# Supplementary material for: Crystal structure of a 1:1 co-crystal of the anti­cancer drug gefitinib with azelaic acid
Source: Acta Crystallogr E Crystallogr Commun. 2020 May 22;76(Pt 6):884–8. doi: 10.1107/S2056989020006623 (PMC7274001; doi:10.1107/S2056989020006623)
Supplement: Supplementary file 1 [file e-76-00884-sup1.cif]

##############################################################################
#                                                                            #
# This CIF contains the data in a paper accepted for publication in          #
# Acta Crystallographica Section E. It conforms to the requirements of       #
# Notes for Authors for Acta Crystallographica Section E, and has been       #
# peer reviewed under the auspices of the IUCr Commission on Journals.       #
#                                                                            #
# Full details of the Crystallographic Information File format               #
# are given in the paper "The Crystallographic Information File (CIF):       #
# a New Standard Archive File for Crystallography" by S. R. Hall, F. H.      #
# Allen and I. D. Brown [Acta Cryst. (1991), A47, 655-685].                  #
#                                                                            #
# The current version of the core CIF dictionary is obtainable from          #
# ftp://ftp.iucr.org/pub/cif_core.dic.                                       #
#                                                                            #
# Software is freely available for graphical display of the structure(s)     #
# in this CIF. For information consult the CIF software page                 #
# http://www.iucr.org/resources/cif/software.                                #
#                                                                            #
# This file may be used for bona fide research purposes within the           #
# scientific community so long as proper attribution is given to the journal # 
# article from which it was obtained.                                        #
#                                                                            #
##############################################################################
data_I
_audit_creation_method     'SHELXL-2014/7'
_journal_date_recd_electronic     2020-05-08
_journal_date_accepted     2020-05-18
_journal_name_full     'Acta Crystallographica, Section E'
_journal_year     2020
_journal_volume     76
_journal_issue      6
_journal_page_first     884
_journal_page_last     888
_journal_paper_category     GO
_journal_paper_doi     10.1107/S2056989020006623
_journal_coeditor_code     PK2627
_publ_contact_author_name     'Rajesh G. Gonnade'
_publ_contact_author_address
;
Physical and Materials Chemistry Division, CSIR-National Chemical Laboratory,
Pune-411008, India.
;
_publ_contact_author_email     'rg.gonnade@ncl.res.in'
_publ_contact_author_fax     '+912025902642'
_publ_contact_author_phone     '+912025902225'
_publ_section_title
;
Crystal structure of a 1:1 co-crystal of the anticancer drug gefitinib with
azelaic acid
;
loop_
    _publ_author_name
    _publ_author_footnote
    _publ_author_address
    'George, Christy P.' .
;
Physical and Materials Chemistry Division, CSIR-National Chemical Laboratory,
Pune-411008, India
;
    'Sangtani, Ekta' .
;
Physical and Materials Chemistry Division, CSIR-National Chemical Laboratory,
Pune-411008, India
;
    'Gonnade, Rajesh G.' .
;
Physical and Materials Chemistry Division, CSIR-National Chemical Laboratory,
Pune-411008, India
Academy of Scientific and Innovative Research (AcSIR), Ghaziabad,
Uttar Pradesh-201002, India
;
_publ_section_synopsis
;
Gefitinib, the anticancer drug, has been co-crystallized with azelaic acid to
obtain a 1:1 co-crystal in the monoclinic <i>P</i>2~1~/<i>n</i> space group
containing one molecule each of  gefitinib and azelaic acid in the asymmetric
unit. Both molecules are associated with each other through N---H...O,
O---H...N, C---H...O and C---H...F hydrogen bonds.
;
_chemical_name_systematic
;
Quinazolin-4-amine--nonanedioic acid (1/1)
;
_chemical_name_common
;
Gefitinib--azelaic acid (1/1)
;
_chemical_formula_moiety     'C22 H24 Cl F N4 O3, C9 H16 O4'
_chemical_formula_sum     'C31 H40 Cl F N4 O7'
_chemical_formula_iupac     'C22 H24 Cl F N4 O3, C9 H16 O4'
_chemical_formula_weight     635.12
_chemical_melting_point     ?
_space_group_crystal_system     monoclinic
_space_group_name_H-M_alt     'P 21/n'
_space_group_name_Hall     '-P 2yn'
loop_
    _space_group_symop_operation_xyz
    'x, y, z'
    '-x+1/2, y+1/2, -z+1/2'
    '-x, -y, -z'
    'x-1/2, -y-1/2, z-1/2'
_cell_length_a     10.7716(10)
_cell_length_b     7.4153(13)
_cell_length_c     38.175(7)
_cell_angle_alpha     90
_cell_angle_beta     92.311(5)
_cell_angle_gamma     90
_cell_volume     3046.7(8)
_cell_formula_units_Z     4
_cell_measurement_reflns_used     9964
_cell_measurement_theta_min     2.53
_cell_measurement_theta_max     36.35
_cell_measurement_temperature     100(2)
_exptl_crystal_description     'Thin Needle'
_exptl_crystal_colour     'colourless'
_exptl_crystal_size_max     0.280
_exptl_crystal_size_mid     0.190
_exptl_crystal_size_min     0.040
_exptl_crystal_density_diffrn     1.385
_exptl_crystal_density_meas     ?
_exptl_crystal_density_method     ?
_exptl_crystal_F_000     1344
_exptl_absorpt_coefficient_mu     0.186
_exptl_absorpt_correction_type     multi-scan
_exptl_absorpt_process_details
;
(SADABS; Bruker, 2016)
;
_exptl_absorpt_correction_T_min     0.950
_exptl_absorpt_correction_T_max     0.993
_diffrn_ambient_temperature     100(2)
_diffrn_source     'micro-focus sealed tube'
_diffrn_radiation_type     MoK\a
_diffrn_radiation_wavelength     0.71073
_diffrn_radiation_monochromator     'multilayer mirrors'
_diffrn_measurement_device_type     'Bruker D8 VENTURE Kappa Duo PHOTON II CPAD'
_diffrn_measurement_device     '\k-geometry diffractometer'
_diffrn_measurement_method     '\f and \w scans'
_diffrn_detector     'Photon II CPAD Area Detector'
_diffrn_detector_area_resol_mean     7.39
_diffrn_reflns_number     92337
_diffrn_reflns_av_R_equivalents     0.1615
_diffrn_reflns_av_unetI/netI     0.0534
_diffrn_reflns_theta_min     2.429
_diffrn_reflns_theta_max     27.999
_diffrn_reflns_theta_full     25.242
_diffrn_measured_fraction_theta_max     0.999
_diffrn_measured_fraction_theta_full     0.999
_diffrn_reflns_limit_h_min     -14
_diffrn_reflns_limit_h_max     14
_diffrn_reflns_limit_k_min     -9
_diffrn_reflns_limit_k_max     9
_diffrn_reflns_limit_l_min     -50
_diffrn_reflns_limit_l_max     50
_refine_special_details     ?
_reflns_number_total     7338
_reflns_number_gt     5413
_reflns_threshold_expression     'I > 2\s(I)'
_refine_ls_structure_factor_coef     Fsqd
_refine_ls_matrix_type     full
_refine_ls_R_factor_all     0.0697
_refine_ls_R_factor_gt     0.0452
_refine_ls_wR_factor_gt     0.1005
_refine_ls_wR_factor_ref     0.1103
_refine_ls_goodness_of_fit_ref     1.022
_refine_ls_restrained_S_all     1.015
_refine_ls_number_reflns     7338
_refine_ls_number_parameters     473
_refine_ls_number_restraints     126
_refine_ls_hydrogen_treatment     mixed
_refine_ls_weighting_scheme     calc
_refine_ls_weighting_details
              'w=1/[\s^2^(Fo^2^)+(0.0458P)^2^+1.2854P] where P=(Fo^2^+2Fc^2^)/3'
_atom_sites_solution_hydrogens     mixed
_atom_sites_solution_primary     ?
_atom_sites_solution_secondary     ?
_refine_ls_shift/su_max     0.001
_refine_ls_shift/su_mean     0.000
_refine_diff_density_max     0.365
_refine_diff_density_min     -0.322
_refine_ls_extinction_method     none
_refine_ls_extinction_coef     .
loop_
    _atom_type_symbol
    _atom_type_description
    _atom_type_scat_dispersion_real
    _atom_type_scat_dispersion_imag
    _atom_type_scat_source
    'C' 'C' 0.0033 0.0016
                         'International Tables Vol C Tables 4.2.6.8 and 6.1.1.4'
    'H' 'H' 0.0000 0.0000
                         'International Tables Vol C Tables 4.2.6.8 and 6.1.1.4'
    'Cl' 'Cl' 0.1484 0.1585
                         'International Tables Vol C Tables 4.2.6.8 and 6.1.1.4'
    'F' 'F' 0.0171 0.0103
                         'International Tables Vol C Tables 4.2.6.8 and 6.1.1.4'
    'N' 'N' 0.0061 0.0033
                         'International Tables Vol C Tables 4.2.6.8 and 6.1.1.4'
    'O' 'O' 0.0106 0.0060
                         'International Tables Vol C Tables 4.2.6.8 and 6.1.1.4'
_computing_data_collection
;
APEX3 (Bruker, 2016)
;
_computing_cell_refinement
;
SAINT-Plus (Bruker, 2016)
;
_computing_data_reduction
;
SAINT-Plus (Bruker, 2016)
;
_computing_structure_solution
;
SHELXS97 (Sheldrick, 2008)
;
_computing_structure_refinement
;
<i>SHELXL2014/7</i> (Sheldrick, 2015)
;
_computing_molecular_graphics
;
ORTEP3 (Farrugia, 2012), <i>Mercury 2020.1</i> (Macrae <i>et
al.</i>,  2020)
;
_computing_publication_material
;
SHELXTL (Sheldrick, 2008), PLATON (Spek, 2020), publCIF
(Westrip, 2010)
;
loop_
    _atom_site_type_symbol
    _atom_site_label
    _atom_site_fract_x
    _atom_site_fract_y
    _atom_site_fract_z
    _atom_site_U_iso_or_equiv
    _atom_site_adp_type
    _atom_site_calc_flag
    _atom_site_occupancy
    _atom_site_disorder_assembly
    _atom_site_disorder_group
    N N1 0.47579(12) 0.8204(2) 0.55135(4) 0.0133(3) Uani d 1 . .
    C C2 0.36066(14) 0.8699(2) 0.54311(5) 0.0148(4) Uani d 1 . .
    H H2 0.3136 0.9129 0.5619 0.018 Uiso calc 1 . .
    N N3 0.30169(12) 0.8670(2) 0.51143(4) 0.0144(3) Uani d 1 . .
    C C4 0.36644(14) 0.8072(2) 0.48478(4) 0.0113(3) Uani d 1 . .
    C C5 0.56600(14) 0.6768(2) 0.46286(4) 0.0111(3) Uani d 1 . .
    H H5 0.5318 0.6671 0.4396 0.013 Uiso calc 1 . .
    C C6 0.68614(14) 0.6245(2) 0.47037(4) 0.0109(3) Uani d 1 . .
    C C7 0.73862(13) 0.6397(2) 0.50508(4) 0.0116(3) Uani d 1 . .
    C C8 0.66847(14) 0.7041(2) 0.53159(4) 0.0117(3) Uani d 1 . .
    H H8 0.7033 0.7129 0.5548 0.014 Uiso calc 1 . .
    C C9 0.54411(14) 0.7573(2) 0.52418(4) 0.0115(3) Uani d 1 . .
    C C10 0.49287(14) 0.7456(2) 0.48986(4) 0.0108(3) Uani d 1 . .
    N N11 0.31164(12) 0.8064(2) 0.45205(4) 0.0129(3) Uani d 1 . .
    H H11 0.3547(17) 0.784(3) 0.4348(5) 0.018(5) Uiso d 1 . .
    C C12 0.1907(2) 0.8603(3) 0.44138(7) 0.0084(5) Uani d 0.915(7) A 1
    C C13 0.1724(2) 0.9202(3) 0.40659(7) 0.0103(5) Uani d 0.915(7) A 1
    H H13 0.2409 0.9296 0.3918 0.012 Uiso calc 0.915(7) A 1
    C C14 0.0538(2) 0.9655(3) 0.39399(6) 0.0126(5) Uani d 0.915(7) A 1
    C C15 -0.0455(2) 0.9516(5) 0.41588(7) 0.0121(6) Uani d 0.915(7) A 1
    C C16 -0.0294(2) 0.8968(3) 0.45021(8) 0.0114(5) Uani d 0.915(7) A 1
    H H16 -0.0984 0.8906 0.4649 0.014 Uiso calc 0.915(7) A 1
    C C17 0.0893(2) 0.8503(3) 0.46331(6) 0.0103(5) Uani d 0.915(7) A 1
    H H17 0.1014 0.8120 0.4870 0.012 Uiso calc 0.915(7) A 1
    Cl Cl1 0.03309(6) 1.0446(3) 0.35140(2) 0.0239(3) Uani d 0.915(7) A 1
    F F1 -0.1656(19) 0.981(6) 0.4079(9) 0.0207(5) Uani d 0.085(7) A 1
    C C12' 0.165(3) 0.869(4) 0.4489(8) 0.0084(5) Uani d 0.085(7) A 2
    C C13' 0.180(3) 0.904(3) 0.4171(9) 0.0103(5) Uani d 0.085(7) A 2
    H H13' 0.2607 0.8997 0.4082 0.012 Uiso calc 0.085(7) A 2
    C C14' 0.088(3) 0.944(3) 0.3964(9) 0.0126(5) Uani d 0.085(7) A 2
    C C15' -0.034(2) 0.956(6) 0.4083(11) 0.0121(6) Uani d 0.085(7) A 2
    C C16' -0.038(3) 0.918(4) 0.4387(10) 0.0114(5) Uani d 0.085(7) A 2
    H H16' -0.1167 0.9307 0.4489 0.014 Uiso calc 0.085(7) A 2
    C C17' 0.051(3) 0.863(4) 0.4588(8) 0.0103(5) Uani d 0.085(7) A 2
    H H17' 0.0340 0.8158 0.4813 0.012 Uiso calc 0.085(7) A 2
    Cl Cl1' 0.0350(8) 0.977(3) 0.3483(3) 0.0239(3) Uani d 0.085(7) A 2
    F F1' -0.15929(17) 0.9946(5) 0.40135(6) 0.0207(5) Uani d 0.915(7) A 2
    O O18 0.76536(10) 0.55753(17) 0.44664(3) 0.0146(3) Uani d 1 . .
    C C19 0.71844(14) 0.5374(3) 0.41114(4) 0.0140(3) Uani d 1 . .
    H H19A 0.6840 0.6529 0.4021 0.017 Uiso calc 1 . .
    H H19B 0.6523 0.4447 0.4096 0.017 Uiso calc 1 . .
    C C20 0.82895(15) 0.4798(3) 0.39031(5) 0.0167(4) Uani d 1 . .
    H H20A 0.8851 0.5844 0.3879 0.020 Uiso calc 1 . .
    H H20B 0.8755 0.3852 0.4036 0.020 Uiso calc 1 . .
    C C21 0.79365(15) 0.4080(2) 0.35412(5) 0.0162(4) Uani d 1 . .
    H H21A 0.8708 0.3825 0.3418 0.019 Uiso calc 1 . .
    H H21B 0.7492 0.2923 0.3567 0.019 Uiso calc 1 . .
    N N22 0.71453(13) 0.5303(2) 0.33193(4) 0.0170(3) Uani d 1 . .
    C C23 0.69993(18) 0.4460(3) 0.29657(5) 0.0252(4) Uani d 1 . .
    H H23A 0.6568 0.3287 0.2985 0.030 Uiso calc 1 . .
    H H23B 0.7829 0.4231 0.2873 0.030 Uiso calc 1 . .
    C C24 0.6265(2) 0.5668(4) 0.27160(6) 0.0392(6) Uani d 1 . .
    H H24A 0.6195 0.5091 0.2482 0.047 Uiso calc 1 . .
    H H24B 0.5415 0.5827 0.2801 0.047 Uiso calc 1 . .
    O O25 0.68388(16) 0.7383(3) 0.26857(4) 0.0467(5) Uani d 1 . .
    C C26 0.6932(2) 0.8207(3) 0.30238(6) 0.0426(6) Uani d 1 . .
    H H26A 0.6088 0.8361 0.3113 0.051 Uiso calc 1 . .
    H H26B 0.7306 0.9419 0.3002 0.051 Uiso calc 1 . .
    C C27 0.77011(19) 0.7117(3) 0.32823(5) 0.0261(4) Uani d 1 . .
    H H27A 0.8558 0.7002 0.3201 0.031 Uiso calc 1 . .
    H H27B 0.7740 0.7734 0.3512 0.031 Uiso calc 1 . .
    O O28 0.85921(10) 0.58683(17) 0.50862(3) 0.0148(3) Uani d 1 . .
    C C29 0.92077(14) 0.6098(3) 0.54230(5) 0.0162(4) Uani d 1 . .
    H H29A 0.9179 0.7371 0.5491 0.024 Uiso calc 1 . .
    H H29B 1.0075 0.5712 0.5412 0.024 Uiso calc 1 . .
    H H29C 0.8790 0.5367 0.5597 0.024 Uiso calc 1 . .
    O O30 0.58731(10) 0.86845(18) 0.61271(3) 0.0181(3) Uani d 1 . .
    H H30 0.533(2) 0.852(4) 0.5915(7) 0.056(8) Uiso d 1 . .
    O O31 0.41210(11) 0.90780(19) 0.64135(4) 0.0238(3) Uani d 1 . .
    C C32 0.52448(15) 0.9063(2) 0.64073(5) 0.0169(4) Uani d 1 . .
    C C33 0.60896(16) 0.9548(3) 0.67194(5) 0.0209(4) Uani d 1 . .
    H H33A 0.6142 1.0879 0.6735 0.025 Uiso calc 1 . .
    H H33B 0.6934 0.9093 0.6676 0.025 Uiso calc 1 . .
    C C34 0.57017(16) 0.8827(3) 0.70716(5) 0.0200(4) Uani d 1 . .
    H H34A 0.5747 0.7494 0.7073 0.024 Uiso calc 1 B 1
    H H34B 0.4834 0.9184 0.7112 0.024 Uiso calc 1 B 1
    C C35 0.6584(3) 0.9608(5) 0.73679(8) 0.0196(6) Uani d 0.770(4) C 1
    H H35A 0.7449 0.9243 0.7324 0.023 Uiso calc 0.770(4) C 1
    H H35B 0.6546 1.0941 0.7360 0.023 Uiso calc 0.770(4) C 1
    C C36 0.6250(3) 0.8968(3) 0.77317(6) 0.0178(6) Uani d 0.770(4) C 1
    H H36A 0.6289 0.7634 0.7740 0.021 Uiso calc 0.770(4) C 1
    H H36B 0.5388 0.9335 0.7777 0.021 Uiso calc 0.770(4) C 1
    C C37 0.7126(2) 0.9744(4) 0.80178(8) 0.0186(6) Uani d 0.770(4) C 1
    H H37A 0.7989 0.9407 0.7967 0.022 Uiso calc 0.770(4) C 1
    H H37B 0.7070 1.1077 0.8011 0.022 Uiso calc 0.770(4) C 1
    C C38 0.6847(2) 0.9101(3) 0.83854(7) 0.0174(6) Uani d 0.770(4) C 1
    H H38A 0.6933 0.7772 0.8394 0.021 Uiso calc 0.770(4) C 1
    H H38B 0.5973 0.9397 0.8432 0.021 Uiso calc 0.770(4) C 1
    C C39 0.7695(3) 0.9931(5) 0.86770(8) 0.0150(7) Uani d 0.770(4) C 1
    H H39A 0.7688 1.1260 0.8653 0.018 Uiso calc 0.770(4) C 1
    H H39B 0.7366 0.9625 0.8908 0.018 Uiso calc 0.770(4) C 1
    C C35' 0.6128(9) 0.9559(19) 0.7400(3) 0.0196(6) Uani d 0.230(4) C 2
    H H35C 0.6048 1.0888 0.7387 0.023 Uiso calc 0.230(4) C 2
    H H35D 0.7025 0.9281 0.7433 0.023 Uiso calc 0.230(4) C 2
    C C36' 0.5482(8) 0.8921(13) 0.7725(2) 0.023(2) Uani d 0.230(4) C 2
    H H36C 0.5562 0.7594 0.7743 0.027 Uiso calc 0.230(4) C 2
    H H36D 0.4586 0.9209 0.7698 0.027 Uiso calc 0.230(4) C 2
    C C37' 0.6007(7) 0.9780(13) 0.8072(2) 0.023(2) Uani d 0.230(4) C 2
    H H37C 0.5988 1.1109 0.8048 0.028 Uiso calc 0.230(4) C 2
    H H37D 0.5456 0.9453 0.8264 0.028 Uiso calc 0.230(4) C 2
    C C38' 0.7281(8) 0.9218(12) 0.8171(3) 0.0139(19) Uani d 0.230(4) C 2
    H H38C 0.7850 0.9748 0.8002 0.017 Uiso calc 0.230(4) C 2
    H H38D 0.7333 0.7890 0.8149 0.017 Uiso calc 0.230(4) C 2
    C C39' 0.7737(12) 0.9740(19) 0.8538(3) 0.019(2) Uani d 0.230(4) C 2
    H H39C 0.7657 1.1065 0.8559 0.023 Uiso calc 0.230(4) C 2
    H H39D 0.7161 0.9199 0.8705 0.023 Uiso calc 0.230(4) C 2
    C C40 0.90344(15) 0.9248(2) 0.86617(5) 0.0153(4) Uani d 1 . .
    O O41 0.97487(11) 1.00506(19) 0.84437(3) 0.0235(3) Uani d 1 . .
    H H41 1.060(2) 0.950(2) 0.8463(4) 0.035 Uiso calc 1 . .
    O O42 0.93796(11) 0.80413(19) 0.88602(3) 0.0224(3) Uani d 1 . .
loop_
    _atom_site_aniso_label
    _atom_site_aniso_U_11
    _atom_site_aniso_U_22
    _atom_site_aniso_U_33
    _atom_site_aniso_U_12
    _atom_site_aniso_U_13
    _atom_site_aniso_U_23
    N1 0.0133(6) 0.0141(7) 0.0125(7) 0.0010(6) 0.0024(5) -0.0003(6)
    C2 0.0139(7) 0.0173(9) 0.0133(8) 0.0029(7) 0.0036(6) -0.0007(7)
    N3 0.0127(6) 0.0165(8) 0.0140(7) 0.0020(6) 0.0015(5) 0.0003(6)
    C4 0.0119(7) 0.0092(8) 0.0128(8) -0.0007(6) 0.0005(6) 0.0004(7)
    C5 0.0106(7) 0.0123(8) 0.0101(8) -0.0005(6) -0.0005(6) 0.0001(7)
    C6 0.0109(7) 0.0106(8) 0.0114(8) -0.0002(6) 0.0027(6) 0.0000(7)
    C7 0.0088(7) 0.0100(8) 0.0160(9) -0.0006(6) -0.0011(6) 0.0015(7)
    C8 0.0126(7) 0.0116(8) 0.0107(8) -0.0007(6) -0.0023(6) 0.0007(7)
    C9 0.0127(7) 0.0090(8) 0.0129(8) -0.0001(6) 0.0020(6) -0.0001(7)
    C10 0.0112(7) 0.0078(8) 0.0135(8) 0.0005(6) 0.0012(6) 0.0011(6)
    N11 0.0076(6) 0.0195(8) 0.0118(7) 0.0034(6) 0.0017(5) -0.0015(6)
    C12 0.0041(10) 0.0098(8) 0.0114(13) 0.0021(7) 0.0028(7) -0.0018(8)
    C13 0.0085(8) 0.0165(10) 0.0059(12) 0.0021(7) 0.0002(9) 0.0017(8)
    C14 0.0071(11) 0.0177(10) 0.0127(9) 0.0050(8) -0.0034(9) 0.0015(8)
    C15 0.0086(8) 0.0157(9) 0.0120(17) 0.0024(7) -0.0011(7) -0.0018(11)
    C16 0.0083(8) 0.0165(10) 0.0093(12) 0.0008(7) 0.0016(9) -0.0005(9)
    C17 0.0035(10) 0.0140(9) 0.0132(9) 0.0011(8) -0.0014(8) 0.0002(7)
    Cl1 0.01550(19) 0.0375(8) 0.0185(3) 0.0082(3) -0.00091(18) 0.0091(4)
    F1 0.0077(5) 0.0352(9) 0.0190(13) 0.0063(5) -0.0013(6) -0.0007(9)
    C12' 0.0041(10) 0.0098(8) 0.0114(13) 0.0021(7) 0.0028(7) -0.0018(8)
    C13' 0.0085(8) 0.0165(10) 0.0059(12) 0.0021(7) 0.0002(9) 0.0017(8)
    C14' 0.0071(11) 0.0177(10) 0.0127(9) 0.0050(8) -0.0034(9) 0.0015(8)
    C15' 0.0086(8) 0.0157(9) 0.0120(17) 0.0024(7) -0.0011(7) -0.0018(11)
    C16' 0.0083(8) 0.0165(10) 0.0093(12) 0.0008(7) 0.0016(9) -0.0005(9)
    C17' 0.0035(10) 0.0140(9) 0.0132(9) 0.0011(8) -0.0014(8) 0.0002(7)
    Cl1' 0.01550(19) 0.0375(8) 0.0185(3) 0.0082(3) -0.00091(18) 0.0091(4)
    F1' 0.0077(5) 0.0352(9) 0.0190(13) 0.0063(5) -0.0013(6) -0.0007(9)
    O18 0.0105(5) 0.0228(7) 0.0106(6) 0.0042(5) -0.0001(4) -0.0030(5)
    C19 0.0114(7) 0.0206(9) 0.0098(8) 0.0009(7) -0.0015(6) -0.0007(7)
    C20 0.0121(7) 0.0224(10) 0.0156(9) 0.0028(7) 0.0009(6) -0.0040(8)
    C21 0.0169(8) 0.0157(9) 0.0160(9) 0.0040(7) 0.0016(7) -0.0010(7)
    N22 0.0211(7) 0.0188(8) 0.0113(7) 0.0053(6) 0.0028(6) -0.0004(6)
    C23 0.0275(9) 0.0347(12) 0.0133(9) 0.0098(9) 0.0015(7) -0.0053(9)
    C24 0.0400(12) 0.0615(17) 0.0161(10) 0.0193(12) 0.0034(9) 0.0049(11)
    O25 0.0590(10) 0.0591(12) 0.0235(9) 0.0253(9) 0.0179(7) 0.0200(8)
    C26 0.0637(15) 0.0314(13) 0.0347(14) 0.0212(12) 0.0252(12) 0.0158(11)
    C27 0.0396(11) 0.0170(10) 0.0228(11) 0.0020(8) 0.0143(9) 0.0010(8)
    O28 0.0096(5) 0.0212(7) 0.0135(6) 0.0038(5) -0.0025(4) -0.0022(5)
    C29 0.0123(7) 0.0214(10) 0.0145(9) 0.0028(7) -0.0052(6) -0.0036(7)
    O30 0.0150(5) 0.0276(7) 0.0116(6) 0.0001(5) -0.0004(5) -0.0023(6)
    O31 0.0141(6) 0.0344(8) 0.0232(7) -0.0014(5) 0.0020(5) -0.0030(6)
    C32 0.0174(8) 0.0181(9) 0.0153(9) -0.0011(7) 0.0011(7) 0.0000(7)
    C33 0.0192(8) 0.0276(11) 0.0159(9) -0.0043(8) -0.0005(7) -0.0023(8)
    C34 0.0254(9) 0.0197(10) 0.0148(9) 0.0011(8) -0.0001(7) -0.0006(8)
    C35 0.0201(15) 0.0227(11) 0.0159(12) -0.0061(15) 0.0000(13) -0.0001(9)
    C36 0.0162(13) 0.0209(13) 0.0161(12) -0.0027(10) -0.0023(10) -0.0003(10)
    C37 0.0196(12) 0.0229(15) 0.0133(14) -0.0058(11) -0.0012(11) 0.0028(12)
    C38 0.0125(10) 0.0247(14) 0.0149(14) -0.0037(9) -0.0005(10) 0.0013(10)
    C39 0.0134(11) 0.0207(15) 0.0111(16) -0.0003(10) 0.0009(14) -0.0017(15)
    C35' 0.0201(15) 0.0227(11) 0.0159(12) -0.0061(15) 0.0000(13) -0.0001(9)
    C36' 0.014(5) 0.035(5) 0.019(4) 0.002(4) 0.001(3) -0.003(4)
    C37' 0.015(4) 0.033(5) 0.021(5) 0.000(3) -0.002(3) -0.006(4)
    C38' 0.017(4) 0.013(4) 0.011(5) -0.002(3) -0.004(4) 0.001(4)
    C39' 0.023(4) 0.021(5) 0.014(6) 0.003(3) 0.010(5) -0.005(5)
    C40 0.0153(7) 0.0154(9) 0.0148(9) -0.0042(7) -0.0028(7) -0.0027(7)
    O41 0.0185(6) 0.0302(8) 0.0215(7) -0.0046(6) -0.0012(5) 0.0094(6)
    O42 0.0171(6) 0.0288(8) 0.0209(7) -0.0047(5) -0.0044(5) 0.0085(6)
_geom_special_details
;
 All esds (except the esd in the dihedral angle between two l.s. planes)
 are estimated using the full covariance matrix.  The cell esds are taken
 into account individually in the estimation of esds in distances, angles
 and torsion angles; correlations between esds in cell parameters are only
 used when they are defined by crystal symmetry.  An approximate (isotropic)
 treatment of cell esds is used for estimating esds involving l.s. planes.
;
loop_
    _geom_bond_atom_site_label_1
    _geom_bond_atom_site_label_2
    _geom_bond_site_symmetry_2
    _geom_bond_distance
    _geom_bond_publ_flag
    N1 C2 . 1.319(2) ?
    N1 C9 . 1.378(2) ?
    C2 N3 . 1.343(2) ?
    C2 H2 . 0.9500 ?
    N3 C4 . 1.333(2) ?
    C4 N11 . 1.360(2) ?
    C4 C10 . 1.442(2) ?
    C5 C6 . 1.370(2) ?
    C5 C10 . 1.417(2) ?
    C5 H5 . 0.9500 ?
    C6 O18 . 1.3631(19) ?
    C6 C7 . 1.424(2) ?
    C7 O28 . 1.3585(18) ?
    C7 C8 . 1.373(2) ?
    C8 C9 . 1.414(2) ?
    C8 H8 . 0.9500 ?
    C9 C10 . 1.404(2) ?
    N11 C12 . 1.408(2) ?
    N11 C12' . 1.64(3) ?
    N11 H11 . 0.84(2) ?
    C12 C17 . 1.404(3) ?
    C12 C13 . 1.407(3) ?
    C13 C14 . 1.389(3) ?
    C13 H13 . 0.9500 ?
    C14 C15 . 1.387(3) ?
    C14 Cl1 . 1.734(3) ?
    C15 F1 . 1.335(19) ?
    C15 C16 . 1.377(3) ?
    C16 C17 . 1.397(3) ?
    C16 H16 . 0.9500 ?
    C17 H17 . 0.9500 ?
    C12' C13' . 1.26(4) ?
    C12' C17' . 1.31(3) ?
    C13' C14' . 1.27(4) ?
    C13' H13' . 0.9500 ?
    C14' C15' . 1.41(4) ?
    C14' Cl1' . 1.92(3) ?
    C15' C16' . 1.20(4) ?
    C15' F1' . 1.395(19) ?
    C16' C17' . 1.27(4) ?
    C16' H16' . 0.9500 ?
    C17' H17' . 0.9500 ?
    O18 C19 . 1.435(2) ?
    C19 C20 . 1.519(2) ?
    C19 H19A . 0.9900 ?
    C19 H19B . 0.9900 ?
    C20 C21 . 1.515(2) ?
    C20 H20A . 0.9900 ?
    C20 H20B . 0.9900 ?
    C21 N22 . 1.486(2) ?
    C21 H21A . 0.9900 ?
    C21 H21B . 0.9900 ?
    N22 C27 . 1.482(2) ?
    N22 C23 . 1.490(2) ?
    C23 C24 . 1.509(3) ?
    C23 H23A . 0.9900 ?
    C23 H23B . 0.9900 ?
    C24 O25 . 1.421(3) ?
    C24 H24A . 0.9900 ?
    C24 H24B . 0.9900 ?
    O25 C26 . 1.428(3) ?
    C26 C27 . 1.499(3) ?
    C26 H26A . 0.9900 ?
    C26 H26B . 0.9900 ?
    C27 H27A . 0.9900 ?
    C27 H27B . 0.9900 ?
    O28 C29 . 1.433(2) ?
    C29 H29A . 0.9800 ?
    C29 H29B . 0.9800 ?
    C29 H29C . 0.9800 ?
    O30 C32 . 1.319(2) ?
    O30 H30 . 0.99(3) ?
    O31 C32 . 1.212(2) ?
    C32 C33 . 1.513(2) ?
    C33 C34 . 1.521(3) ?
    C33 H33A . 0.9900 ?
    C33 H33B . 0.9900 ?
    C34 C35' . 1.426(12) ?
    C34 C35 . 1.559(4) ?
    C34 H34A . 0.9900 ?
    C34 H34B . 0.9900 ?
    C35 C36 . 1.525(4) ?
    C35 H35A . 0.9900 ?
    C35 H35B . 0.9900 ?
    C36 C37 . 1.527(4) ?
    C36 H36A . 0.9900 ?
    C36 H36B . 0.9900 ?
    C37 C38 . 1.524(4) ?
    C37 H37A . 0.9900 ?
    C37 H37B . 0.9900 ?
    C38 C39 . 1.540(4) ?
    C38 H38A . 0.9900 ?
    C38 H38B . 0.9900 ?
    C39 C40 . 1.533(4) ?
    C39 H39A . 0.9900 ?
    C39 H39B . 0.9900 ?
    C35' C36' . 1.522(14) ?
    C35' H35C . 0.9900 ?
    C35' H35D . 0.9900 ?
    C36' C37' . 1.556(12) ?
    C36' H36C . 0.9900 ?
    C36' H36D . 0.9900 ?
    C37' C38' . 1.469(11) ?
    C37' H37C . 0.9900 ?
    C37' H37D . 0.9900 ?
    C38' C39' . 1.516(15) ?
    C38' H38C . 0.9900 ?
    C38' H38D . 0.9900 ?
    C39' C40 . 1.501(13) ?
    C39' H39C . 0.9900 ?
    C39' H39D . 0.9900 ?
    C40 O42 . 1.221(2) ?
    C40 O41 . 1.300(2) ?
    O41 H41 . 1.01(2) ?
loop_
    _geom_angle_atom_site_label_1
    _geom_angle_atom_site_label_2
    _geom_angle_atom_site_label_3
    _geom_angle_site_symmetry_1
    _geom_angle_site_symmetry_3
    _geom_angle
    _geom_angle_publ_flag
    C2 N1 C9 . . 116.13(14) ?
    N1 C2 N3 . . 128.05(15) ?
    N1 C2 H2 . . 116.0 ?
    N3 C2 H2 . . 116.0 ?
    C4 N3 C2 . . 116.72(14) ?
    N3 C4 N11 . . 118.80(14) ?
    N3 C4 C10 . . 121.53(15) ?
    N11 C4 C10 . . 119.66(14) ?
    C6 C5 C10 . . 119.83(15) ?
    C6 C5 H5 . . 120.1 ?
    C10 C5 H5 . . 120.1 ?
    O18 C6 C5 . . 125.13(15) ?
    O18 C6 C7 . . 114.31(13) ?
    C5 C6 C7 . . 120.56(14) ?
    O28 C7 C8 . . 125.43(15) ?
    O28 C7 C6 . . 114.31(14) ?
    C8 C7 C6 . . 120.26(14) ?
    C7 C8 C9 . . 119.64(15) ?
    C7 C8 H8 . . 120.2 ?
    C9 C8 H8 . . 120.2 ?
    N1 C9 C10 . . 121.46(14) ?
    N1 C9 C8 . . 118.33(15) ?
    C10 C9 C8 . . 120.21(14) ?
    C9 C10 C5 . . 119.48(14) ?
    C9 C10 C4 . . 116.09(14) ?
    C5 C10 C4 . . 124.43(15) ?
    C4 N11 C12 . . 128.84(17) ?
    C4 N11 C12' . . 116.5(11) ?
    C4 N11 H11 . . 119.4(13) ?
    C12 N11 H11 . . 111.4(13) ?
    C12' N11 H11 . . 123.9(17) ?
    C17 C12 C13 . . 119.82(19) ?
    C17 C12 N11 . . 123.1(3) ?
    C13 C12 N11 . . 117.1(2) ?
    C14 C13 C12 . . 119.7(2) ?
    C14 C13 H13 . . 120.2 ?
    C12 C13 H13 . . 120.2 ?
    C15 C14 C13 . . 119.6(2) ?
    C15 C14 Cl1 . . 121.1(2) ?
    C13 C14 Cl1 . . 119.2(2) ?
    F1 C15 C16 . . 110.4(15) ?
    F1 C15 C14 . . 127.9(16) ?
    C16 C15 C14 . . 121.6(2) ?
    C15 C16 C17 . . 119.50(19) ?
    C15 C16 H16 . . 120.3 ?
    C17 C16 H16 . . 120.3 ?
    C16 C17 C12 . . 119.7(2) ?
    C16 C17 H17 . . 120.1 ?
    C12 C17 H17 . . 120.1 ?
    C13' C12' C17' . . 116(3) ?
    C13' C12' N11 . . 89(2) ?
    C17' C12' N11 . . 152(3) ?
    C12' C13' C14' . . 122(3) ?
    C12' C13' H13' . . 119.2 ?
    C14' C13' H13' . . 119.2 ?
    C13' C14' C15' . . 122(3) ?
    C13' C14' Cl1' . . 145(3) ?
    C15' C14' Cl1' . . 93(2) ?
    C16' C15' F1' . . 99(3) ?
    C16' C15' C14' . . 112(3) ?
    F1' C15' C14' . . 149(4) ?
    C15' C16' C17' . . 127(3) ?
    C15' C16' H16' . . 116.4 ?
    C17' C16' H16' . . 116.4 ?
    C16' C17' C12' . . 121(3) ?
    C16' C17' H17' . . 119.7 ?
    C12' C17' H17' . . 119.7 ?
    C6 O18 C19 . . 117.35(12) ?
    O18 C19 C20 . . 105.66(12) ?
    O18 C19 H19A . . 110.6 ?
    C20 C19 H19A . . 110.6 ?
    O18 C19 H19B . . 110.6 ?
    C20 C19 H19B . . 110.6 ?
    H19A C19 H19B . . 108.7 ?
    C21 C20 C19 . . 113.76(13) ?
    C21 C20 H20A . . 108.8 ?
    C19 C20 H20A . . 108.8 ?
    C21 C20 H20B . . 108.8 ?
    C19 C20 H20B . . 108.8 ?
    H20A C20 H20B . . 107.7 ?
    N22 C21 C20 . . 115.03(15) ?
    N22 C21 H21A . . 108.5 ?
    C20 C21 H21A . . 108.5 ?
    N22 C21 H21B . . 108.5 ?
    C20 C21 H21B . . 108.5 ?
    H21A C21 H21B . . 107.5 ?
    C27 N22 C21 . . 112.56(14) ?
    C27 N22 C23 . . 108.83(15) ?
    C21 N22 C23 . . 107.32(14) ?
    N22 C23 C24 . . 110.88(17) ?
    N22 C23 H23A . . 109.5 ?
    C24 C23 H23A . . 109.5 ?
    N22 C23 H23B . . 109.5 ?
    C24 C23 H23B . . 109.5 ?
    H23A C23 H23B . . 108.1 ?
    O25 C24 C23 . . 111.37(19) ?
    O25 C24 H24A . . 109.4 ?
    C23 C24 H24A . . 109.4 ?
    O25 C24 H24B . . 109.4 ?
    C23 C24 H24B . . 109.4 ?
    H24A C24 H24B . . 108.0 ?
    C24 O25 C26 . . 108.91(17) ?
    O25 C26 C27 . . 112.41(18) ?
    O25 C26 H26A . . 109.1 ?
    C27 C26 H26A . . 109.1 ?
    O25 C26 H26B . . 109.1 ?
    C27 C26 H26B . . 109.1 ?
    H26A C26 H26B . . 107.9 ?
    N22 C27 C26 . . 109.72(18) ?
    N22 C27 H27A . . 109.7 ?
    C26 C27 H27A . . 109.7 ?
    N22 C27 H27B . . 109.7 ?
    C26 C27 H27B . . 109.7 ?
    H27A C27 H27B . . 108.2 ?
    C7 O28 C29 . . 117.44(13) ?
    O28 C29 H29A . . 109.5 ?
    O28 C29 H29B . . 109.5 ?
    H29A C29 H29B . . 109.5 ?
    O28 C29 H29C . . 109.5 ?
    H29A C29 H29C . . 109.5 ?
    H29B C29 H29C . . 109.5 ?
    C32 O30 H30 . . 112.8(15) ?
    O31 C32 O30 . . 124.29(17) ?
    O31 C32 C33 . . 123.51(16) ?
    O30 C32 C33 . . 112.16(14) ?
    C32 C33 C34 . . 115.76(15) ?
    C32 C33 H33A . . 108.3 ?
    C34 C33 H33A . . 108.3 ?
    C32 C33 H33B . . 108.3 ?
    C34 C33 H33B . . 108.3 ?
    H33A C33 H33B . . 107.4 ?
    C35' C34 C33 . . 123.6(5) ?
    C33 C34 C35 . . 109.25(18) ?
    C33 C34 H34A . . 109.8 ?
    C35 C34 H34A . . 109.8 ?
    C33 C34 H34B . . 109.8 ?
    C35 C34 H34B . . 109.8 ?
    H34A C34 H34B . . 108.3 ?
    C36 C35 C34 . . 112.7(2) ?
    C36 C35 H35A . . 109.1 ?
    C34 C35 H35A . . 109.1 ?
    C36 C35 H35B . . 109.1 ?
    C34 C35 H35B . . 109.1 ?
    H35A C35 H35B . . 107.8 ?
    C35 C36 C37 . . 111.9(2) ?
    C35 C36 H36A . . 109.2 ?
    C37 C36 H36A . . 109.2 ?
    C35 C36 H36B . . 109.2 ?
    C37 C36 H36B . . 109.2 ?
    H36A C36 H36B . . 107.9 ?
    C38 C37 C36 . . 113.7(2) ?
    C38 C37 H37A . . 108.8 ?
    C36 C37 H37A . . 108.8 ?
    C38 C37 H37B . . 108.8 ?
    C36 C37 H37B . . 108.8 ?
    H37A C37 H37B . . 107.7 ?
    C37 C38 C39 . . 114.0(2) ?
    C37 C38 H38A . . 108.7 ?
    C39 C38 H38A . . 108.7 ?
    C37 C38 H38B . . 108.7 ?
    C39 C38 H38B . . 108.7 ?
    H38A C38 H38B . . 107.6 ?
    C40 C39 C38 . . 111.9(2) ?
    C40 C39 H39A . . 109.2 ?
    C38 C39 H39A . . 109.2 ?
    C40 C39 H39B . . 109.2 ?
    C38 C39 H39B . . 109.2 ?
    H39A C39 H39B . . 107.9 ?
    C34 C35' C36' . . 117.2(8) ?
    C34 C35' H35C . . 108.0 ?
    C36' C35' H35C . . 108.0 ?
    C34 C35' H35D . . 108.0 ?
    C36' C35' H35D . . 108.0 ?
    H35C C35' H35D . . 107.2 ?
    C35' C36' C37' . . 113.9(8) ?
    C35' C36' H36C . . 108.8 ?
    C37' C36' H36C . . 108.8 ?
    C35' C36' H36D . . 108.8 ?
    C37' C36' H36D . . 108.8 ?
    H36C C36' H36D . . 107.7 ?
    C38' C37' C36' . . 114.0(7) ?
    C38' C37' H37C . . 108.8 ?
    C36' C37' H37C . . 108.8 ?
    C38' C37' H37D . . 108.8 ?
    C36' C37' H37D . . 108.8 ?
    H37C C37' H37D . . 107.6 ?
    C37' C38' C39' . . 115.5(8) ?
    C37' C38' H38C . . 108.4 ?
    C39' C38' H38C . . 108.4 ?
    C37' C38' H38D . . 108.4 ?
    C39' C38' H38D . . 108.4 ?
    H38C C38' H38D . . 107.5 ?
    C40 C39' C38' . . 119.4(8) ?
    C40 C39' H39C . . 107.5 ?
    C38' C39' H39C . . 107.5 ?
    C40 C39' H39D . . 107.5 ?
    C38' C39' H39D . . 107.5 ?
    H39C C39' H39D . . 107.0 ?
    O42 C40 O41 . . 124.03(16) ?
    O42 C40 C39' . . 129.0(6) ?
    O41 C40 C39' . . 104.8(5) ?
    O42 C40 C39 . . 118.8(2) ?
    O41 C40 C39 . . 117.10(19) ?
    C40 O41 H41 . . 109.5 ?
loop_
    _geom_torsion_atom_site_label_1
    _geom_torsion_atom_site_label_2
    _geom_torsion_atom_site_label_3
    _geom_torsion_atom_site_label_4
    _geom_torsion_site_symmetry_1
    _geom_torsion_site_symmetry_2
    _geom_torsion_site_symmetry_3
    _geom_torsion_site_symmetry_4
    _geom_torsion
    _geom_torsion_publ_flag
    C9 N1 C2 N3 . . . . -0.2(3) ?
    N1 C2 N3 C4 . . . . -0.1(3) ?
    C2 N3 C4 N11 . . . . -178.27(15) ?
    C2 N3 C4 C10 . . . . 1.1(2) ?
    C10 C5 C6 O18 . . . . -179.65(15) ?
    C10 C5 C6 C7 . . . . -0.4(2) ?
    O18 C6 C7 O28 . . . . 0.7(2) ?
    C5 C6 C7 O28 . . . . -178.59(15) ?
    O18 C6 C7 C8 . . . . -179.53(15) ?
    C5 C6 C7 C8 . . . . 1.2(3) ?
    O28 C7 C8 C9 . . . . 179.02(15) ?
    C6 C7 C8 C9 . . . . -0.7(2) ?
    C2 N1 C9 C10 . . . . -0.5(2) ?
    C2 N1 C9 C8 . . . . 179.41(16) ?
    C7 C8 C9 N1 . . . . 179.62(15) ?
    C7 C8 C9 C10 . . . . -0.5(2) ?
    N1 C9 C10 C5 . . . . -178.89(15) ?
    C8 C9 C10 C5 . . . . 1.2(2) ?
    N1 C9 C10 C4 . . . . 1.4(2) ?
    C8 C9 C10 C4 . . . . -178.49(15) ?
    C6 C5 C10 C9 . . . . -0.7(2) ?
    C6 C5 C10 C4 . . . . 178.92(16) ?
    N3 C4 C10 C9 . . . . -1.7(2) ?
    N11 C4 C10 C9 . . . . 177.61(15) ?
    N3 C4 C10 C5 . . . . 178.60(16) ?
    N11 C4 C10 C5 . . . . -2.1(3) ?
    N3 C4 N11 C12 . . . . -0.6(3) ?
    C10 C4 N11 C12 . . . . -179.94(18) ?
    N3 C4 N11 C12' . . . . -3.5(12) ?
    C10 C4 N11 C12' . . . . 177.1(11) ?
    C4 N11 C12 C17 . . . . -29.1(3) ?
    C4 N11 C12 C13 . . . . 153.23(19) ?
    C17 C12 C13 C14 . . . . -1.3(3) ?
    N11 C12 C13 C14 . . . . 176.4(2) ?
    C12 C13 C14 C15 . . . . 0.1(3) ?
    C12 C13 C14 Cl1 . . . . 178.38(17) ?
    C13 C14 C15 F1 . . . . -177(2) ?
    Cl1 C14 C15 F1 . . . . 5(2) ?
    C13 C14 C15 C16 . . . . 1.2(4) ?
    Cl1 C14 C15 C16 . . . . -177.0(2) ?
    F1 C15 C16 C17 . . . . 176.9(19) ?
    C14 C15 C16 C17 . . . . -1.3(4) ?
    C15 C16 C17 C12 . . . . 0.1(4) ?
    C13 C12 C17 C16 . . . . 1.2(3) ?
    N11 C12 C17 C16 . . . . -176.4(2) ?
    C4 N11 C12' C13' . . . . 158.5(10) ?
    C4 N11 C12' C17' . . . . -49(5) ?
    C17' C12' C13' C14' . . . . 5(2) ?
    N11 C12' C13' C14' . . . . 171.7(16) ?
    C12' C13' C14' C15' . . . . 1(2) ?
    C12' C13' C14' Cl1' . . . . -168(3) ?
    C13' C14' C15' C16' . . . . -2(5) ?
    Cl1' C14' C15' C16' . . . . 171(4) ?
    C13' C14' C15' F1' . . . . 177(6) ?
    Cl1' C14' C15' F1' . . . . -10(7) ?
    F1' C15' C16' C17' . . . . 177(3) ?
    C14' C15' C16' C17' . . . . -4(6) ?
    C15' C16' C17' C12' . . . . 11(6) ?
    C13' C12' C17' C16' . . . . -11(4) ?
    N11 C12' C17' C16' . . . . -161(4) ?
    C5 C6 O18 C19 . . . . -1.1(2) ?
    C7 C6 O18 C19 . . . . 179.61(14) ?
    C6 O18 C19 C20 . . . . 174.33(14) ?
    O18 C19 C20 C21 . . . . 166.04(15) ?
    C19 C20 C21 N22 . . . . 54.0(2) ?
    C20 C21 N22 C27 . . . . 54.86(19) ?
    C20 C21 N22 C23 . . . . 174.57(15) ?
    C27 N22 C23 C24 . . . . -54.7(2) ?
    C21 N22 C23 C24 . . . . -176.76(17) ?
    N22 C23 C24 O25 . . . . 57.9(2) ?
    C23 C24 O25 C26 . . . . -59.2(2) ?
    C24 O25 C26 C27 . . . . 60.6(2) ?
    C21 N22 C27 C26 . . . . 173.58(15) ?
    C23 N22 C27 C26 . . . . 54.74(19) ?
    O25 C26 C27 N22 . . . . -59.3(2) ?
    C8 C7 O28 C29 . . . . -3.9(2) ?
    C6 C7 O28 C29 . . . . 175.88(15) ?
    O31 C32 C33 C34 . . . . 41.3(3) ?
    O30 C32 C33 C34 . . . . -140.79(17) ?
    C32 C33 C34 C35' . . . . -160.0(6) ?
    C32 C33 C34 C35 . . . . -174.15(19) ?
    C33 C34 C35 C36 . . . . 179.3(2) ?
    C34 C35 C36 C37 . . . . 179.9(2) ?
    C35 C36 C37 C38 . . . . -178.5(2) ?
    C36 C37 C38 C39 . . . . -177.9(2) ?
    C37 C38 C39 C40 . . . . -69.0(3) ?
    C33 C34 C35' C36' . . . . 169.2(6) ?
    C34 C35' C36' C37' . . . . 179.8(8) ?
    C35' C36' C37' C38' . . . . -67.5(11) ?
    C36' C37' C38' C39' . . . . -169.1(9) ?
    C37' C38' C39' C40 . . . . -179.1(9) ?
    C38' C39' C40 O42 . . . . -103.4(10) ?
    C38' C39' C40 O41 . . . . 60.0(11) ?
    C38 C39 C40 O42 . . . . -99.5(3) ?
    C38 C39 C40 O41 . . . . 83.0(3) ?
loop_
    _geom_hbond_atom_site_label_D
    _geom_hbond_atom_site_label_H
    _geom_hbond_atom_site_label_A
    _geom_hbond_site_symmetry_A
    _geom_hbond_distance_DH
    _geom_hbond_distance_HA
    _geom_hbond_distance_DA
    _geom_hbond_angle_DHA
    N11 H11 O42 4_575 0.84(2) 2.20(2) 3.025(2) 169.6(18)
    O41 H41 N22 4_676 1.01 1.78 2.6566(19) 144
    O30 H30 N1 . 0.99(3) 1.65(3) 2.6135(19) 166(2)
    C5 H5 O42 4_575 0.95 2.25 3.194(2) 170
    C2 H2 F1 3_576 0.95 2.15 3.07(3) 163
    C2 H2 F1' 3_576 0.95 2.32 3.253(3) 166
    C29 H29B O18 3_766 0.98 2.65 3.6101(19) 167
    C23 H23B O25 2_645 0.99 2.57 3.220(2) 123
    C27 H27B F1 1_655 0.99 2.71 3.68(4) 166
    C39 H39A O30 2_656 0.99 2.50 3.255(4) 133
    C21 H21B O31 3_666 0.99 2.29 3.234(2) 160
    C13 H13 O30 3_676 0.95 2.39 3.139(3) 135
    C13' H13' O30 3_676 0.95 2.53 3.268(3) 135
    Cg2 . Cg2 3_666 . . 3.5358(11) 0.03(8)
    Cg2 . Cg3 3_666 . . 3.7909(11) 1.04(7)
    Cg2 . Cg3 3_676 . . 3.7530(11) 1.04(7)
    Cg3 . Cg3 3_666 . . 3.7934(11) 0.03(7)
_shelx_space_group_comment
;
The symmetry employed for this shelxl refinement is uniquely defined
by the following loop, which should always be used as a source of
symmetry information in preference to the above space-group names.
They are only intended as comments.
;
_shelx_estimated_absorpt_T_min     0.950
_shelx_estimated_absorpt_T_max     0.993
_shelx_hkl_file
;
  -2   0   0  170.38    9.20
   2   0   0  168.78    9.20
  -2   0   0  167.48    9.30
   2   0   0  157.78    9.60
   3   0   0   -0.40    1.30
   3   0   0   -0.60    1.50
  -3   0   0    0.00    0.60
  -3   0   0    0.00    1.10
   4   0   0   53.89    4.70
  -4   0   0   59.89    3.30
   4   0   0   53.59    4.40
  -5   0   0   -0.80    0.90
   5   0   0   -1.30    1.50
  -5   0   0    0.00    0.70
   5   0   0   -2.90    1.60
  -6   0   0   41.40    2.70
   6   0   0   38.80    4.00
  -6   0   0   43.60    3.00
   6   0   0   55.39    5.10
  -7   0   0   -0.40    1.00
   7   0   0   -0.70    1.60
  -7   0   0    0.30    1.30
  -7   0   0    0.10    1.60
   7   0   0   -3.50    2.10
   7   0   0   -1.00    0.70
  -8   0   0  215.58   12.50
  -8   0   0  210.08   10.80
  -8   0   0  201.68   12.40
   8   0   0  206.58   14.10
  -8   0   0  193.18   11.00
   8   0   0  222.28   13.70
  -9   0   0    0.30    1.80
  -9   0   0    1.70    2.00
  -9   0   0   -2.00    2.40
   9   0   0   -1.10    2.20
   9   0   0    5.40    3.50
  10   0   0    1.30    3.70
  10   0   0   -2.30    1.30
 -10   0   0   -1.60    2.60
  10   0   0    0.40    2.70
 -10   0   0   -1.30    1.90
 -10   0   0    3.80    2.20
  11   0   0    0.30    2.50
 -11   0   0   -0.60    2.10
 -11   0   0    2.90    3.30
  11   0   0    4.20    3.60
 -11   0   0   -1.20    2.50
 -12   0   0   12.20    5.00
 -12   0   0    6.30    3.40
 -12   0   0   16.30    3.70
 -12   0   0   10.00    4.40
  12   0   0   14.80    4.80
  13   0   0   -5.60    3.10
 -13   0   0   -1.60    2.20
 -13   0   0    3.50    3.20
  13   0   0    4.00    3.90
  13   0   0   -3.50    4.00
 -13   0   0    0.60    3.70
 -13   0   0    1.70    4.10
  14   0   0   36.40    7.30
 -14   0   0   29.90    7.50
 -14   0   0   23.20    5.10
  14   0   0   26.40    7.40
 -14   0   0   25.10    4.60
 -14   0   0   26.80    5.70
 -14   0   0   17.20    6.40
 -15   0   0    6.30    4.40
 -15   0   0   -0.70    3.00
 -15   0   0   -2.70    3.30
  15   0   0   29.40    7.60
 -15   0   0   -0.10    5.30
 -15   0   0   33.20    7.90
  15   0   0    4.00    3.50
  15   0   0    2.10    3.80
 -16   0   0   27.30    5.60
 -16   0   0   20.50    6.30
  16   0   0   20.10    5.40
  16   0   0   25.70    8.20
 -16   0   0   17.80    7.50
 -16   0   0   17.30    6.90
  16   0   0   16.40    6.10
 -17   0   0   24.50    7.20
  17   0   0    2.60    8.10
  17   0   0    7.80    5.20
 -17   0   0    7.60    4.30
 -17   0   0    7.00    8.20
   0  -1   0   -1.20    1.10
   0  -1   0   -1.10    1.50
   0  -1   0   -0.70    0.70
   0  -1   0    3.40    4.60
   0  -1   0   -0.70    1.00
   0  -1   0    0.10    1.10
   0  -1   0   -0.10    0.30
   0  -1   0    0.40    0.60
   0   1   0   -0.90    0.70
   0   1   0   -0.60    0.90
   0   1   0    0.10    0.50
   0   1   0   -1.60    1.50
   0   1   0    0.30    0.80
   0   1   0    0.20    1.10
   0   1   0   -0.80    1.10
   0   1   0    2.50    2.80
  -1  -1   0   99.49   15.80
   1  -1   0  102.99    5.70
  -1  -1   0   92.09    5.00
   1  -1   0   93.49    6.00
  -1  -1   0   85.89    5.70
   1  -1   0   87.29    5.40
  -1  -1   0   94.69    5.50
  -1  -1   0   88.89    5.50
   1  -1   0   84.49    5.60
  -1  -1   0   92.09    5.20
   1  -1   0   92.79    5.40
  -1  -1   0   90.69    5.40
  -1  -1   0  100.29    4.90
  -1   1   0   93.29    5.70
   1   1   0  107.99   15.80
  -1   1   0   89.79    6.00
  -1   1   0   92.99    5.40
  -1   1   0   92.39    5.40
   1   1   0   93.19    5.80
  -1   1   0   89.99    5.70
   1   1   0   91.89    5.00
   1   1   0   86.49    5.40
   1   1   0   93.09    5.70
   1   1   0   94.29    5.20
  -1   1   0   93.59    5.80
  -1   1   0  100.29   16.70
  -1   1   0   96.29    5.60
   2  -1   0  123.69    7.50
   2  -1   0  123.69    8.30
   2  -1   0  143.09    7.30
  -2  -1   0  120.89    7.50
  -2  -1   0  131.49    7.10
   2  -1   0  128.19    7.60
   2  -1   0  153.28    7.90
  -2  -1   0  130.79    7.40
   2  -1   0  152.48    8.10
   2  -1   0  120.99    7.70
  -2  -1   0  132.29    7.00
  -2  -1   0  128.99   16.80
  -2  -1   0  126.09    7.50
  -2  -1   0  125.39    7.20
   2   1   0  124.39    7.00
  -2   1   0  135.09    7.80
   2   1   0  116.69    7.10
   2   1   0  121.59    7.20
  -2   1   0  124.49    7.60
  -2   1   0  142.09    7.80
   2   1   0  130.79    7.30
  -2   1   0  132.99   20.60
  -2   1   0  136.29    8.60
  -2   1   0  123.09    7.90
  -2   1   0  126.69    7.80
   3  -1   0  683.03   31.20
  -3  -1   0  573.14   31.10
  -3  -1   0  546.65   30.90
   3  -1   0  600.44   48.80
  -3  -1   0  630.24   31.30
  -3  -1   0  597.54   31.00
   3  -1   0  591.74   31.90
  -3  -1   0  668.33   31.60
  -3  -1   0  608.94   42.50
   3  -1   0  588.74   31.80
   3  -1   0  684.63   31.70
   3  -1   0  592.64   32.60
   3   1   0  567.14   31.20
  -3   1   0  581.64   31.20
   3   1   0  640.34   42.60
  -3   1   0  607.34   50.19
   3   1   0  582.94   31.40
  -3   1   0  601.74   31.40
  -3   1   0  590.14   30.60
  -3   1   0  573.54   31.70
  -3   1   0  565.84   31.70
   3   1   0  583.54   30.60
   3   1   0  624.84   30.70
   4  -1   0  125.59    8.20
  -4  -1   0  124.89    6.90
   4  -1   0  114.79    7.70
  -4  -1   0  116.29   13.10
  -4  -1   0  123.99    6.80
   4  -1   0  119.89    8.60
   4  -1   0  134.59   19.90
  -4  -1   0  107.89    6.60
  -4   1   0  134.99   20.70
  -4   1   0  127.99    6.50
   4   1   0  115.39    7.20
   4   1   0  119.89    7.60
  -4   1   0  116.89    7.20
  -4   1   0  112.89    7.10
  -4   1   0  116.69    7.80
  -4   1   0  117.89    7.70
  -5  -1   0  386.96   20.50
   5  -1   0  377.66   22.30
   5  -1   0  447.96   37.90
   5  -1   0  386.36   22.00
   5   1   0  425.46   21.60
  -5   1   0  401.56   20.60
  -5   1   0  390.36   21.10
  -5   1   0  384.06   38.60
   5   1   0  399.96   21.80
  -5   1   0  382.26   21.50
  -5   1   0  394.86   21.10
  -5   1   0  368.56   21.80
   6  -1   0   21.70    4.20
   6  -1   0   34.40    8.90
   6  -1   0   17.30    3.50
  -6  -1   0   18.40    1.80
   6   1   0   21.90    3.30
  -6   1   0   20.00    2.10
  -6   1   0   20.50    3.80
   6   1   0   22.40    3.80
  -6   1   0   24.60    2.90
  -6   1   0   23.40    3.00
  -6   1   0   27.90   10.00
  -6   1   0   19.00    3.30
   7  -1   0    1.20    2.60
   7  -1   0    3.00    4.00
   7  -1   0    1.40    2.30
  -7   1   0    3.40    1.90
  -7   1   0    8.20    6.90
   7   1   0    1.00    1.80
  -7   1   0    3.00    1.30
  -7   1   0    1.30    2.50
   7   1   0    3.60    2.50
  -7   1   0    3.40    1.50
  -7   1   0   -0.50    2.00
   8  -1   0   22.90    4.90
   8  -1   0   19.80    5.40
   8  -1   0   20.40    4.10
  -8   1   0   28.10    5.00
   8   1   0   22.90    4.10
  -8   1   0   25.90    3.70
  -8   1   0   24.40    2.70
   8   1   0   20.10    4.40
  -8   1   0   20.80    9.20
  -8   1   0   22.00    2.80
  -8   1   0   27.90    4.00
  -9  -1   0   71.19    6.40
   9  -1   0   68.29    7.20
   9  -1   0   64.79    6.90
  -9   1   0   61.69    6.70
  -9   1   0   79.59    6.00
   9   1   0   75.89    7.40
   9   1   0   67.59    6.40
  -9   1   0   66.39    5.70
  -9   1   0   66.59    5.00
  -9   1   0   74.29    5.00
 -10  -1   0   61.29    6.20
  10  -1   0   67.49    8.40
 -10  -1   0   65.09    5.70
  10  -1   0   80.69    9.90
  10   1   0   62.59    8.30
 -10   1   0   63.69    4.90
  10   1   0   54.29    6.20
 -10   1   0   63.29    6.10
 -10   1   0   69.39    8.70
 -11  -1   0   36.80    5.80
  11  -1   0   37.30    7.00
 -11  -1   0   40.50    5.30
 -11  -1   0   48.40    5.90
  11  -1   0   45.70    7.10
 -11   1   0   31.80    6.90
 -11   1   0   38.50    3.10
  11   1   0   44.10    7.60
 -11   1   0   42.50    4.10
  11   1   0   49.30    7.00
 -11   1   0   40.70    3.90
 -11   1   0   46.20    6.10
 -11   1   0   37.40    7.20
 -12  -1   0   -1.30    3.20
  12  -1   0    0.20    4.10
 -12  -1   0    4.00    2.50
 -12  -1   0    3.50    3.60
 -12  -1   0   -3.60    2.30
 -12  -1   0    1.90    2.80
  12  -1   0   -3.50    3.20
 -12   1   0    3.40    1.80
  12   1   0   -0.90    2.20
  12   1   0    2.90    3.40
 -12   1   0   14.10    5.60
 -12   1   0    2.40    3.10
 -12   1   0    0.20    4.20
  12   1   0    0.30    3.70
  13  -1   0   33.60    7.00
 -13  -1   0   20.50    5.00
 -13  -1   0   18.60    5.30
 -13  -1   0   38.20    7.00
 -13  -1   0   24.90    5.20
  13  -1   0   20.00    6.70
 -13   1   0   28.20    3.80
  13   1   0   19.20    6.40
 -13   1   0   22.60    5.20
  13   1   0   28.00    6.00
 -13   1   0   31.70    7.10
 -13   1   0   25.90    6.70
 -14  -1   0    7.60    4.70
  14  -1   0   -3.40    4.80
 -14  -1   0    2.00    3.00
 -14  -1   0   -3.90    2.60
  14  -1   0    4.90    4.40
 -14  -1   0   -1.50    3.10
  14  -1   0    3.20    3.20
  14   1   0    6.70    6.30
  14   1   0   -2.80    3.60
 -14   1   0   -0.70    5.10
 -14   1   0    3.60    4.70
 -14   1   0    6.40    4.10
  14   1   0   14.60    5.40
 -15  -1   0   50.29    8.90
  15  -1   0   52.09    9.50
 -15  -1   0   45.30    7.80
 -15  -1   0   48.30    7.10
  15  -1   0   48.60   10.20
 -15  -1   0   33.50    6.60
 -15  -1   0   49.60    8.60
 -15   1   0   64.79   10.70
 -15   1   0   49.99    9.50
 -15   1   0   50.69    7.90
  15   1   0   38.90    8.80
  15   1   0   56.49    9.20
 -16  -1   0   11.20    5.50
 -16  -1   0   14.60    5.80
  16  -1   0   32.70    8.30
 -16  -1   0   29.20   10.00
 -16  -1   0   30.10    5.70
 -16  -1   0   27.20    7.60
  16  -1   0   10.30    7.10
  16  -1   0   35.30    4.70
 -16   1   0   28.40    8.10
  16   1   0   31.60    7.50
 -16   1   0   35.60    9.90
 -16   1   0   33.20    8.40
  16   1   0   43.80    9.10
  16   1   0   36.90    5.40
 -17  -1   0    0.50    6.20
  17  -1   0   10.80    6.90
  17  -1   0    6.60    5.20
 -17  -1   0    6.70    6.40
 -17   1   0    6.50    6.90
  17   1   0    8.90    4.90
  17   1   0   24.40    7.40
 -17   1   0   12.90    8.90
 -17   1   0   -2.60    3.80
 -17   1   0   11.10    8.40
   0  -2   0 2118.09  113.89
   0  -2   0 2313.27  147.69
   0  -2   0 2458.75  113.69
   0  -2   0 2259.67  113.19
   0  -2   0 2346.37  114.19
   0  -2   0 2279.57  114.89
   0  -2   0 2151.38  114.29
   0   2   0 2214.38  113.19
   0   2   0 1969.10  114.59
   0   2   0 2106.09  114.19
   0   2   0 2350.76  148.39
   0   2   0 2403.86  113.99
   0   2   0 2186.28  113.99
   0   2   0 2249.87  114.19
   1  -2   0  584.34   33.50
   1  -2   0  611.04   33.10
   1  -2   0  642.24   61.19
   1  -2   0  598.54   33.00
  -1  -2   0  630.34   32.60
  -1  -2   0  657.03   33.30
   1  -2   0  634.74   33.40
  -1  -2   0  609.84   33.00
  -1  -2   0  602.44   33.40
  -1  -2   0  679.43   34.10
  -1   2   0  707.43   32.90
  -1   2   0  626.14   33.30
  -1   2   0  637.34   33.60
   1   2   0  653.93   32.60
  -1   2   0  634.04   33.60
   1   2   0  615.64   33.30
  -1   2   0  621.94   33.20
   1   2   0  700.53   61.39
   1   2   0  713.83   33.00
   1   2   0  604.14   33.30
  -1   2   0  633.54   61.19
  -1   2   0  569.24   34.00
   2  -2   0   39.60    4.60
  -2  -2   0   26.40    2.70
  -2  -2   0   29.60   12.10
   2  -2   0   28.60    3.20
   2  -2   0   17.00   10.00
   2  -2   0   29.80    3.10
  -2  -2   0   27.30    2.30
  -2  -2   0   29.00    2.20
  -2  -2   0   32.70    3.70
  -2  -2   0   33.30    4.00
  -2   2   0   37.30    4.50
  -2   2   0   36.60    4.30
   2   2   0   38.20    4.00
   2   2   0   28.90   13.10
   2   2   0   32.50    2.10
   2   2   0   38.20    4.40
  -2   2   0   26.60    3.10
  -2   2   0   26.00   13.00
   2   2   0   37.00    2.80
  -2   2   0   36.50    3.90
  -2   2   0   40.50    5.20
   2   2   0   31.00    2.30
   3  -2   0  160.28   11.60
  -3  -2   0  118.19   24.30
  -3  -2   0  174.18    9.60
  -3  -2   0  173.58    9.40
   3  -2   0  158.88   10.40
  -3  -2   0  165.48   10.60
  -3  -2   0  169.68    9.70
   3  -2   0  168.28   10.50
  -3  -2   0  188.58    9.60
  -3  -2   0  159.78   10.10
  -3   2   0  168.68   10.30
   3   2   0  165.78   10.20
  -3   2   0  163.88   10.80
   3   2   0  201.08   28.60
  -3   2   0  184.38   11.40
  -3   2   0  190.38   10.80
   3   2   0  189.38    9.60
   3   2   0  168.38    9.50
  -3   2   0  201.58   33.10
  -4  -2   0   21.60   10.20
   4  -2   0   23.60    3.50
   4  -2   0   23.60    3.80
  -4  -2   0   18.90    2.10
  -4  -2   0   22.60    3.50
   4  -2   0   26.80   13.50
   4  -2   0   26.40    4.70
   4  -2   0   27.80    3.60
  -4  -2   0   20.40    2.20
  -4  -2   0   23.00    2.50
  -4  -2   0   23.50    3.10
   4   2   0   28.20    3.00
  -4   2   0   19.80    3.90
  -4   2   0   23.90    3.60
  -4   2   0   22.20    3.30
  -4   2   0   22.50    4.10
   4   2   0   20.30   10.30
   4   2   0   24.10    2.70
  -4   2   0   23.90   14.80
   5  -2   0  166.38   12.00
  -5  -2   0  164.38    9.50
  -5  -2   0  180.78    9.50
   5  -2   0  159.68   11.00
   5  -2   0  156.28   10.60
  -5  -2   0  160.68   10.00
   5  -2   0  139.59   29.10
   5  -2   0  169.78   10.00
  -5  -2   0  153.78    9.50
  -5  -2   0  162.18   23.40
  -5   2   0  161.58   10.30
   5   2   0  157.58    8.80
  -5   2   0  144.29   10.90
   5   2   0  164.38   10.00
  -5   2   0  160.28   32.50
  -5   2   0  170.08   11.00
   5   2   0  178.58    9.80
  -5   2   0  168.48   10.20
   5   2   0  142.89   22.40
  -6  -2   0   -0.70    1.30
  -6  -2   0   -4.80    3.50
   6  -2   0    0.10    2.30
  -6  -2   0    0.40    1.60
  -6  -2   0    0.40    1.10
   6  -2   0   -0.80    1.50
   6  -2   0  -10.30    5.40
   6  -2   0    1.30    2.10
  -6   2   0    1.20    7.80
  -6   2   0   -2.30    2.00
   6   2   0   -0.50    1.70
   6   2   0   -0.70    0.50
  -6   2   0    1.90    1.90
  -6   2   0    1.60    1.90
   6   2   0    0.70    1.30
  -6   2   0   -0.90    2.40
   7  -2   0   21.90    9.50
  -7  -2   0   17.00    4.60
   7  -2   0   17.80    4.20
   7  -2   0   18.80    4.10
  -7  -2   0   23.00    3.10
  -7  -2   0   21.50    3.20
  -7   2   0   22.10    3.60
  -7   2   0   32.60    4.20
  -7   2   0   21.40   11.90
   7   2   0   21.60    3.40
   7   2   0   18.90    3.80
  -7   2   0   22.10    4.70
  -7   2   0   26.90    5.00
   8  -2   0   17.50    4.40
  -8  -2   0   21.00    3.10
   8  -2   0   22.80   12.10
   8  -2   0   12.00    4.20
  -8   2   0   20.20    4.50
  -8   2   0   15.40    4.30
  -8   2   0   14.10    1.10
   8   2   0   18.50    4.60
  -8   2   0   22.40   10.30
  -8   2   0   19.80    3.50
  -8   2   0   15.50    1.10
  -9  -2   0    5.10    2.20
  -9  -2   0   10.20    3.70
   9  -2   0    3.70    3.20
   9  -2   0    6.30    3.90
   9  -2   0    1.90    8.00
  -9   2   0    6.40    0.90
  -9   2   0    6.60   12.60
  -9   2   0    6.90    0.90
  -9   2   0    7.60    3.50
   9   2   0    3.30    2.80
  -9   2   0   11.20    3.40
  -9   2   0   11.00    4.20
  -9   2   0    9.80    2.90
   9   2   0    3.90    2.40
  10  -2   0    9.60    4.10
  10  -2   0   12.10    7.60
 -10  -2   0   11.20    3.90
 -10  -2   0    9.30    2.90
  10  -2   0   12.10    4.30
 -10   2   0   12.40    4.90
 -10   2   0   10.10    1.00
 -10   2   0   21.60    3.50
  10   2   0   15.40    4.50
  10   2   0    8.10    3.40
 -10   2   0    8.40    4.40
 -10   2   0   15.90   13.00
 -10   2   0    5.40    3.80
 -10   2   0   13.80    3.80
 -11  -2   0   40.80    5.20
  11  -2   0   43.90    7.70
 -11  -2   0   47.90    6.70
  11  -2   0   38.20    6.80
 -11   2   0   39.30    7.60
  11   2   0   46.70    6.60
 -11   2   0   25.10    6.20
 -11   2   0   40.40    6.30
 -11   2   0   38.00    4.90
 -11   2   0   34.60    5.70
  11   2   0   36.30    6.60
  12  -2   0   18.80    6.70
  12  -2   0   18.50    5.80
 -12  -2   0   18.90    5.20
 -12  -2   0   35.20    5.10
 -12  -2   0   23.20    5.30
 -12   2   0   28.90    5.70
 -12   2   0   28.50    5.30
 -12   2   0   21.00    7.50
  12   2   0   28.90    5.70
  12   2   0   29.60    7.00
 -12   2   0   21.50    6.70
 -13  -2   0   -1.70    2.20
  13  -2   0   14.50    5.80
  13  -2   0    0.20    3.60
 -13  -2   0   -2.20    2.80
 -13  -2   0    2.60    3.00
 -13  -2   0    3.40    2.70
  13  -2   0   -2.00    2.40
 -13  -2   0   -0.90    2.80
 -13   2   0    0.90    2.90
 -13   2   0    2.40    4.50
 -13   2   0    3.70    4.50
 -13   2   0    2.80    3.90
  13   2   0   -3.30    3.10
  13   2   0   -2.50    2.60
 -14  -2   0   11.80    4.70
 -14  -2   0   15.00    4.60
  14  -2   0   20.50    6.50
 -14  -2   0   26.00    5.50
 -14  -2   0   15.00    5.00
  14  -2   0   13.60    5.60
  14   2   0    7.10    4.70
  14   2   0   18.30    5.20
 -14   2   0   16.80    6.60
 -14   2   0   18.00    6.00
 -14   2   0   15.70    6.90
  14   2   0   19.30    6.30
 -14   2   0   17.10    2.10
 -15  -2   0    1.50    4.70
  15  -2   0    2.70    4.00
  15  -2   0   -0.30    4.70
 -15  -2   0   -2.60    2.80
 -15  -2   0    5.30    5.50
 -15  -2   0   15.30    4.90
 -15  -2   0   -4.70    3.00
  15   2   0   -1.40    4.60
  15   2   0   15.80    5.20
 -15   2   0   -0.40    6.10
 -15   2   0   -9.30    3.80
  15   2   0    1.20    3.60
 -15   2   0    4.20    5.40
 -16  -2   0   73.29   13.20
 -16  -2   0   68.69    9.90
  16  -2   0   92.79   13.10
 -16  -2   0   73.49    9.60
  16  -2   0  104.89   14.80
  16   2   0   92.29   11.40
 -16   2   0   66.29   15.00
  16   2   0   77.59   11.20
 -16   2   0   80.89   17.10
 -16   2   0   80.79   16.00
 -17  -2   0   26.80    7.40
  17  -2   0   46.00   11.20
  17  -2   0   52.29   10.40
  17   2   0   36.80    8.40
 -17   2   0   19.70   11.60
 -17   2   0   26.20   13.20
  17   2   0   49.80   10.00
   0  -3   0   -0.10    1.60
   0  -3   0   -2.00    2.20
   0  -3   0   -1.30    0.90
   0  -3   0   -1.70    6.20
   0   3   0   -1.00    2.30
   0   3   0    0.20    1.40
   0   3   0    0.70    8.10
   0   3   0   -1.10    2.20
   0   3   0   -1.00    3.00
  -1  -3   0  601.54   66.39
  -1  -3   0  568.54   32.20
   1  -3   0  560.94   32.20
   1  -3   0  580.54   31.80
  -1  -3   0  662.23   31.00
   1  -3   0  603.14   68.09
   1  -3   0  584.54   31.40
  -1  -3   0  576.54   31.50
   1  -3   0  593.34   31.00
   1   3   0  630.34   67.99
   1   3   0  598.54   31.00
  -1   3   0  628.94   31.70
   1   3   0  555.84   32.70
   1   3   0  570.94   31.90
  -1   3   0  645.14   70.69
  -1   3   0  534.75   32.90
  -1   3   0  655.83   31.10
  -1   3   0  599.84   32.40
  -1   3   0  583.54   31.90
   1   3   0  547.55   31.90
   2  -3   0    3.10    1.90
  -2  -3   0    2.20    1.60
  -2  -3   0    3.00    6.70
   2  -3   0    6.10    9.30
   2  -3   0    1.20    1.60
  -2  -3   0    1.70    1.20
  -2  -3   0    3.00    2.70
   2  -3   0    2.20    2.60
  -2   3   0    5.20    2.50
   2   3   0   -2.50    6.60
  -2   3   0   10.20   10.30
  -2   3   0   -1.00    2.60
  -2   3   0    0.70    2.00
  -2   3   0    4.20    2.90
   2   3   0    2.20    3.00
   2   3   0    0.40    2.20
   3  -3   0    9.30    1.30
   3  -3   0    4.00    2.30
  -3  -3   0    9.80    1.50
   3  -3   0    6.90    7.80
  -3  -3   0    2.30    6.70
  -3  -3   0   11.10    2.90
  -3  -3   0    7.20    2.00
   3  -3   0    8.00    2.60
  -3  -3   0   10.20    3.40
   3  -3   0   11.90    3.50
   3  -3   0    7.30    3.40
  -3  -3   0    9.50    1.50
  -3   3   0    8.90    2.90
  -3   3   0    7.00    2.60
   3   3   0    9.30    3.10
   3   3   0    7.40    1.10
   3   3   0    9.30    2.80
  -3   3   0    6.90    3.10
  -3   3   0    3.20    3.40
  -3   3   0   18.70   13.80
   3   3   0   -1.20    7.10
   3   3   0   10.30    1.60
   4  -3   0  109.59    9.60
   4  -3   0   97.09    7.70
  -4  -3   0  102.59    8.20
   4  -3   0  114.09    8.00
  -4  -3   0  114.89    7.00
  -4  -3   0   63.39   20.50
  -4  -3   0  102.19    6.20
  -4  -3   0   94.99    7.50
  -4  -3   0  127.59    6.60
   4  -3   0  106.89    7.90
  -4   3   0  111.99    8.30
  -4   3   0  107.29    9.30
  -4   3   0  153.88   38.50
  -4   3   0   98.69    7.60
   4   3   0  105.69    7.70
   4   3   0   93.69    6.50
   4   3   0  104.09   26.70
  -4   3   0  108.59    8.50
  -5  -3   0  131.19   10.00
   5  -3   0  116.59    9.00
  -5  -3   0  123.79    8.50
   5  -3   0  114.09   28.20
  -5  -3   0  120.19   26.80
  -5  -3   0  117.39    7.70
  -5  -3   0  136.89    7.40
   5  -3   0  121.09    8.80
  -5   3   0  118.39    8.60
  -5   3   0  132.59   38.00
  -5   3   0  116.79   10.10
   5   3   0  107.89   26.50
   5   3   0  128.49    7.70
   5   3   0  119.69    8.00
  -5   3   0  137.79    9.70
  -6  -3   0    0.40    1.80
  -6  -3   0    1.60    1.80
   6  -3   0    0.70    2.40
  -6  -3   0    0.60    1.20
   6  -3   0    1.40    2.40
   6  -3   0    1.30    2.60
   6  -3   0    7.10    8.30
  -6  -3   0  -11.20    6.90
   6  -3   0   -0.90    2.00
  -6  -3   0    4.30    2.70
  -6   3   0   -1.70    2.60
   6   3   0   -2.40    1.00
  -6   3   0   -1.20    2.60
  -6   3   0   -1.00    3.20
   6   3   0   -5.20    5.90
   6   3   0   -0.90    1.10
  -6   3   0    8.70   12.60
   6   3   0   -1.10    1.40
  -6   3   0    0.30    2.00
   7  -3   0    5.30    2.90
  -7  -3   0    4.80    1.90
  -7  -3   0    3.70    2.10
  -7  -3   0  -10.00    6.80
  -7  -3   0   11.30    3.30
   7  -3   0    9.60   10.50
   7  -3   0    4.90    3.40
   7  -3   0    4.20    3.50
   7   3   0    1.20    1.70
   7   3   0    1.00    2.00
  -7   3   0    2.80    4.00
  -7   3   0   14.70   16.70
  -7   3   0    2.90    3.30
  -7   3   0    3.60    3.40
   7   3   0    1.30    7.90
  -7   3   0    4.40    3.20
  -8  -3   0   21.70    9.20
  -8  -3   0   43.10    4.70
  -8  -3   0   35.00   10.40
   8  -3   0   45.90    7.20
   8  -3   0   41.10    7.50
   8  -3   0   38.40   19.80
   8  -3   0   42.40    6.30
  -8  -3   0   41.40    4.10
  -8   3   0   49.40    5.10
   8   3   0   47.50    5.70
  -8   3   0   38.60    7.10
  -8   3   0   45.60    6.20
   8   3   0   37.70    4.00
  -8   3   0   47.70    7.40
  -8   3   0   42.70   20.40
  -8   3   0   37.70    7.00
   9  -3   0    9.50    4.00
   9  -3   0   13.70    4.50
  -9  -3   0   19.10    3.40
  -9  -3   0    9.30    4.20
   9  -3   0    1.00   11.90
  -9  -3   0   13.60    2.90
  -9   3   0   13.50    4.90
  -9   3   0   15.80   14.50
   9   3   0   11.10    2.90
  -9   3   0   15.40    4.50
  -9   3   0   19.60    4.00
  -9   3   0   10.70    5.10
  -9   3   0   14.20    5.10
   9   3   0    9.30    3.50
  10  -3   0   -6.80   10.90
 -10  -3   0   14.50    4.30
  10  -3   0    6.60    4.00
 -10  -3   0    4.90    2.20
  10  -3   0    8.80    4.80
 -10   3   0    2.10    3.90
 -10   3   0    7.90    6.40
 -10   3   0    2.70    3.60
  10   3   0    3.50    2.60
 -10   3   0    1.00    2.60
  10   3   0   -0.20    3.00
 -10   3   0    8.00   14.40
 -10   3   0    7.60    4.50
 -11  -3   0   58.49    8.50
  11  -3   0   59.29   10.00
  11  -3   0   42.20   17.90
  11  -3   0   75.29   10.20
 -11   3   0   57.49   23.90
 -11   3   0   77.69    8.80
 -11   3   0   89.49   12.70
 -11   3   0   79.09   10.90
  11   3   0   73.09    6.80
  11   3   0   73.69    7.90
 -12  -3   0    0.70    3.70
  12  -3   0    3.70    4.20
 -12  -3   0    4.20    2.70
  12  -3   0    1.50    1.80
  12  -3   0   -4.00    2.90
  12  -3   0    6.30   10.50
 -12  -3   0   -7.30    2.70
  12   3   0   -3.40    3.30
 -12   3   0   -0.10    3.80
 -12   3   0    6.70    4.70
 -12   3   0   -3.50    4.10
  12   3   0   -0.70    3.10
 -12   3   0    4.00    5.30
  12   3   0   -4.00    2.40
 -13  -3   0   14.30    5.10
  13  -3   0    5.00    2.70
 -13  -3   0   17.80    6.80
  13  -3   0   12.40    5.30
 -13  -3   0   18.60    3.90
  13  -3   0    7.00    4.10
 -13   3   0   16.00    5.70
 -13   3   0   13.20    7.70
  13   3   0   13.90    4.90
 -13   3   0   11.20    5.70
 -13   3   0    8.70    5.00
  13   3   0    8.80    3.90
 -14  -3   0    0.00    4.30
 -14  -3   0    3.80    3.00
  14  -3   0    0.70    3.80
  14  -3   0    5.50    5.10
  14   3   0    7.50    3.80
  14   3   0    4.10    4.90
 -14   3   0   -1.80    5.10
 -14   3   0    3.20    4.40
  14   3   0   20.60    5.70
 -14   3   0    8.30    5.10
 -14   3   0    7.40    5.70
 -15  -3   0   -8.50    4.70
  15  -3   0    5.70    5.50
 -15  -3   0    0.50    3.70
 -15  -3   0    1.80    4.40
 -15   3   0    4.80    3.00
  15   3   0    7.10    5.10
 -15   3   0   -3.20    6.30
 -15   3   0   -0.50    5.70
 -15   3   0    0.00    6.30
  15   3   0    5.10    4.40
 -16  -3   0    4.30    4.20
 -16  -3   0   13.20    5.50
 -16  -3   0   11.90    7.10
  16  -3   0    7.20    6.40
  16  -3   0   -3.30    5.20
  16   3   0    1.80    6.00
  16   3   0    7.60    5.40
 -16   3   0    9.80    6.90
 -16   3   0    2.50    7.30
  17  -3   0   54.19   12.20
  17  -3   0   31.30    8.00
 -17  -3   0   39.00    7.90
  17   3   0   55.39   11.20
 -17   3   0   49.60   18.40
 -17   3   0   35.00    9.60
   0  -4   0    3.30    1.80
   0  -4   0    3.90    3.30
   0  -4   0    2.70    8.50
   0  -4   0    3.70    2.40
   0   4   0    6.00    2.40
   0   4   0    5.00    1.40
   0   4   0    7.00   13.10
   0   4   0    5.00    4.10
   0   4   0    2.10    3.00
   0   4   0    1.50    2.90
   1  -4   0  161.58   10.00
   1  -4   0  156.68   41.50
   1  -4   0  163.58    9.40
  -1  -4   0  151.68   11.20
  -1  -4   0  145.29   39.40
   1  -4   0  151.28   11.30
  -1  -4   0  162.28   10.40
   1  -4   0  160.78   10.60
   1   4   0  176.88   11.30
   1   4   0  166.88    9.80
   1   4   0  155.08    8.30
  -1   4   0  142.39   10.70
  -1   4   0  149.29   12.30
   1   4   0  141.59   38.10
  -1   4   0  165.88   11.50
  -1   4   0  179.98   44.80
   1   4   0  167.08   11.20
   1   4   0  148.19   11.90
  -1   4   0  154.08   10.20
  -2  -4   0   -1.90    1.40
  -2  -4   0   -0.90    2.40
  -2  -4   0   12.80   13.20
   2  -4   0    4.70    3.10
   2  -4   0   -3.40    5.00
   2  -4   0   -0.70    1.80
   2  -4   0    1.80    1.60
   2   4   0   -0.10    1.40
  -2   4   0    2.50    2.70
   2   4   0    2.50    3.40
   2   4   0   -2.70    2.30
   2   4   0  -16.10    7.50
  -2   4   0    0.30   11.70
   2   4   0    5.80    3.10
  -2   4   0    4.10    3.20
  -2   4   0    0.20    2.10
  -2   4   0    3.30    3.90
   3  -4   0   42.50    5.20
  -3  -4   0    6.10   16.50
  -3  -4   0   33.50    6.00
  -3  -4   0   38.50    4.50
   3  -4   0   34.30    5.70
   3  -4   0   33.00    3.00
  -3  -4   0   32.70    2.90
   3  -4   0   37.40    4.70
   3  -4   0   12.90   14.00
   3   4   0   39.70    3.10
  -3   4   0   13.60   14.20
   3   4   0   37.60    5.30
  -3   4   0   42.30    5.60
  -3   4   0   34.90    5.30
   3   4   0   25.30   16.00
   3   4   0   33.60    5.90
   4  -4   0  190.08   10.10
   4  -4   0  186.48   12.20
   4  -4   0  194.58   13.00
  -4  -4   0  183.88   11.50
   4  -4   0  186.68   47.40
   4  -4   0  181.98   14.60
  -4  -4   0  130.69   35.50
  -4  -4   0  174.78   12.50
  -4  -4   0  194.28   10.40
  -4   4   0  182.48   12.60
  -4   4   0  214.18   13.80
   4   4   0  192.88   12.90
  -4   4   0  174.78   14.20
   4   4   0  163.48   40.20
  -4   4   0  185.88   12.40
  -4   4   0  171.98   46.80
   4   4   0  186.28   12.40
  -5  -4   0    6.40    7.90
   5  -4   0   13.60    8.50
   5  -4   0    0.20    2.60
  -5  -4   0   -0.90    2.40
   5  -4   0    0.70    2.30
  -5  -4   0    4.90    2.00
   5  -4   0    4.00    2.70
  -5  -4   0    0.70    1.10
   5  -4   0    1.40    3.20
  -5   4   0    3.10    2.80
  -5   4   0    1.30    2.80
  -5   4   0  -10.50    6.50
   5   4   0    2.70    1.20
   5   4   0  -13.20    7.80
  -5   4   0    9.20    4.20
   5   4   0    2.50    2.90
  -5   4   0   -0.60    3.50
   6  -4   0   95.79    9.70
  -6  -4   0   87.99    6.50
   6  -4   0   95.79    8.30
  -6  -4   0   84.09    7.40
   6  -4   0   81.99    7.60
  -6  -4   0   57.89   20.40
  -6  -4   0   81.59    8.10
  -6  -4   0   91.29    5.50
   6  -4   0   90.69   32.10
   6  -4   0  100.79    7.90
  -6   4   0  100.29    8.40
   6   4   0   92.89    6.90
  -6   4   0  114.39   35.10
   6   4   0   68.69   24.90
  -6   4   0   78.69    7.60
  -6   4   0   94.29    8.80
  -6   4   0   86.79   10.90
   6   4   0   89.99    6.00
   7  -4   0  152.88   11.80
   7  -4   0  208.58   49.10
  -7  -4   0  164.78   11.50
  -7  -4   0  134.99   10.10
  -7  -4   0  152.28    8.70
   7  -4   0  151.38   11.60
   7  -4   0  143.29   10.60
  -7  -4   0  147.29    9.60
  -7  -4   0  141.99   33.70
   7  -4   0  154.38   13.60
  -7   4   0  144.69   12.30
  -7   4   0  126.89   11.20
   7   4   0  142.59    9.30
   7   4   0   87.99   26.00
  -7   4   0  159.58   45.80
  -7   4   0  155.78   13.20
  -7   4   0  152.68   11.00
   7   4   0  157.28    9.20
  -8  -4   0   12.30    2.90
   8  -4   0   14.70    4.90
  -8  -4   0   16.30   10.30
   8  -4   0   14.60    5.30
   8  -4   0  -18.40   12.80
  -8  -4   0   20.30    4.20
   8  -4   0   14.60    5.80
  -8   4   0   10.50    5.70
  -8   4   0   16.00    4.80
  -8   4   0   15.20   19.40
   8   4   0    5.90    8.60
  -8   4   0   13.10    5.00
   8   4   0   17.60    3.20
  -8   4   0   17.00    5.70
   9  -4   0   10.30    5.30
  -9  -4   0    4.00    8.20
   9  -4   0    8.80    4.50
  -9  -4   0   -6.40    7.30
   9  -4   0    4.90    4.30
   9  -4   0   14.70   19.90
  -9  -4   0   14.40    4.30
  -9  -4   0    8.60    2.70
  -9  -4   0    5.00    4.30
  -9   4   0    8.60    5.70
  -9   4   0   13.90    5.80
  -9   4   0   33.50   20.80
  -9   4   0   16.20    4.70
   9   4   0    6.90    2.80
  -9   4   0   11.30    5.10
  10  -4   0   37.90    7.50
 -10  -4   0   33.30    4.70
 -10  -4   0   48.20    8.10
  10  -4   0   57.79   25.40
 -10  -4   0   44.20    6.60
 -10   4   0   32.30    8.10
 -10   4   0   42.80   25.50
 -10   4   0   33.10    6.80
  10   4   0   42.80    5.90
 -10   4   0   39.90    8.40
  11  -4   0   42.80    8.30
  11  -4   0   50.39   27.70
 -11  -4   0   52.09    5.50
  11  -4   0   47.10    9.40
 -11  -4   0   54.19    5.20
 -11  -4   0   51.69    8.60
 -11   4   0   55.09    9.70
 -11   4   0   59.39   10.70
 -11   4   0   52.39   10.80
 -11   4   0   60.89    8.90
  11   4   0   63.09    7.50
  12  -4   0    7.50    2.40
  12  -4   0  -18.40   19.40
 -12  -4   0    8.50    3.30
  12  -4   0    8.10    4.80
 -12  -4   0    7.20    5.20
  12  -4   0    2.70    4.40
 -12   4   0  -49.90   22.90
 -12   4   0   11.30    6.40
  12   4   0    6.10    3.70
 -12   4   0   18.30    6.70
 -12   4   0   18.30    5.90
  13  -4   0   21.60    6.60
  13  -4   0   12.10   23.10
  13  -4   0   13.00    6.80
 -13  -4   0   28.80    7.20
 -13  -4   0   34.20    4.60
  13  -4   0   27.20    3.40
 -13   4   0   30.80    9.50
 -13   4   0   33.00    8.70
 -13   4   0   23.50    8.00
  13   4   0   20.50    5.80
 -13   4   0   26.90    8.20
  14  -4   0    3.30    3.70
  14  -4   0    2.10    5.60
 -14  -4   0    6.40    4.70
  14   4   0    8.30    4.80
 -14   4   0    6.50    5.80
 -14   4   0    4.50    7.60
 -14   4   0    3.10    7.30
  15  -4   0    0.60    4.50
 -15  -4   0   15.20    7.10
 -15  -4   0    1.70    4.50
  15  -4   0    0.30    5.20
 -15   4   0   16.10    8.20
 -15   4   0   -4.60    5.90
 -15   4   0   11.10    5.40
 -15   4   0    6.00    7.80
  15   4   0   10.80    6.00
  16  -4   0   24.50    8.20
  16  -4   0   28.80    9.20
 -16   4   0   11.50    7.90
 -16   4   0   19.90   10.40
  16   4   0   30.90    7.80
 -16   4   0   21.80    9.00
 -16   4   0   27.10    5.90
   0  -5   0    3.40    2.00
   0  -5   0    0.70    3.00
   0  -5   0    3.20    2.60
   0  -5   0   -0.10    9.20
   0   5   0    0.90    3.00
   0   5   0    0.50    2.10
   0   5   0   -2.60    3.70
   0   5   0   -0.60    3.20
   0   5   0    4.00   10.30
   0   5   0    0.40    1.00
  -1  -5   0  338.77   68.89
   1  -5   0  259.77   16.90
   1  -5   0  187.78   49.90
  -1  -5   0  243.18   15.50
   1  -5   0  251.67   14.10
   1  -5   0  237.18   15.00
   1  -5   0  236.48   15.70
  -1  -5   0  259.07   16.90
  -1  -5   0  269.57   14.70
  -1   5   0  240.18   16.20
  -1   5   0  236.88   58.89
   1   5   0  243.58   14.70
  -1   5   0  231.08   17.80
   1   5   0  225.98   17.30
   1   5   0  271.67   16.50
   1   5   0  250.87   58.39
  -1   5   0  253.77   15.50
  -1   5   0  259.17   16.90
  -2  -5   0   -4.90    8.60
  -2  -5   0    0.70    2.00
   2  -5   0    2.80    2.10
   2  -5   0   -1.40    1.60
   2  -5   0   -1.30    1.60
   2  -5   0  -15.10    8.90
  -2  -5   0    0.20    2.80
   2   5   0    0.70    3.70
   2   5   0   -0.70    1.60
   2   5   0    0.10    4.10
  -2   5   0   -0.30    3.50
   2   5   0    6.80   12.10
  -2   5   0    0.00   11.80
   2   5   0    1.60    3.10
  -2   5   0   -1.20    2.60
  -2   5   0    1.50    4.40
  -2   5   0   -0.60    2.90
  -3  -5   0    1.90    3.80
   3  -5   0   -0.90    1.50
  -3  -5   0   12.70   19.70
   3  -5   0    2.40    3.00
   3  -5   0    5.20    2.60
   3  -5   0  -10.10    9.00
   3  -5   0    0.60    1.90
  -3  -5   0   -2.40    1.90
  -3   5   0   -0.80   11.70
  -3   5   0    4.00    4.90
   3   5   0   18.40   22.00
  -3   5   0    0.90    2.60
   3   5   0    2.60    4.00
   3   5   0   -8.10    2.90
  -3   5   0    5.30    3.20
  -3   5   0   -1.00    2.70
   3   5   0    0.90    1.40
  -4  -5   0   47.50   22.80
   4  -5   0   51.69   24.40
  -4  -5   0   81.39    6.70
  -4  -5   0   77.39    7.70
   4  -5   0   78.89    5.20
   4  -5   0   75.39    9.60
  -4  -5   0   84.49    5.20
   4  -5   0   89.29    7.50
   4  -5   0   78.29    8.10
   4   5   0   71.99    8.10
  -4   5   0   87.09   31.70
  -4   5   0   78.99    8.50
   4   5   0   70.79   26.80
   4   5   0   78.29    5.20
  -4   5   0   91.49   11.80
  -4   5   0   78.19    7.40
  -4   5   0   73.59    7.60
   5  -5   0   23.20   14.20
  -5  -5   0    7.00    3.00
  -5  -5   0    8.00    3.60
   5  -5   0    9.90    1.20
   5  -5   0    7.10    3.60
  -5  -5   0   12.00    1.80
   5  -5   0   17.00    4.20
   5  -5   0   10.90    5.30
   5  -5   0   15.90    5.10
  -5  -5   0    9.90   13.60
   5   5   0   26.50   21.90
  -5   5   0    4.00    3.70
  -5   5   0    7.90    4.70
   5   5   0   17.20    4.60
  -5   5   0   13.20    6.00
  -5   5   0    9.20    4.30
  -5   5   0   15.20   20.70
  -6  -5   0   18.30    4.60
   6  -5   0   22.00    5.20
   6  -5   0   15.50    6.00
   6  -5   0   15.90    4.60
  -6  -5   0   19.10    3.70
   6  -5   0   25.30    5.30
   6  -5   0    0.50   11.90
   6   5   0   22.10    4.50
  -6   5   0   13.50    6.10
  -6   5   0   26.10    5.90
  -6   5   0   13.40    5.60
  -6   5   0   17.80    4.90
   6   5   0   21.60   18.10
  -6   5   0   19.10   22.50
  -7  -5   0   21.10    3.80
   7  -5   0   21.00    6.80
  -7  -5   0   23.60    5.20
   7  -5   0   23.30    5.60
   7  -5   0   16.00    4.90
   7  -5   0   15.70   23.00
   7  -5   0   17.60    5.10
  -7   5   0   19.60    5.30
   7   5   0   25.10    4.50
  -7   5   0   59.49   27.10
   7   5   0   18.40    2.40
  -7   5   0   15.80    5.90
  -7   5   0   19.20    7.60
  -7   5   0   17.30    5.80
   7   5   0    9.90   15.00
  -8  -5   0   -0.40   13.10
  -8  -5   0    2.50    3.30
  -8  -5   0    5.40    2.50
   8  -5   0  -19.00   18.40
   8  -5   0    2.70    3.90
  -8  -5   0    2.80    0.80
   8  -5   0    2.70    4.10
   8  -5   0    3.50    3.20
   8   5   0    2.40    1.80
  -8   5   0    5.70    6.10
  -8   5   0    3.20    4.50
  -8   5   0    2.80    4.60
  -8   5   0   -3.40    4.10
  -8   5   0    2.50   21.90
   8   5   0    8.40   14.80
   8   5   0    5.80    2.40
  -9  -5   0    3.90   15.30
  -9  -5   0    4.80    2.40
  -9  -5   0   -0.70    3.80
   9  -5   0    3.80    4.30
   9  -5   0   -0.30    4.30
   9  -5   0   -4.40   18.00
  -9   5   0    0.40    4.40
  -9   5   0    9.50    6.30
  -9   5   0   38.50   27.10
  -9   5   0    0.10    4.60
  -9   5   0    3.40    4.70
   9   5   0   -0.50    2.00
 -10  -5   0   13.90    3.30
  10  -5   0   14.20    5.90
 -10  -5   0    1.00    4.20
  10  -5   0  -30.30   24.20
  10  -5   0   -4.40    3.20
 -10  -5   0    7.30   10.90
  10  -5   0   -4.60    3.60
  10   5   0   -2.00    2.20
 -10   5   0   -2.10    4.40
 -10   5   0    5.50    4.90
 -10   5   0    1.60   26.60
 -10   5   0   -1.40    5.80
 -10   5   0   -5.90    5.20
 -11  -5   0   15.90    5.90
 -11  -5   0   14.40    3.30
  11  -5   0    1.80   29.90
  11  -5   0   13.90    5.80
  11  -5   0   10.70    4.90
 -11   5   0   12.60    6.20
 -11   5   0    6.70    6.00
 -11   5   0   -6.10   35.20
 -11   5   0    3.80    6.00
 -11   5   0   10.70    6.50
  11   5   0   15.90    3.90
  12  -5   0   -3.30    4.40
  12  -5   0   46.50   38.50
 -12  -5   0    1.30    4.50
  12  -5   0   -0.90    4.40
 -12  -5   0    8.00    3.10
  12   5   0    7.90    3.50
 -12   5   0    2.20    5.40
 -12   5   0   -7.80   37.30
 -12   5   0    5.40    6.00
 -12   5   0    3.90    5.30
 -12   5   0   -7.10    4.20
 -13  -5   0   28.00    7.10
  13  -5   0   40.60    3.70
  13  -5   0   44.20    9.80
  13  -5   0   27.30    6.90
 -13   5   0   37.70   10.30
 -13   5   0   49.40   10.80
 -13   5   0   45.60   13.00
 -13   5   0   27.00    8.30
  13   5   0   29.80    6.40
  14  -5   0   19.70    9.40
 -14  -5   0   19.90    6.50
  14  -5   0    9.00    5.80
 -14   5   0    4.30    6.90
 -14   5   0   13.40    8.10
  14   5   0   12.70    4.90
 -14   5   0    8.30    6.70
  15  -5   0    6.20    6.80
  15  -5   0   10.00    6.40
 -15  -5   0    6.00    5.10
 -15   5   0   -5.20    8.70
 -15   5   0    7.00    7.60
 -15   5   0   17.40    7.10
  16  -5   0   -1.60    5.50
  16  -5   0   -3.80    5.30
 -16   5   0   -5.50    7.20
 -16   5   0    1.60    6.70
   0  -6   0   21.10    4.40
   0  -6   0   26.30    4.30
   0  -6   0   32.70    6.70
   0   6   0   16.20    5.60
   0   6   0   14.90    6.60
   0   6   0   21.60    2.30
   0   6   0   23.80    5.70
   0   6   0   18.70    4.30
   0   6   0   19.70   16.70
   1  -6   0   11.30   21.00
   1  -6   0    5.00    2.50
  -1  -6   0    6.40    4.50
   1  -6   0    9.00    4.80
  -1  -6   0   11.40    2.80
  -1  -6   0    8.80    3.60
   1   6   0    5.90    3.00
  -1   6   0   10.80    3.80
   1   6   0    5.70    3.70
   1   6   0    5.10    5.40
  -1   6   0    1.20    3.70
  -1   6   0    9.40    6.10
   1   6   0   12.90    5.00
  -1   6   0    5.00    4.30
   2  -6   0   11.30   17.10
  -2  -6   0   11.80    4.00
  -2  -6   0  -17.50   14.20
   2  -6   0   20.30    5.70
   2  -6   0    8.40    2.90
   2  -6   0   13.40    3.00
   2  -6   0   10.80    3.30
  -2  -6   0   11.10    4.60
  -2  -6   0   12.00    2.80
   2   6   0    1.50   13.80
  -2   6   0    7.00    6.20
  -2   6   0   14.10    5.40
   2   6   0   12.10    5.00
  -2   6   0   11.80    4.80
  -2   6   0   26.90   23.20
   2   6   0   11.90    4.50
   2   6   0   13.80    3.10
  -2   6   0   17.80    4.60
   3  -6   0   17.70    4.10
   3  -6   0    3.30    2.40
  -3  -6   0    1.90   19.20
  -3  -6   0   15.10    5.10
   3  -6   0    7.70    4.50
  -3  -6   0   14.00    3.70
   3  -6   0  -29.70   14.60
   3  -6   0    7.30    3.20
  -3   6   0    4.10   18.00
  -3   6   0   14.20    5.50
   3   6   0    8.30    2.40
  -3   6   0   13.90    4.90
  -3   6   0    9.30    6.10
   3   6   0   39.70   27.30
   3   6   0   15.80    5.50
  -3   6   0   10.30    4.10
   3   6   0    9.00    5.50
   4  -6   0    1.90    4.50
  -4  -6   0    1.20    2.50
   4  -6   0   -0.50    1.40
   4  -6   0  -13.40   13.60
   4  -6   0    3.90    3.10
  -4  -6   0    6.50   15.90
   4  -6   0    6.10    3.40
   4  -6   0    1.60    4.40
  -4  -6   0    5.20    4.30
  -4   6   0    4.50    4.90
   4   6   0   14.20   17.80
  -4   6   0    1.10    3.30
  -4   6   0   16.00   15.50
   4   6   0    1.50    4.20
  -4   6   0    4.50    4.10
  -4   6   0   -2.20    5.00
   4   6   0    3.90    1.80
   4   6   0   -2.40    3.50
   5  -6   0   -1.60    2.40
   5  -6   0   -7.60   15.10
   5  -6   0    1.10    1.00
   5  -6   0    7.10    4.80
   5  -6   0   -2.00    3.80
  -5  -6   0   -0.60    3.70
  -5  -6   0   23.00   16.80
   5  -6   0    2.10    3.20
   5   6   0   11.00   17.80
  -5   6   0   -1.60    3.70
  -5   6   0   -0.90    3.20
  -5   6   0   -2.30    5.20
  -5   6   0    1.10    4.30
   5   6   0   -2.20    3.50
   5   6   0    1.20    3.80
   6  -6   0   -4.10   20.60
  -6  -6   0   -4.20    2.90
   6  -6   0    0.00    3.10
   6  -6   0   -0.50    3.00
   6  -6   0   -1.90    3.90
   6  -6   0   -5.00    3.50
  -6   6   0   -7.50   17.10
  -6   6   0   -0.50    5.50
  -6   6   0   -2.00    3.30
  -6   6   0    1.30    3.80
  -6   6   0    3.30    4.20
   6   6   0    3.90    4.10
  -7  -6   0   27.50    5.20
  -7  -6   0   34.20    6.90
   7  -6   0   38.20    9.40
   7  -6   0    6.20   16.70
  -7  -6   0   27.30    6.40
   7  -6   0   22.00    5.70
   7  -6   0   35.30    7.10
   7  -6   0   25.90    6.80
  -7   6   0   23.30    9.00
   7   6   0   14.10   21.40
  -7   6   0   20.80    7.30
  -7   6   0   18.70    6.30
   7   6   0   29.50    5.80
  -7   6   0   23.90    6.60
  -7   6   0   30.70   29.70
  -8  -6   0    7.60    5.00
  -8  -6   0    5.20    3.80
   8  -6   0  -25.00   25.00
   8  -6   0    7.40    5.80
  -8  -6   0    4.40    2.80
   8  -6   0    1.70    3.00
   8   6   0    6.60    4.00
  -8   6   0    1.70    5.70
  -8   6   0  -28.20   18.20
  -8   6   0    6.80    6.60
  -8   6   0   -1.10    4.40
  -8   6   0    6.20    5.40
  -9  -6   0    5.90    4.70
   9  -6   0    2.10    4.20
   9  -6   0  -17.60   27.60
   9  -6   0   -0.10    4.90
   9  -6   0   -1.50    3.90
  -9  -6   0    5.60    3.00
  -9   6   0   -3.50    5.10
  -9   6   0    7.00    6.10
  -9   6   0    1.80    6.60
  -9   6   0    1.30    4.40
  -9   6   0   -3.10   23.50
  10  -6   0    6.40    4.80
 -10  -6   0    1.00    3.50
  10  -6   0    3.80    5.80
  10  -6   0  -26.50   37.10
  10  -6   0    2.00    4.20
 -10  -6   0    3.00    2.70
 -10   6   0    3.40    5.90
 -10   6   0    9.50    8.30
 -10   6   0    1.30    4.30
 -10   6   0   13.20   35.60
  11  -6   0   16.60    6.50
  11  -6   0    8.80    5.50
 -11  -6   0   10.20    5.60
 -11  -6   0   15.50   17.80
  11  -6   0    2.20    5.70
 -11   6   0    5.10    6.20
 -11   6   0    1.50    6.00
 -11   6   0    0.40    7.40
 -11   6   0   -6.30    5.20
  12  -6   0   13.10    6.80
  12  -6   0   -0.70    4.60
 -12  -6   0   11.30    5.80
 -12   6   0   15.30    7.90
 -12   6   0    3.10    7.40
 -12   6   0    6.70    6.50
 -12   6   0   -1.30    5.80
 -13  -6   0    1.90    5.10
  13  -6   0    3.60    5.70
 -13   6   0   10.30    7.40
 -13   6   0    3.30    7.70
 -14  -6   0    3.60    6.80
  14  -6   0   10.40    7.00
  14  -6   0    5.50    5.90
 -14   6   0    6.20    9.50
 -14   6   0    3.30    6.70
 -14   6   0    6.00    8.10
  15  -6   0   -3.90    5.40
 -15  -6   0    1.70    5.50
  15  -6   0   13.70    6.40
 -15   6   0   19.00   11.10
 -15   6   0   11.70    7.80
   0  -7   0    5.90    3.20
   0  -7   0   11.10   22.40
   0  -7   0    4.60    4.50
   0   7   0   -0.80    4.10
   0   7   0    7.10    5.10
   0   7   0   -0.70    5.60
   0   7   0    2.30    3.00
   0   7   0   -3.90   13.90
  -1  -7   0    1.70    4.20
   1  -7   0  -14.90   20.00
  -1  -7   0    3.30    3.70
  -1  -7   0    1.80    2.20
  -1  -7   0   -0.60    2.80
   1  -7   0   -2.80    1.80
   1  -7   0   -2.10    2.60
   1  -7   0    1.00    4.40
  -1  -7   0   17.60   26.70
  -1   7   0  -20.80   18.90
   1   7   0  -24.40   16.20
   1   7   0   -2.50    4.60
  -1   7   0    3.10    3.10
  -1   7   0   -1.10    4.40
   1   7   0    0.20    4.30
  -1   7   0    0.30    4.90
  -1   7   0    0.30    5.80
   1   7   0   -4.50    4.30
  -2  -7   0   -2.00    3.70
  -2  -7   0    3.00    2.20
  -2  -7   0    2.30    3.00
   2  -7   0    0.40    3.10
  -2  -7   0    7.90   21.40
   2  -7   0   -1.00    2.50
  -2  -7   0    6.50    5.30
   2  -7   0    6.50   26.10
   2  -7   0   -6.40    3.70
  -2   7   0   -2.30    4.20
   2   7   0    6.30   19.40
   2   7   0   -0.20    2.70
   2   7   0   -5.20    5.00
   2   7   0    0.00    4.50
  -2   7   0   23.40   22.30
  -2   7   0   -2.50    4.40
  -2   7   0    0.80    5.90
  -2   7   0    1.70    3.60
   3  -7   0   10.50    4.00
   3  -7   0   33.00   31.20
  -3  -7   0   14.70    3.10
   3  -7   0   14.50    3.30
   3  -7   0   13.60    5.80
  -3  -7   0    1.70   22.20
  -3  -7   0   13.80    5.60
  -3  -7   0   15.60    5.10
  -3  -7   0   11.30    4.10
   3  -7   0   17.70    5.00
  -3   7   0    7.90    4.50
  -3   7   0    9.10    7.20
  -3   7   0   11.00    5.50
  -3   7   0   14.60    6.40
   3   7   0   12.70    5.40
   3   7   0   21.00    7.40
   3   7   0   13.40    3.20
   3   7   0   34.90   23.90
  -3   7   0   10.90   23.60
   4  -7   0   -6.80    3.80
   4  -7   0   -0.10    2.70
  -4  -7   0    0.90    3.70
   4  -7   0    3.30    2.80
   4  -7   0   13.20   22.00
  -4  -7   0    2.70    3.40
   4  -7   0   -1.40    1.80
  -4  -7   0    3.20    4.70
   4  -7   0    1.00    4.90
  -4   7   0    3.50    4.10
   4   7   0    9.00    6.20
  -4   7   0    4.30    5.30
  -4   7   0    5.10    5.80
  -4   7   0  -18.10   20.70
  -4   7   0    6.30    6.60
   4   7   0    2.00    1.90
   4   7   0  -37.60   17.10
   4   7   0   -0.50    4.00
   5  -7   0   24.50    5.80
  -5  -7   0   21.90    6.40
   5  -7   0   33.30    6.30
   5  -7   0   -0.30   21.90
  -5  -7   0   16.00    5.70
   5  -7   0   25.70    3.10
  -5  -7   0   23.10    4.90
   5  -7   0   19.00    7.50
   5  -7   0   28.30    7.60
  -5  -7   0    4.60   22.00
   5   7   0   20.90    6.30
  -5   7   0   19.00    8.40
  -5   7   0   22.50   24.30
   5   7   0   10.50   21.00
   5   7   0   22.30    7.10
  -5   7   0   22.00    6.30
  -5   7   0   16.70    6.30
  -5   7   0   18.10    6.40
   6  -7   0   25.00    6.20
  -6  -7   0   21.40   27.20
  -6  -7   0   36.50    5.90
   6  -7   0   31.10    6.40
   6  -7   0   47.30    9.10
  -6  -7   0   35.90    7.50
   6  -7   0   29.40    9.00
  -6  -7   0   34.30    7.40
   6   7   0   30.60    8.00
  -6   7   0   38.80    8.90
  -6   7   0   33.70   10.30
  -6   7   0   45.30    9.40
   6   7   0  -20.80   20.70
  -6   7   0   36.80    8.30
  -6   7   0   49.10   40.50
  -7  -7   0    4.10    4.70
   7  -7   0   -2.70    3.20
   7  -7   0    0.60   28.30
   7  -7   0    0.80    4.10
   7  -7   0   -2.80    4.30
  -7  -7   0   -1.10    3.90
  -7  -7   0    0.20    2.80
   7  -7   0    8.80    5.60
  -7   7   0   -0.20    6.50
  -7   7   0   -2.30    4.00
  -7   7   0   -0.40    4.90
   7   7   0    6.20    5.40
  -7   7   0  -37.40   30.40
  -7   7   0    3.60    5.70
   8  -7   0   30.70    7.20
   8  -7   0   -4.20   41.50
   8  -7   0   30.00    7.10
  -8  -7   0   33.80    5.60
   8  -7   0   24.00    9.10
  -8  -7   0   28.20    7.80
  -8   7   0   48.30   12.80
  -8   7   0   37.90    8.40
  -8   7   0   27.70    9.10
  -8   7   0   30.90    7.90
  -8   7   0   39.70   42.30
   9  -7   0   28.70    7.30
   9  -7   0   22.60    6.70
   9  -7   0   19.30    8.00
  -9  -7   0   24.50    5.30
  -9  -7   0   30.20    7.50
   9  -7   0   35.70   41.20
  -9   7   0   32.30    9.20
  -9   7   0   30.70    8.10
  -9   7   0   23.00   11.00
  -9   7   0   17.50    7.00
  -9   7   0   49.10   52.59
 -10  -7   0   18.70    7.00
  10  -7   0    9.30    5.30
  10  -7   0    6.10    6.50
  10  -7   0    5.80    4.70
 -10   7   0   11.20    7.10
 -10   7   0    9.60    5.70
 -10   7   0   19.40   11.30
 -10   7   0    4.40    7.20
  11  -7   0    0.10    5.00
 -11  -7   0   -2.00    5.20
  11  -7   0    7.20    7.00
  11  -7   0    8.40    6.20
 -11   7   0    5.00    6.40
 -11   7   0    7.50    5.10
 -11   7   0    3.20    7.20
 -11   7   0    6.60   11.50
  12  -7   0   21.00    7.70
 -12  -7   0    5.00    7.10
 -12   7   0    4.30    6.90
 -12   7   0   10.40    8.10
 -12   7   0   14.10    9.90
 -13  -7   0    2.90    5.70
  13  -7   0    1.40    5.70
  13  -7   0   -0.10    6.00
 -13   7   0    9.20    9.10
 -13   7   0   -4.30    6.80
 -13   7   0   13.70    8.50
  14  -7   0   11.40    7.50
 -14  -7   0   11.50    8.40
  14  -7   0   13.90    7.30
 -14   7   0    5.90    5.70
 -14   7   0   12.50    9.40
 -14   7   0    5.10    8.40
   0  -8   0    3.00    5.00
   0  -8   0    1.80    3.00
   0  -8   0   23.10   28.70
   0  -8   0   -0.30    3.20
   0   8   0   -4.40    4.50
   0   8   0    0.00    5.30
   0   8   0   -2.20    6.40
   0   8   0    5.40    4.10
   0   8   0    1.00   18.70
   1  -8   0   15.00   23.30
   1  -8   0   -4.50    4.60
  -1  -8   0   -0.40    2.30
  -1  -8   0   11.80   23.60
  -1  -8   0    3.00    3.80
   1  -8   0   -0.50    3.10
   1  -8   0   -3.90    3.10
  -1   8   0    3.40    5.70
   1   8   0   -7.00    4.20
   1   8   0    6.90    6.10
  -1   8   0    1.70    5.40
   1   8   0    0.70    3.10
   1   8   0   52.39   27.60
  -1   8   0    5.30    4.00
   1   8   0   -7.70    6.90
  -1   8   0    0.90    7.20
  -1   8   0    7.50   37.90
   2  -8   0    0.50    2.80
   2  -8   0    0.40    3.00
   2  -8   0    3.90    5.40
  -2  -8   0    2.30    4.10
   2  -8   0   13.80   37.10
  -2  -8   0    4.10    4.80
  -2  -8   0    1.80    2.10
  -2   8   0    5.00    7.20
   2   8   0    1.00   22.70
   2   8   0   -4.90    5.40
  -2   8   0    2.90    5.90
   2   8   0    2.80    3.30
  -2   8   0   19.90   31.70
   2   8   0    0.20    6.50
   3  -8   0    1.40   27.80
  -3  -8   0    6.80    5.70
   3  -8   0   -3.60    5.00
  -3  -8   0   -2.30    3.00
  -3  -8   0   -1.40    2.20
  -3  -8   0    7.80    6.00
   3  -8   0    4.40    2.90
   3  -8   0   -0.30    3.40
   3   8   0    2.20    6.10
   3   8   0   18.80   27.80
  -3   8   0   -0.80    5.30
  -3   8   0    1.20    4.20
   3   8   0   11.00    3.00
  -3   8   0    2.60    5.50
  -3   8   0    0.50    7.20
   3   8   0   -0.20    4.90
  -4  -8   0    5.00    5.10
   4  -8   0   -4.20    5.40
   4  -8   0    1.30    6.20
   4  -8   0    1.10    3.20
   4  -8   0   -2.00    2.80
   4  -8   0    0.30   37.10
  -4  -8   0    4.80    4.70
  -4  -8   0    2.70    3.80
  -4  -8   0   19.80   23.40
  -4  -8   0    2.90    2.10
  -4   8   0   -5.10    5.00
   4   8   0   19.50   31.00
  -4   8   0    2.80    6.80
   4   8   0   13.30    7.00
  -4   8   0    6.40    5.50
   4   8   0    3.20    2.20
  -4   8   0   -0.30    4.50
   4   8   0   -2.20    5.80
  -4   8   0  -28.20   31.20
   5  -8   0   53.29   12.40
  -5  -8   0   54.39    5.10
   5  -8   0   18.90   40.30
  -5  -8   0   51.49    9.70
  -5  -8   0   42.50    8.10
   5  -8   0   68.39   11.90
   5  -8   0   40.70    7.60
   5  -8   0   43.40    4.40
   5  -8   0   50.49    7.60
  -5  -8   0   54.19    7.80
  -5   8   0   62.99   13.30
  -5   8   0   53.09    9.30
   5   8   0   47.20    9.70
  -5   8   0   57.29   10.50
  -5   8   0  -34.50   27.80
   5   8   0   62.09   11.70
  -5   8   0   31.00    9.40
   6  -8   0    5.80   38.50
  -6  -8   0    3.20    5.50
   6  -8   0    6.60    4.60
  -6  -8   0    4.00    3.30
  -6  -8   0   -1.20    1.70
  -6  -8   0    6.20    5.00
   6  -8   0   -2.60    3.60
   6  -8   0    8.30    4.20
   6  -8   0   -0.40    5.70
  -6   8   0   -7.30    7.00
  -6   8   0    0.20    5.70
  -6   8   0    0.20    4.60
  -6   8   0  -45.40   39.40
  -6   8   0   -2.90    6.50
   7  -8   0  -53.39   51.99
   7  -8   0    7.90    4.80
  -7  -8   0   -4.50    4.00
   7  -8   0   -1.20    5.50
  -7  -8   0    5.40    3.70
  -7  -8   0   -5.30    3.90
  -7   8   0   17.50    9.20
  -7   8   0    3.10    6.80
  -7   8   0   -5.20    4.30
  -7   8   0    0.50    5.40
   7   8   0   -0.60    9.20
  -7   8   0  -21.60   36.90
  -8  -8   0    8.40    5.20
   8  -8   0    0.10    5.90
   8  -8   0    2.40    4.20
  -8  -8   0    6.80    3.50
   8  -8   0    3.60    4.40
  -8   8   0    7.70    6.90
  -8   8   0   -1.50    4.70
  -8   8   0    2.00    8.60
  -8   8   0    5.60    6.90
   9  -8   0   11.50    5.90
  -9  -8   0   -2.30    4.60
  -9  -8   0    8.90    5.00
   9  -8   0    3.20    4.40
   9  -8   0    2.50    6.30
  -9   8   0    1.80    6.10
  -9   8   0    3.10    5.50
  -9   8   0    5.80    7.60
  -9   8   0   -2.70    7.00
  10  -8   0    0.60    4.70
  10  -8   0   14.90    7.80
  10  -8   0   18.70    7.00
 -10  -8   0   19.20    7.60
 -10   8   0    5.60    7.70
 -10   8   0    9.40    6.40
 -10   8   0   18.80    9.20
 -10   8   0    1.00    7.30
 -11  -8   0   22.30    7.70
  11  -8   0    5.50    7.30
  11  -8   0    0.10    4.70
  11  -8   0   -2.40    4.90
 -11   8   0   -3.20    5.30
 -11   8   0    7.30    8.40
 -11   8   0    4.70    7.90
 -11   8   0    1.70    6.30
  12  -8   0   17.50    6.70
  12  -8   0   17.90    5.90
  12  -8   0   -3.50    5.00
 -12  -8   0   11.10    7.30
 -12   8   0    1.50    6.50
 -12   8   0   11.10   10.80
 -12   8   0   12.80    9.30
 -12   8   0    5.00    8.40
  13  -8   0    2.80    5.60
  13  -8   0    7.20    5.90
 -13  -8   0    7.40    6.60
 -13   8   0    4.90    7.40
 -13   8   0   -2.00    9.30
 -13   8   0    1.10    6.70
   0  -9   0    3.50    6.70
   0  -9   0    1.30    3.00
   0  -9   0    2.90    4.00
   0   9   0    0.70    6.20
   0   9   0    2.50    4.00
   0   9   0   -2.50    5.90
   0   9   0    0.90    7.40
  -1  -9   0   19.80    6.10
   1  -9   0   15.20    4.70
   1  -9   0   15.70    8.00
  -1  -9   0   75.49   55.49
  -1  -9   0   26.30    8.80
   1  -9   0   27.90    6.10
   1  -9   0  -12.10   43.40
  -1  -9   0   26.00    4.90
  -1   9   0   22.50    6.50
   1   9   0   18.80    8.00
   1   9   0   74.89   40.90
  -1   9   0   20.70    8.10
  -1   9   0  -14.10   35.00
   1   9   0   31.20    6.60
   1   9   0   24.20   10.20
  -1   9   0   31.60   10.30
  -1   9   0   24.40    8.70
   2  -9   0   30.20    6.70
   2  -9   0   51.09    7.60
   2  -9   0   38.60   11.70
  -2  -9   0   53.49    7.00
  -2  -9   0   62.89   11.30
   2  -9   0   22.90   46.60
  -2  -9   0   40.80    7.80
  -2   9   0   35.90   11.80
  -2   9   0   48.90    9.00
  -2   9   0   20.70   48.50
   2   9   0   18.10    7.40
   2   9   0   37.60   12.90
   2   9   0   50.09    6.60
  -2   9   0   43.80   10.30
  -2   9   0   32.80    9.70
   3  -9   0    7.60    4.30
  -3  -9   0    2.10    2.50
   3  -9   0  -45.60   41.90
  -3  -9   0   11.20    5.40
  -3  -9   0   -2.10    4.90
   3  -9   0    3.20    3.50
   3  -9   0    6.20    7.60
  -3   9   0    1.50   39.60
  -3   9   0    6.80    5.60
   3   9   0   -1.70    6.40
  -3   9   0   -1.20    5.80
  -3   9   0    2.80    8.20
   3   9   0    5.70    5.90
  -3   9   0   -2.60    6.00
   4  -9   0  -10.40   53.79
   4  -9   0   24.50    9.10
  -4  -9   0   10.80    6.20
  -4  -9   0    9.30    2.90
  -4  -9   0   14.20    5.70
   4  -9   0    9.80    7.60
   4  -9   0    4.10    3.60
   4   9   0   -1.30    2.70
  -4   9   0    1.80    5.30
  -4   9   0    5.60    9.10
   4   9   0    2.30    6.60
  -4   9   0   -3.50    7.00
  -4   9   0    4.10    6.10
  -4   9   0   35.50   39.20
   4   9   0    9.60    7.10
  -5  -9   0   22.70    8.20
   5  -9   0  -40.10   84.39
   5  -9   0   11.60    3.40
   5  -9   0   14.20    5.50
  -5  -9   0   23.10    7.00
   5  -9   0   14.80    8.80
   5  -9   0   63.69   13.50
  -5   9   0   38.50   12.30
  -5   9   0   17.80   52.89
   5   9   0   14.70    7.20
   5   9   0    5.50    8.10
  -5   9   0   17.70    6.70
  -5   9   0    6.20    7.60
  -5   9   0    3.40    6.30
   6  -9   0    1.40    7.00
  -6  -9   0   -0.90    6.10
   6  -9   0   -0.90    3.80
   6  -9   0    4.30    4.30
  -6  -9   0    2.40    5.00
  -6   9   0    7.40    8.40
  -6   9   0    3.20    6.50
   6   9   0   14.00    7.70
  -6   9   0   11.00    8.70
  -6   9   0    4.00    6.90
  -7  -9   0   27.50    8.60
   7  -9   0   14.50    8.80
   7  -9   0   35.20    8.10
   7  -9   0   20.70    5.80
  -7   9   0   14.00    8.40
  -7   9   0   38.40   10.00
  -7   9   0   21.70    8.00
  -7   9   0   21.10   13.00
   8  -9   0   19.80    9.60
   8  -9   0   24.60    7.20
   8  -9   0   29.00    7.80
  -8  -9   0   24.10    8.00
  -8   9   0   33.60   14.80
  -8   9   0   22.40    9.00
  -8   9   0    8.30    8.90
  -8   9   0   30.20    9.20
   9  -9   0    8.50    7.60
   9  -9   0    7.80    5.70
   9  -9   0   -0.20    4.30
  -9  -9   0    3.10    5.20
  -9   9   0   17.90   10.10
  -9   9   0   -3.50    7.10
  -9   9   0    0.10    5.80
 -10  -9   0    5.40    6.30
  10  -9   0   -5.10    6.00
  10  -9   0    0.00    4.60
  10  -9   0    2.80    5.50
 -10   9   0    1.70    8.20
 -10   9   0    6.60    7.10
 -10   9   0    2.50    8.30
 -10   9   0   10.30   14.10
  11  -9   0    2.60    6.50
  11  -9   0    2.90    4.50
  11  -9   0   -1.50    6.20
 -11  -9   0   11.60    7.80
 -11   9   0    3.00    6.70
 -11   9   0    2.30    6.90
 -11   9   0   16.30    9.50
 -12  -9   0   -3.20    5.60
  12  -9   0    6.90    7.30
  12  -9   0   21.60    8.40
  12  -9   0    3.10    4.70
 -12   9   0    6.60    6.50
 -12   9   0    1.10    9.20
 -12   9   0   -6.40   12.10
 -12   9   0  -14.80    7.10
   0 -10   0    0.70    3.00
   0 -10   0   -0.80    8.20
   0 -10   0   -1.30    3.60
   0  10   0   -5.80    4.30
   0  10   0    2.60    8.40
   0  10   0    2.40    6.60
   1 -10   0    9.50    4.80
   1 -10   0  -43.30   82.29
  -1 -10   0   10.30    5.40
  -1 -10   0    1.40    8.90
   1 -10   0   11.30    4.20
  -1 -10   0    4.20    5.00
   1 -10   0    6.70    7.70
   1  10   0   -0.70    4.60
   1  10   0   -0.50    6.50
  -1  10   0   -2.90    8.20
  -1  10   0   21.40   10.10
  -1  10   0  144.59   64.69
   1  10   0   -2.70    8.20
  -1  10   0   14.20    7.80
   2 -10   0   14.30   10.20
  -2 -10   0    3.20    6.80
  -2 -10   0    0.70    4.40
   2 -10   0   -9.10   69.79
   2 -10   0    4.70    4.10
   2 -10   0   -1.90    3.20
  -2  10   0    6.00    8.40
  -2  10   0    1.40    5.40
  -2  10   0   27.00   86.49
   2  10   0    2.50    7.60
   2  10   0   -3.00    3.90
   2  10   0   15.20   11.00
  -2  10   0   12.00    9.10
  -2  10   0    1.00    6.70
   3 -10   0    7.20    4.90
  -3 -10   0   14.90    6.30
   3 -10   0   20.90    9.40
  -3 -10   0   12.10    9.00
   3 -10   0   22.70   10.80
   3 -10   0   13.00    5.10
   3  10   0   10.50    8.00
  -3  10   0    2.30    8.20
  -3  10   0   28.30    8.10
  -3  10   0   15.50    8.50
  -3  10   0   12.80   10.80
   3  10   0   19.20    9.30
   4 -10   0   16.80    5.70
  -4 -10   0   40.70    9.00
   4 -10   0   15.50    9.20
   4 -10   0    8.10    3.60
  -4 -10   0   21.60    8.60
  -4  10   0   22.70    8.10
  -4  10   0   49.60   17.80
   4  10   0   39.20   13.10
  -4  10   0   22.10    9.40
  -4  10   0   16.50    9.30
   4  10   0    9.60    8.00
   5 -10   0    0.60    7.60
   5 -10   0    5.30    4.40
  -5 -10   0   -2.90    4.90
  -5  10   0  -12.40    4.30
   5  10   0    9.10   10.80
   5  10   0   12.30    7.80
  -5  10   0    4.30    7.50
  -5  10   0    3.60   10.80
  -5  10   0   -5.60    8.60
  -6 -10   0    4.20    6.10
   6 -10   0    6.90    4.60
  -6  10   0   -2.10    7.80
  -6  10   0   -9.70    6.10
  -7 -10   0    7.50    6.00
   7 -10   0    2.50    4.20
   7 -10   0    3.70    7.90
  -7  10   0   17.80   16.90
  -7  10   0   -8.60    6.70
  -7  10   0    2.10    6.00
   8 -10   0    8.90    8.50
  -8 -10   0    7.20    6.80
  -8  10   0   19.20    8.90
  -8  10   0  -10.60    5.80
  -8  10   0   -3.20    5.30
  -9 -10   0   10.90   10.50
   9 -10   0   19.70    6.90
   9 -10   0    3.80    8.20
  -9  10   0   -0.40    8.30
  -9  10   0    7.90    8.70
  -9  10   0   10.20    9.10
  -9  10   0   24.50   11.10
 -10 -10   0   -5.50    5.90
  10 -10   0    2.10    8.80
  10 -10   0   -5.60    4.60
 -10  10   0   -3.00    5.60
 -10  10   0   -1.20    7.80
 -10  10   0    3.40    8.20
 -10  10   0   12.90   15.30
   0 -11   0   -0.50    4.70
   0  11   0   -3.90    5.30
   0  11   0    3.90   14.00
   0  11   0   -5.30    7.00
  -1 -11   0    6.70    6.10
   1 -11   0   13.70    5.90
  -1  11   0   18.70    8.20
   1  11   0    1.60    7.10
   1  11   0    7.90    9.60
  -1  11   0   -3.50   13.60
  -1  11   0    8.10    6.90
   2 -11   0   -5.80    6.20
   2 -11   0   -2.80    7.30
  -2 -11   0    1.10    5.10
   2 -11   0   -0.90    3.80
  -2  11   0    3.00   15.70
   2  11   0    7.90   12.00
  -2  11   0   -3.60    6.90
   2  11   0   -0.90    7.90
  -3 -11   0   -1.90    5.10
   3 -11   0   -0.10    4.20
   3 -11   0    1.70    4.60
   3 -11   0   -1.80    7.20
  -3  11   0    2.00    9.20
  -3  11   0   29.30   14.80
  -3  11   0    2.80    6.20
   3  11   0    2.20   10.20
   3  11   0    2.90    6.30
  -3  11   0   -6.00    7.20
  -4 -11   0   18.70    7.30
   4 -11   0   10.10    9.30
   4 -11   0   -1.50    4.40
   4  11   0    4.60    7.80
  -4  11   0   -0.80   11.20
  -4  11   0    0.70    8.70
  -4  11   0    0.10    9.10
   4  11   0    3.10   13.10
  -4  11   0   -2.70    6.20
   5 -11   0   30.80    8.70
   5 -11   0   18.20   10.50
  -5 -11   0   21.00    7.80
  -5  11   0    7.40    9.60
  -5  11   0   22.30    9.60
  -5  11   0   30.10   12.80
  -6 -11   0    4.90    5.90
   6 -11   0   10.80    5.80
   6 -11   0   -6.80    7.30
  -6  11   0   36.40   13.70
  -6  11   0   -4.70    7.40
  -6  11   0   10.10   10.60
  -6  11   0    3.80    9.00
   7 -11   0    7.90    9.20
   7 -11   0   14.90    6.10
  -7 -11   0    5.10    7.00
  -7  11   0   -2.90    6.00
  -7  11   0    0.90    8.90
  -7  11   0   -7.10    7.50
  -8 -11   0    8.50    7.40
   8 -11   0   -0.70    4.90
   8 -11   0    4.80   10.30
  -8  11   0    4.70   10.30
  -8  11   0   11.80    6.70
  -8  11   0   -2.80    8.60
  -8  11   0    5.80    7.20
   0  12   0    5.30    8.00
   0  12   0   20.00   11.70
   1 -12   0  -10.40    5.60
   1 -12   0    6.40   10.00
  -1 -12   0    5.30    5.80
  -1  12   0   -1.00   10.10
   1  12   0   38.10   18.70
  -1  12   0  -11.40    6.90
   1  12   0   20.30    8.90
   2 -12   0    8.90    9.30
  -2 -12   0   13.60    7.50
  -2  12   0   -4.40    8.40
  -2  12   0  -12.30    9.90
  -2  12   0   12.10    9.90
   2  12   0   -0.40    8.10
   2  12   0   20.30   12.70
   3 -12   0   17.00   10.20
  -3 -12   0   35.70    8.60
   3  12   0   24.10    8.70
   3  12   0   41.20   15.80
  -3  12   0    9.60    7.90
  -3  12   0   11.90    9.70
   4 -12   0    1.80    8.70
  -4 -12   0    8.40    8.80
  -4  12   0  -18.50    7.40
   4  12   0    3.00    8.60
  -4  12   0    4.40   10.10
 -17   0   1   20.40    8.40
  17   0  -1    5.10    6.20
  17   0  -1    7.50    5.20
 -17   0   1   11.20    6.00
 -16   0   1   10.40    5.80
 -16   0   1   -4.50    5.50
 -16   0   1    1.80    3.50
  16   0  -1    2.40    5.70
  16   0  -1    2.30    4.20
 -16   0   1   10.20    5.00
 -15   0   1   12.10    4.20
 -15   0   1    9.10    5.70
 -15   0   1   13.50    5.50
 -15   0   1   12.20    5.00
  15   0  -1    8.90    4.30
  15   0  -1   10.80    5.10
 -15   0   1   21.50    7.10
  15   0  -1   14.10    6.10
  14   0  -1    2.50    4.80
  14   0  -1   -0.60    4.10
 -14   0   1   10.00    5.20
 -14   0   1    2.60    2.80
 -14   0   1    7.50    5.30
 -14   0   1   -1.40    3.60
  14   0  -1    2.30    3.00
 -13   0   1   28.70    4.80
  13   0  -1   37.60    8.20
 -13   0   1   26.00    6.10
 -13   0   1   16.50    5.30
 -13   0   1   21.70    6.70
  13   0  -1   29.50    6.50
 -12   0   1   -0.40    2.30
 -12   0   1    0.70    2.90
 -12   0   1   -2.20    3.70
  12   0  -1   -4.20    2.10
  12   0  -1    2.60    3.50
 -11   0   1   47.90    6.30
 -11   0   1   46.60    5.90
  11   0  -1   41.80    7.50
  11   0  -1   48.10    7.10
 -11   0   1   43.10    7.30
  10   0  -1    0.80    2.70
  10   0  -1    3.80    2.80
 -10   0   1   -1.70    2.20
 -10   0   1   -2.50    2.60
  10   0  -1   -0.10    1.60
 -10   0   1   -2.30    1.70
   9   0  -1  143.89   10.70
  -9   0   1  138.29    8.00
  -9   0   1  147.99    7.80
  -9   0   1  151.58    9.90
  -9   0   1  153.68    9.80
   9   0  -1  157.38   11.80
   8   0  -1   -0.80    0.90
  -8   0   1   -0.10    0.60
   8   0  -1   -0.60    2.50
   8   0  -1    1.20    2.30
  -8   0   1   -0.70    1.50
  -8   0   1    0.90    1.30
  -8   0   1    3.90    1.80
   7   0  -1   14.80    3.00
  -7   0   1   16.00    2.70
  -7   0   1   18.00    2.10
  -7   0   1   12.70    1.40
  -7   0   1   19.10    2.90
   7   0  -1   18.30    4.40
   6   0  -1    0.60    1.70
  -6   0   1   -0.50    1.20
   6   0  -1   -1.30    0.50
  -6   0   1   -0.30    0.70
   6   0  -1   -0.40    2.00
  -6   0   1   -0.20    1.10
  -5   0   1  548.45   26.30
   5   0  -1  477.65   27.60
   5   0  -1  503.55   28.10
   4   0  -1   -0.10    1.10
   4   0  -1   -1.20    1.20
   4   0  -1    1.10    1.70
  -4   0   1    0.40    0.80
  -3   0   1 1478.45   75.19
   3   0  -1 1388.56   75.89
  -3   0   1 1548.55   76.49
  -3   0   1 1555.44   81.99
  -3   0   1 1606.64   76.09
   3   0  -1 1500.55   78.99
   3   0  -1 1331.87   76.09
  -2   0   1    0.80    1.10
   2   0  -1    1.70    1.50
  -2   0   1    1.00    0.60
   2   0  -1    0.30    1.60
  -2   0   1   -0.80    1.70
  -2   0   1   -0.70    1.30
   2   0  -1    0.00    1.00
  -2   0  -1    0.00    1.10
   2   0   1   -0.70    1.40
  -2   0  -1    1.20    1.30
   2   0   1    1.10    1.40
  -3   0  -1 1444.56   70.79
   3   0   1 1372.66   71.89
   3   0   1 1383.96   71.69
   4   0   1   -2.50    1.60
  -4   0  -1    0.00    0.60
  -4   0  -1   -0.50    1.00
   4   0   1    1.10    1.60
  -5   0  -1  138.49    7.10
   5   0   1  135.99    9.00
  -5   0  -1  127.59    7.30
   5   0   1  128.09    8.60
  -6   0  -1    0.30    1.00
   6   0   1    0.10    2.10
  -6   0  -1   -0.40    0.60
   6   0   1    0.50    1.80
  -7   0  -1  108.49    6.30
   7   0   1  111.39    9.40
  -7   0  -1  113.09    6.30
  -7   0  -1  120.29    7.30
  -8   0  -1    0.80    1.60
   8   0   1    1.20    2.60
  -8   0  -1   -1.80    1.70
  -8   0  -1    1.20    0.80
   8   0   1    4.00    2.40
   8   0   1    1.20    1.90
  -8   0  -1    0.80    1.60
  -9   0  -1    4.80    2.80
  -9   0  -1   13.80    3.80
   9   0   1    7.60    2.80
   9   0   1    5.70    3.60
  -9   0  -1    7.20    2.50
 -10   0  -1    3.50    3.00
  10   0   1    0.00    3.50
 -10   0  -1   -2.90    2.00
  10   0   1   -0.90    1.70
 -10   0  -1    0.20    2.20
 -11   0  -1    7.20    3.90
  11   0   1   -0.40    3.50
  11   0   1    2.40    3.20
 -11   0  -1    2.30    2.40
 -11   0  -1    0.50    2.50
 -11   0  -1   -2.60    3.20
  11   0   1   -1.90    1.50
 -12   0  -1   -4.80    3.10
 -12   0  -1    4.60    4.00
 -12   0  -1    1.20    2.20
  12   0   1    2.60    3.50
 -12   0  -1   -1.40    2.70
  13   0   1    0.70    3.70
 -13   0  -1    5.50    2.90
 -13   0  -1   11.60    5.30
 -13   0  -1   11.40    4.70
  13   0   1    5.80    4.40
  13   0   1    8.40    5.50
 -13   0  -1    7.20    3.80
 -14   0  -1    2.50    2.90
  14   0   1   -0.10    3.20
 -14   0  -1    0.60    4.00
 -14   0  -1   -3.60    2.90
  14   0   1    1.80    3.50
 -14   0  -1   -0.80    3.60
  14   0   1   -1.90    4.00
 -14   0  -1   -0.30    4.40
 -15   0  -1   56.29   11.30
 -15   0  -1   36.70    6.00
 -15   0  -1   43.10    7.20
 -15   0  -1   39.10    6.50
 -15   0  -1   35.60    8.70
  15   0   1   57.19   10.50
  15   0   1   51.19    8.90
  16   0   1    5.60    4.80
 -16   0  -1   -4.60    4.60
  16   0   1   12.00    6.70
 -16   0  -1    9.40    4.20
 -16   0  -1    5.40    6.10
 -16   0  -1    8.10    5.80
  17   0   1    6.70    5.50
  17   0   1    6.20    7.20
 -17   0  -1   19.30    5.10
 -17   0  -1   -4.30    6.50
 -17   0  -1    2.50    6.00
 -17  -1   1   20.30    7.30
  17  -1  -1   13.50    7.80
 -17  -1   1   14.90    6.70
  17  -1  -1   15.40    7.10
 -17  -1   1   11.20    6.20
 -17   1   1   18.60   10.10
 -17   1   1    3.70    4.70
 -17   1   1   24.20    7.10
  17   1  -1   19.40    9.30
  17   1  -1   14.60    5.40
 -17   1   1   14.50    8.40
 -16  -1   1    6.40    5.40
 -16  -1   1   -0.80    4.50
  16  -1  -1   12.30    6.60
  16  -1  -1    7.40    6.90
  16   1  -1    7.70    5.30
  16   1  -1    1.00    4.90
 -16   1   1   32.70    8.00
 -16   1   1    5.20    8.10
 -16   1   1   16.10    8.60
 -15  -1   1    7.20    5.00
  15  -1  -1   -0.80    4.60
  15  -1  -1   -4.70    4.40
 -15  -1   1   -0.50    3.70
 -15  -1   1    5.20    3.60
 -15  -1   1    0.90    3.40
 -15  -1   1    0.00    4.20
 -15   1   1    3.60    5.20
 -15   1   1    1.30    4.80
  15   1  -1    3.10    3.90
 -15   1   1    0.10    4.90
  15   1  -1   -1.90    4.10
  15   1  -1    8.40    4.80
 -14  -1   1   71.49   12.30
 -14  -1   1   60.89   10.40
 -14  -1   1   79.09    7.40
 -14  -1   1   62.09    7.00
  14  -1  -1   85.99   12.60
  14  -1  -1   64.89   10.10
  14   1  -1   80.69   10.50
 -14   1   1   79.49   11.20
 -14   1   1   75.39   11.10
  14   1  -1   94.59   12.10
 -14   1   1   65.19    9.60
  13  -1  -1    0.80    3.20
 -13  -1   1   -1.10    3.00
  13  -1  -1    0.00    3.30
 -13  -1   1    0.80    2.40
  13  -1  -1    2.80    3.40
 -13  -1   1    2.20    3.50
 -13  -1   1    1.60    3.70
 -13  -1   1    2.00    3.20
  13   1  -1    6.50    3.90
 -13   1   1   -1.20    3.20
 -13   1   1   -0.80    2.10
  13   1  -1    0.10    3.70
 -13   1   1    2.40    3.50
 -12  -1   1   38.30    6.80
  12  -1  -1   31.00    6.50
  12  -1  -1   30.80    7.30
 -12  -1   1   36.80    5.60
 -12  -1   1   32.00    4.80
 -12  -1   1   31.20    5.20
  12   1  -1   32.10    7.10
 -12   1   1   29.80    2.80
 -12   1   1   27.50    5.10
 -12   1   1   29.40    6.90
 -12   1   1   35.90    7.40
  12   1  -1   43.50    6.90
 -12   1   1   31.20    2.30
 -12   1   1   27.40    4.00
 -11  -1   1   33.30    5.40
  11  -1  -1   28.40    5.80
  11  -1  -1   23.20    6.30
 -11  -1   1   26.40    4.80
 -11  -1   1   27.30    4.30
 -11   1   1   31.80    3.70
 -11   1   1   34.80    4.30
 -11   1   1   29.10    5.10
 -11   1   1   27.20    2.60
  11   1  -1   33.00    5.70
 -11   1   1   23.60    5.80
  11   1  -1   21.50    5.80
 -10  -1   1   16.10    3.80
  10  -1  -1   25.20    5.20
  10  -1  -1   24.40    6.00
  10   1  -1   15.40    4.60
 -10   1   1   13.40    2.60
 -10   1   1   12.50    3.30
  10   1  -1   21.00    4.40
 -10   1   1   18.00    4.90
 -10   1   1   16.00    3.60
   9  -1  -1    9.70    3.70
  -9  -1   1   12.30    3.40
   9  -1  -1    9.20    4.20
  -9   1   1   13.00    4.30
  -9   1   1    9.80    2.20
   9   1  -1    7.70    3.60
  -9   1   1   15.70    3.40
   9   1  -1    7.80    3.00
  -9   1   1   10.50    2.10
  -9   1   1    7.00    2.90
  -8  -1   1  144.79    9.80
   8  -1  -1  138.99   10.80
   8  -1  -1  142.29   10.50
   8  -1  -1  184.28   17.00
  -8   1   1  164.38   21.70
  -8   1   1  151.58    9.50
   8   1  -1  137.89   10.50
   8   1  -1  144.29    9.90
  -8   1   1  143.39    8.70
  -8   1   1  153.58   10.50
  -8   1   1  127.49    8.40
  -8   1   1  125.99    9.20
   7  -1  -1    2.60    2.20
   7  -1  -1    0.20    4.30
   7  -1  -1    5.60    2.50
  -7  -1   1    4.20    1.00
   7   1  -1    3.00    2.50
  -7   1   1    6.90    2.50
  -7   1   1    5.40    1.70
  -7   1   1    2.20    1.70
  -7   1   1    5.00    1.40
   7   1  -1    4.20    2.00
  -7   1   1    6.00    2.60
  -7   1   1    1.20    6.20
   6  -1  -1    6.40    3.80
  -6  -1   1    0.00    0.90
   6  -1  -1   -1.70    1.20
   6  -1  -1   -0.90    2.20
  -6   1   1    0.90    1.30
  -6   1   1    0.70    1.00
  -6   1   1   -3.20    1.50
   6   1  -1   -0.80    0.30
   6   1  -1    0.20    1.50
   6   1  -1    2.40    2.10
  -6   1   1   -2.40    1.80
  -6   1   1   -1.00    5.00
  -6   1   1   -0.10    1.40
   5  -1  -1  338.27   31.30
   5  -1  -1  265.67   16.90
  -5  -1   1  284.07   15.20
   5  -1  -1  295.97   16.80
  -5   1   1  279.47   16.50
  -5   1   1  271.67   15.80
  -5   1   1  292.27   34.00
  -5   1   1  295.47   15.80
  -5   1   1  295.87   15.20
  -5   1   1  268.37   16.20
   5   1  -1  302.97   16.20
   5   1  -1  296.77   16.60
  -4  -1   1  475.25   23.60
   4  -1  -1  512.25   42.20
  -4  -1   1  452.85   30.20
   4  -1  -1  436.26   25.00
  -4  -1   1  465.15   23.80
   4  -1  -1  450.35   25.60
   4  -1  -1  460.75   24.90
  -4  -1   1  480.35   34.20
  -4   1   1  475.45   24.70
  -4   1   1  441.46   41.80
  -4   1   1  448.16   24.10
   4   1  -1  419.76   24.50
   4   1  -1  416.56   24.10
  -4   1   1  483.05   23.50
  -4   1   1  475.95   24.30
  -4   1   1  440.86   24.70
   3  -1  -1   28.80    2.60
   3  -1  -1   29.30    3.70
  -3  -1   1   23.50    2.20
   3  -1  -1   22.30    9.30
  -3  -1   1   21.40    2.40
  -3  -1   1   22.90    2.20
  -3  -1   1   21.20    7.50
   3  -1  -1   25.20    3.30
  -3  -1   1   25.00    2.00
  -3  -1   1   29.70    2.60
   3  -1  -1   23.20    3.30
   3   1  -1   21.30    6.90
   3   1  -1   20.40    2.10
   3   1  -1   26.00    2.00
  -3   1   1   35.60   12.50
   3   1  -1   23.90    1.70
  -3   1   1   31.60    3.70
  -3   1   1   26.60    3.00
  -3   1   1   25.30    2.50
  -3   1   1   23.70    1.50
  -3   1   1   23.80    3.20
   3   1  -1   24.10    2.50
  -2  -1   1 2754.12  148.39
  -2  -1   1 2955.50  163.88
  -2  -1   1 3008.30  148.69
   2  -1  -1 3351.46  148.99
   2  -1  -1 2791.72  148.49
   2   1  -1 2856.71  180.18
  -2   1   1 2729.13  148.79
  -2   1   1 2831.52  148.59
  -2   1   1 3146.39  170.88
   1  -1  -1   73.09    4.80
  -1  -1   1   70.99    4.10
   1  -1  -1   75.59    4.70
  -1  -1   1   76.69    4.90
  -1  -1   1   76.89    4.20
   1  -1  -1   73.19    4.60
  -1  -1   1   72.29    3.90
   1  -1  -1   73.29    4.50
  -1  -1   1   71.59    4.50
   1  -1  -1   76.39    5.10
   1  -1  -1   71.39    4.60
   1  -1  -1   75.79    4.50
  -1  -1   1   47.80   10.90
  -1  -1   1   72.49    4.90
   1   1  -1   75.79    4.20
   1   1  -1   69.29    4.80
   1   1  -1   74.29    4.60
   1   1  -1   63.89   13.00
   1   1  -1   73.29    4.60
  -1   1   1   79.69   15.10
  -1   1   1   72.79    4.50
  -1   1   1   72.19    4.70
  -1   1   1   75.49    4.70
   1   1  -1   74.89    4.00
  -1   1   1   74.19    5.10
  -1   1   1   68.29    4.50
  -1   1   1   73.69    4.60
   1   1  -1   76.29    4.20
  -1   1   1   74.49    4.70
   0  -1   1    7.00    1.40
   0  -1  -1    7.80    1.60
   0  -1   1    4.40    0.80
   0  -1   1    6.60    1.60
   0  -1  -1    6.60    5.50
   0  -1   1   13.00    6.80
   0  -1  -1    8.40    1.20
   0  -1   1    4.00    1.00
   0  -1   1    5.70    1.90
   0  -1  -1    6.70    1.60
   0  -1  -1    4.80    1.30
   0  -1  -1    8.00    2.00
   0  -1   1    4.50    0.70
   0  -1   1    8.20    1.50
   0  -1   1    6.60    1.10
   0   1   1    1.70    3.30
   0   1  -1    5.70    4.20
   0   1   1    7.60    1.30
   0   1   1    8.20    1.50
   0   1  -1    8.70    1.70
   0   1   1    7.40    2.00
   0   1  -1    7.40    2.00
   0   1   1    8.60    1.70
   0   1  -1    9.30    1.50
   0   1   1    8.30    1.40
   0   1  -1    8.70    1.70
   0   1   1    7.10    0.80
   0   1  -1    8.30    0.90
   0   1  -1    7.00    1.20
   0   1  -1    9.90    1.30
  -1  -1  -1   58.49    3.20
   1  -1   1   60.99    3.80
  -1  -1  -1   58.99    3.20
   1  -1   1   60.79    3.90
   1  -1   1   57.99    4.10
   1  -1   1   57.39    4.00
  -1  -1  -1   54.79    3.90
  -1  -1  -1   39.40   10.20
  -1  -1  -1   61.39    3.60
  -1  -1  -1   58.69    4.10
  -1  -1  -1   60.59    3.80
  -1  -1  -1   59.09    4.10
   1  -1   1   62.49    3.30
   1  -1   1   60.89    4.40
   1  -1   1   59.09    3.70
  -1   1  -1   60.09    3.90
   1   1   1   56.59    3.80
  -1   1  -1   61.89    3.80
  -1   1  -1   52.39    3.90
  -1   1  -1   64.59   14.50
   1   1   1   37.90    9.70
  -1   1  -1   57.39    4.40
   1   1   1   56.29    3.90
   1   1   1   60.09    3.80
  -1   1  -1   65.39    4.00
  -1   1  -1   57.09    4.10
   1   1   1   57.59    4.30
   1   1   1   59.29    3.60
   2  -1   1  454.95   22.40
  -2  -1  -1  429.36   22.30
  -2  -1  -1  405.26   22.60
  -2  -1  -1  430.36   22.70
   2  -1   1  419.46   22.80
   2  -1   1  467.25   23.10
   2  -1   1  423.76   22.70
   2  -1   1  487.45   22.90
  -2  -1  -1  438.16   34.30
   2  -1   1  420.96   23.40
  -2  -1  -1  415.56   22.30
   2  -1   1  431.36   22.60
  -2  -1  -1  410.86   22.30
  -2   1  -1  468.75   40.10
  -2   1  -1  463.75   22.90
   2   1   1  427.26   22.20
  -2   1  -1  419.36   22.40
  -2   1  -1  457.35   22.90
  -2   1  -1  449.26   23.70
  -2   1  -1  410.06   23.00
  -2   1  -1  409.66   22.80
   2   1   1  430.66   39.10
   2   1   1  405.16   22.30
   2   1   1  410.56   22.30
  -2   1  -1  409.56   22.60
   3  -1   1   19.10    3.30
  -3  -1  -1   23.90    2.70
   3  -1   1   20.30    7.70
  -3  -1  -1   19.70    2.30
   3  -1   1   19.60    2.90
   3  -1   1   16.70    2.50
  -3  -1  -1   15.20    2.20
  -3  -1  -1   15.50    1.80
  -3  -1  -1   15.90    1.90
   3  -1   1   18.10    2.10
  -3  -1  -1   10.70    5.40
   3  -1   1   18.00    2.80
  -3   1  -1   21.10    2.40
  -3   1  -1   21.70    2.70
   3   1   1   14.40    1.40
   3   1   1   16.30    1.30
  -3   1  -1   19.60    3.20
   3   1   1   17.90    2.20
   3   1   1   13.10    2.20
  -3   1  -1   23.80   10.20
  -3   1  -1   19.90    2.90
   3   1   1   19.80    6.50
  -4  -1  -1   15.40    1.70
  -4  -1  -1   21.60    4.50
   4  -1   1   14.30    2.90
   4  -1   1   18.70    3.10
  -4  -1  -1   18.70    2.00
   4  -1   1   21.40    8.90
   4  -1   1   20.90    3.70
  -4  -1  -1   19.80    2.30
  -4   1  -1   20.20    9.00
  -4   1  -1   20.50    2.40
  -4   1  -1   16.50    3.00
   4   1   1   22.50    3.00
   4   1   1   15.60    4.80
   4   1   1   19.80    2.60
  -4   1  -1   21.90    2.70
  -4   1  -1   15.00    2.90
   5  -1   1   38.90    4.10
   5  -1   1   43.80    4.30
   5  -1   1   41.20   11.30
  -5  -1  -1   38.40    2.80
  -5  -1  -1   40.20    2.60
  -5   1  -1   41.60    3.30
  -5   1  -1   33.60   12.30
  -5   1  -1   40.10    4.00
   5   1   1   42.40    4.10
  -5   1  -1   36.50    3.30
   5   1   1   43.90    3.70
  -5   1  -1   41.70    4.80
   6  -1   1  396.36   21.60
   6  -1   1  381.76   21.90
   6  -1   1  448.06   36.70
  -6   1  -1  375.16   21.30
  -6   1  -1  390.66   37.50
  -6   1  -1  364.26   20.20
  -6   1  -1  367.46   20.60
   6   1   1  374.46   21.30
  -6   1  -1  371.46   19.80
   6   1   1  332.27   20.70
  -6   1  -1  374.56   20.30
   7  -1   1    3.10    2.90
   7  -1   1    7.60    3.90
   7  -1   1   -1.10    2.00
  -7   1  -1    4.40    1.60
   7   1   1    1.50    2.30
  -7   1  -1    1.10    5.30
   7   1   1    1.50    1.80
  -7   1  -1    1.40    2.00
  -7   1  -1    4.00    1.40
  -7   1  -1    2.20    2.60
  -7   1  -1    2.90    1.60
   8  -1   1   -1.30    2.20
   8  -1   1   -0.30    2.20
   8  -1   1   -3.70    2.70
   8   1   1    1.50    2.00
   8   1   1    3.80    2.90
  -8   1  -1    3.50    2.10
  -8   1  -1   -1.40    2.60
  -8   1  -1    3.80    1.60
  -8   1  -1    1.40    1.30
  -8   1  -1   -1.00    2.00
   9  -1   1   56.59    7.60
   9  -1   1   60.29    7.30
  -9  -1  -1   46.10    5.10
  -9   1  -1   59.29    7.30
  -9   1  -1   49.60    4.10
  -9   1  -1   46.00    4.10
  -9   1  -1   55.89    6.50
   9   1   1   59.29    7.50
  -9   1  -1   46.60    4.60
   9   1   1   57.69    6.70
  10  -1   1   -0.70    1.70
  10  -1   1    3.80    3.40
 -10  -1  -1   -0.60    1.80
  10  -1   1   -5.10    2.90
 -10  -1  -1   -0.40    2.50
 -10   1  -1    1.30    2.00
 -10   1  -1    0.70    3.10
  10   1   1   -0.70    2.90
  10   1   1    0.10    2.50
 -10   1  -1   -0.50    2.60
  10   1   1   -1.90    1.50
 -10   1  -1    5.30    2.80
 -10   1  -1    0.50    1.50
 -11  -1  -1   17.60    3.90
  11  -1   1   25.10    6.40
 -11  -1  -1   24.10    4.30
  11  -1   1   18.60    5.10
 -11  -1  -1   16.00    4.10
 -11  -1  -1   15.70    4.60
  11   1   1   25.30    6.10
  11   1   1   24.60    5.10
 -11   1  -1   17.70    2.90
 -11   1  -1   20.70    2.40
 -11   1  -1   22.40    4.60
 -11   1  -1   21.20    3.20
 -11   1  -1   13.60    4.90
 -11   1  -1   16.00    5.40
 -12  -1  -1   -4.80    2.80
 -12  -1  -1   -2.40    2.70
 -12  -1  -1    4.30    2.70
 -12  -1  -1   -0.70    2.60
  12  -1   1   -2.20    3.10
  12  -1   1    1.10    4.10
 -12  -1  -1    3.70    3.00
 -12   1  -1   -4.10    2.90
  12   1   1   -2.50    3.40
  12   1   1    4.00    3.70
 -12   1  -1    3.70    2.30
 -12   1  -1    1.10    3.90
 -12   1  -1   -2.20    2.60
 -13  -1  -1   -2.40    3.00
  13  -1   1   10.20    5.60
  13  -1   1   -0.30    2.60
 -13  -1  -1    3.10    4.10
 -13  -1  -1    5.00    3.60
  13  -1   1    6.90    4.10
 -13  -1  -1    3.00    3.80
 -13  -1  -1    8.30    3.50
 -13   1  -1    5.90    2.70
 -13   1  -1    0.10    4.30
  13   1   1    8.30    4.80
 -13   1  -1    7.60    4.80
 -13   1  -1    8.60    3.90
  13   1   1    0.70    3.50
 -14  -1  -1   16.20    4.40
 -14  -1  -1   -3.20    3.40
 -14  -1  -1    4.10    3.70
 -14  -1  -1    8.10    3.70
  14  -1   1   18.30    5.80
 -14  -1  -1   11.90    5.40
  14  -1   1    1.20    5.10
 -14   1  -1   14.10    6.00
 -14   1  -1    6.20    4.20
 -14   1  -1   13.00    6.70
  14   1   1   11.90    4.90
  14   1   1   13.50    5.80
 -15  -1  -1    3.80    4.70
 -15  -1  -1   13.10    4.80
  15  -1   1   41.00    9.50
  15  -1   1   17.40    4.20
 -15  -1  -1   16.00    4.30
  15  -1   1   10.50    5.70
 -15  -1  -1   14.20    3.90
  15   1   1    4.80    4.40
 -15   1  -1   17.80    7.10
  15   1   1    1.30    4.40
 -15   1  -1    9.30    7.00
 -15   1  -1   15.30    6.00
  16  -1   1   36.90    5.10
 -16  -1  -1   19.20    6.60
 -16  -1  -1   18.40    5.80
  16  -1   1   27.10   10.70
 -16  -1  -1   23.30    6.80
  16  -1   1   81.79   12.20
 -16  -1  -1   10.90    4.60
 -16   1  -1   27.60    8.10
  16   1   1   38.90    9.00
 -16   1  -1   17.30    6.70
  16   1   1   30.30    7.30
  16   1   1   47.00    8.30
 -17  -1  -1   26.90    6.90
  17  -1   1   29.10    8.00
  17  -1   1   27.80    8.90
  17   1   1   17.80    6.80
 -17   1  -1   24.60    6.10
 -17   1  -1   13.00    7.10
  17   1   1   31.50    8.70
  17  -2  -1   13.20    6.40
 -17  -2   1   12.00    5.10
  17  -2  -1   28.20    8.90
 -17   2   1   19.10    7.70
 -17   2   1   -1.60    9.40
  17   2  -1   33.20    9.80
  17   2  -1    7.90    5.10
 -16  -2   1   13.10    5.20
 -16  -2   1    5.30    6.00
  16  -2  -1   56.69   11.00
  16  -2  -1    8.20    6.20
 -16   2   1   13.90    5.50
  16   2  -1   30.40    7.30
 -16   2   1    9.30    8.60
  16   2  -1   12.40    5.40
 -16   2   1   13.80    8.20
  16   2  -1   -4.50    4.30
  15  -2  -1   16.00    3.40
 -15  -2   1   -1.00    3.30
 -15  -2   1    0.60    3.20
  15  -2  -1   -1.30    4.60
  15  -2  -1   -0.70    3.50
 -15  -2   1    4.50    4.30
 -15  -2   1   -5.50    3.80
 -15   2   1    1.10    5.40
  15   2  -1    6.60    4.80
  15   2  -1    6.70    4.80
 -15   2   1   11.40    7.20
  15   2  -1   18.00    5.90
 -15   2   1    1.30    6.50
 -14  -2   1   15.70    4.80
 -14  -2   1   15.90    4.10
  14  -2  -1   20.60    7.00
  14  -2  -1   22.70    6.70
 -14  -2   1   22.20    5.60
 -14  -2   1   11.30    4.60
  14   2  -1   18.60    5.60
  14   2  -1    8.30    5.30
 -14   2   1   22.80    6.90
  14   2  -1   23.80    6.50
 -14   2   1    8.10    5.80
 -14   2   1   19.40    2.70
 -13  -2   1   34.10    6.00
 -13  -2   1   23.10    5.40
  13  -2  -1   25.70    7.50
 -13  -2   1   32.40    5.90
  13  -2  -1   37.60    7.60
 -13  -2   1   33.50    5.10
  13   2  -1   32.00    6.70
 -13   2   1   47.50    7.30
 -13   2   1   39.70    8.20
  13   2  -1   37.30    8.10
 -13   2   1   35.10    5.00
 -13   2   1   35.30    8.20
 -12  -2   1   11.70    3.10
 -12  -2   1    5.70    3.60
  12  -2  -1    8.70    5.40
  12  -2  -1   -1.50    4.10
  12  -2  -1    1.40    3.80
  12   2  -1    1.80    3.90
 -12   2   1   12.00    4.70
 -12   2   1   13.30    5.70
 -12   2   1    9.40    4.80
  12   2  -1    6.60    3.50
 -12   2   1    6.40    3.70
  11  -2  -1   73.69   10.50
 -11  -2   1   55.69    5.70
  11  -2  -1   72.99    9.30
 -11  -2   1   67.69    7.10
  11   2  -1   72.19    7.60
 -11   2   1   59.19    9.10
 -11   2   1   76.79    8.00
 -11   2   1   71.09   10.30
 -11   2   1   60.59    5.50
 -11   2   1   65.99    7.80
  11   2  -1   63.79    6.90
 -10  -2   1   23.90    3.80
  10  -2  -1   26.50    5.30
 -10  -2   1   24.30    5.00
  10  -2  -1   31.00    6.60
  10  -2  -1   31.30   10.80
  10   2  -1   23.10    4.40
 -10   2   1   33.20    4.20
 -10   2   1   27.00    5.90
  10   2  -1   19.00    4.80
 -10   2   1   21.30   13.30
 -10   2   1   17.30    1.40
 -10   2   1   26.30    4.70
 -10   2   1   26.80    5.20
  -9  -2   1  348.67   19.30
   9  -2  -1  396.96   41.40
  -9  -2   1  326.77   20.70
  -9  -2   1  354.66   18.30
   9  -2  -1  364.46   21.50
   9  -2  -1  348.87   22.20
  -9   2   1  344.67   21.60
  -9   2   1  330.47   19.50
  -9   2   1  321.57   17.60
  -9   2   1  333.57   17.50
   9   2  -1  327.57   20.00
  -9   2   1  420.06   50.59
   9   2  -1  335.37   20.90
  -9   2   1  322.37   20.50
  -9   2   1  359.36   20.60
  -8  -2   1   92.39    7.80
   8  -2  -1   92.39   20.10
   8  -2  -1   93.69    8.30
  -8  -2   1   93.19    6.50
  -8  -2   1   94.59    6.30
   8  -2  -1   96.99    8.90
  -8   2   1   95.29    7.10
  -8   2   1   94.69    5.00
  -8   2   1   96.09   23.70
  -8   2   1  106.69    7.60
  -8   2   1   90.79    5.00
  -8   2   1   91.59    8.10
   8   2  -1   95.79    7.20
  -8   2   1   91.79    8.50
   8   2  -1   88.69    8.30
   7  -2  -1    4.50    6.20
  -7  -2   1    2.80    1.40
   7  -2  -1    3.50    2.80
  -7  -2   1   -3.50    3.40
   7  -2  -1    2.30    2.40
  -7  -2   1    1.20    2.90
  -7  -2   1    5.00    1.90
   7  -2  -1    3.90    2.70
  -7   2   1    2.60    2.20
  -7   2   1    3.50    2.80
   7   2  -1    4.40    1.80
  -7   2   1   -0.50    2.80
   7   2  -1    2.90    2.50
  -7   2   1   -3.90    6.20
  -7   2   1    3.40    2.00
   6  -2  -1   -4.00    5.60
   6  -2  -1    7.10    2.80
  -6  -2   1    1.00    4.20
   6  -2  -1    6.60    3.30
  -6  -2   1    4.70    2.00
   6  -2  -1    3.30    2.30
  -6  -2   1    4.30    1.40
   6  -2  -1    5.00    1.80
   6   2  -1    5.50    2.20
  -6   2   1    4.10    2.30
   6   2  -1    3.50    1.60
  -6   2   1    5.50    2.30
  -6   2   1    3.50    2.70
  -6   2   1   -2.50   15.30
  -6   2   1    2.90    3.00
  -5  -2   1    7.50    6.40
  -5  -2   1    7.60    2.10
  -5  -2   1    8.60    2.50
   5  -2  -1    9.50    9.60
   5  -2  -1    6.90    2.80
   5  -2  -1    6.40    2.20
   5  -2  -1    4.70    2.70
   5  -2  -1   12.60    3.50
  -5  -2   1   14.10    2.00
  -5   2   1    7.90    3.10
   5   2  -1   13.10    2.20
  -5   2   1    9.80    3.40
   5   2  -1   11.10    1.40
   5   2  -1    1.10    5.50
  -5   2   1   10.10   10.40
  -5   2   1    9.60    2.60
  -5   2   1   10.80    2.60
   5   2  -1   10.60    2.50
   4  -2  -1  268.67   15.00
  -4  -2   1  236.28   14.40
  -4  -2   1  257.57   15.00
  -4  -2   1  266.27   14.10
  -4  -2   1  225.98   30.70
   4  -2  -1  265.87   16.60
   4  -2  -1  248.98   36.50
   4  -2  -1  248.88   15.30
   4  -2  -1  247.38   15.20
  -4  -2   1  278.97   14.20
  -4   2   1  242.38   15.70
   4   2  -1  311.37   34.90
  -4   2   1  243.08   15.40
  -4   2   1  239.58   14.70
  -4   2   1  282.07   40.50
  -4   2   1  281.97   15.30
   4   2  -1  267.67   14.40
   4   2  -1  273.77   14.20
   3  -2  -1   33.50    3.80
   3  -2  -1   39.90    3.60
  -3  -2   1   23.00   11.20
  -3  -2   1   38.60    4.20
  -3  -2   1   37.60    3.60
  -3  -2   1   39.20    2.80
   3  -2  -1   33.80    4.60
  -3  -2   1   41.90    3.00
  -3  -2   1   37.40    3.10
  -3  -2   1   39.30    2.80
   3   2  -1   36.10    2.80
  -3   2   1   42.40    5.50
  -3   2   1   40.80    4.00
  -3   2   1   33.30    3.90
  -3   2   1   38.90   16.90
   3   2  -1   42.90    2.80
   3   2  -1   36.60    2.90
   3   2  -1   33.70   12.60
   3   2  -1   33.00    3.50
  -3   2   1   37.60    3.90
   2  -2  -1  410.26   22.70
  -2  -2   1  406.36   22.70
  -2  -2   1  409.86   21.90
  -2  -2   1  423.26   21.70
   2  -2  -1  414.66   23.00
  -2  -2   1  422.26   23.80
   2  -2  -1  419.06   22.60
  -2  -2   1  457.15   46.40
   2  -2  -1  413.46   47.50
  -2   2   1  400.36   23.60
  -2   2   1  507.25   52.69
  -2   2   1  445.26   23.10
   2   2  -1  400.86   22.70
   2   2  -1  457.55   46.80
   2   2  -1  420.56   21.70
   2   2  -1  412.96   21.90
  -2   2   1  417.66   23.10
  -2   2   1  415.66   22.70
   2   2  -1  475.25   22.10
   2   2  -1  395.66   22.90
   1  -2  -1  924.21   77.19
  -1  -2   1  868.71   47.40
   1  -2  -1  869.31   47.50
  -1  -2   1  973.70   48.10
  -1  -2   1  856.81   98.79
   1  -2  -1  881.01   47.10
  -1  -2   1  924.41   46.90
  -1  -2   1  891.91   46.90
   1  -2  -1  873.21   47.30
  -1  -2   1  951.40   47.40
   1   2  -1  927.11   47.30
   1   2  -1  832.22   47.30
  -1   2   1  925.61   47.60
   1   2  -1  901.71   74.99
  -1   2   1  892.81   47.50
   1   2  -1 1015.10   46.90
  -1   2   1  987.40   79.09
  -1   2   1  889.11   47.20
  -1   2   1 1006.60   46.90
  -1   2   1  833.22   48.00
   1   2  -1  942.01   46.70
   1   2  -1  838.82   48.40
  -1   2   1  928.51   47.10
   0  -2   1 1083.79   56.19
   0  -2  -1 1071.09   84.99
   0  -2   1 1108.29   55.09
   0  -2   1 1138.29   86.99
   0  -2  -1 1164.58   56.99
   0  -2  -1 1130.19   55.99
   0  -2  -1 1017.00   55.79
   0  -2   1 1189.58   55.69
   0  -2   1 1106.49   56.89
   0  -2   1 1047.40   55.39
   0  -2  -1 1104.39   55.09
   0  -2  -1 1057.89   56.19
   0  -2   1 1049.59   55.79
   0   2  -1 1138.89   87.29
   0   2   1 1099.79   55.09
   0   2   1 1025.00   56.69
   0   2   1 1020.60   55.99
   0   2  -1 1041.80   55.59
   0   2  -1 1100.69   55.09
   0   2   1 1182.58   55.89
   0   2  -1 1182.08   55.89
   0   2   1 1079.09   55.99
   0   2  -1  983.70   56.09
   0   2   1 1026.50   84.49
   0   2  -1  987.80   56.59
   0   2  -1 1058.79   55.89
   1  -2   1 1860.61  101.59
  -1  -2  -1 1929.51  101.69
   1  -2   1 2050.39  136.49
  -1  -2  -1 1866.91  102.09
  -1  -2  -1 2074.19  101.89
   1  -2   1 1931.61  101.49
  -1  -2  -1 1930.91  101.19
  -1  -2  -1 2129.69  102.79
   1  -2   1 1885.51  102.19
  -1   2  -1 1909.51  101.89
  -1   2  -1 2140.79  137.99
  -1   2  -1 2134.99  102.49
   1   2   1 1889.71  101.89
  -1   2  -1 1889.81  101.89
  -1   2  -1 2226.38  101.79
  -1   2  -1 1997.00  102.29
  -1   2  -1 1939.11  102.89
   1   2   1 2191.38  101.79
  -1   2  -1 2186.38  101.59
   1   2   1 2025.20  133.49
   1   2   1 1854.91  101.89
   1   2   1 2000.80  101.19
  -2  -2  -1  166.18   26.90
  -2  -2  -1  164.38   10.60
  -2  -2  -1  171.68    9.50
   2  -2   1  114.09   25.70
   2  -2   1  165.98   10.40
   2  -2   1  182.78    9.50
  -2  -2  -1  195.78    9.50
  -2  -2  -1  184.98    9.80
  -2  -2  -1  184.88   10.50
   2  -2   1  169.88   10.50
  -2  -2  -1  184.38   10.20
   2  -2   1  177.58   10.80
   2   2   1  164.48   11.00
   2   2   1  196.88    9.40
   2   2   1  207.58   30.30
   2   2   1  192.88   10.10
   2   2   1  168.38   10.40
  -2   2  -1  175.58   11.00
  -2   2  -1  179.98   10.80
  -2   2  -1  166.18   11.50
  -2   2  -1  174.08   10.50
   2   2   1  184.98    9.50
  -2   2  -1  147.29   28.10
  -2   2  -1  194.68   11.00
   3  -2   1    7.30    2.30
   3  -2   1    7.90    2.50
   3  -2   1    4.60    2.30
  -3  -2  -1    3.90    2.50
  -3  -2  -1    7.40    1.60
  -3  -2  -1    6.00    1.10
  -3  -2  -1   -1.60    6.30
  -3  -2  -1    3.90    2.00
  -3  -2  -1    8.50    1.70
   3  -2   1    5.30    2.20
  -3  -2  -1    5.80    1.40
  -3  -2  -1    7.10    2.40
  -3   2  -1    7.20    2.10
  -3   2  -1    5.60    2.60
  -3   2  -1    7.00    3.40
   3   2   1   10.90    2.50
  -3   2  -1    2.90    6.50
   3   2   1    5.20    1.40
  -3   2  -1    9.10    2.60
  -3   2  -1    5.20    2.60
   3   2   1    8.20    1.50
   3   2   1    3.20    6.20
  -4  -2  -1   76.89    4.50
   4  -2   1   73.79    6.60
  -4  -2  -1   87.69    5.20
   4  -2   1   77.59    5.50
  -4  -2  -1   69.19    5.60
   4  -2   1   71.19    5.70
   4  -2   1   59.99   17.80
  -4  -2  -1   70.69    4.80
  -4  -2  -1   67.59   16.30
  -4  -2  -1   65.69    5.10
   4  -2   1   63.39    5.60
  -4   2  -1   76.69   24.20
   4   2   1   71.59    4.80
  -4   2  -1   65.49    5.20
  -4   2  -1   70.69    5.70
  -4   2  -1   71.79    6.10
   4   2   1   79.59   18.60
   4   2   1   71.39    4.90
  -4   2  -1   60.79    6.30
  -5  -2  -1  407.46   21.80
  -5  -2  -1  384.46   37.90
   5  -2   1  401.96   23.10
   5  -2   1  466.35   50.89
   5  -2   1  445.36   24.80
   5  -2   1  383.26   23.20
  -5  -2  -1  444.16   21.70
  -5  -2  -1  378.66   21.80
  -5  -2  -1  384.76   22.20
   5   2   1  419.76   22.30
  -5   2  -1  461.75   52.39
   5   2   1  437.66   22.10
   5   2   1  417.86   21.00
   5   2   1  434.76   40.30
  -5   2  -1  380.16   23.10
  -5   2  -1  396.16   23.10
  -5   2  -1  384.86   22.20
  -5   2  -1  372.36   23.10
   6  -2   1  421.36   24.20
   6  -2   1  447.96   49.70
   6  -2   1  434.76   25.80
  -6  -2  -1  426.36   22.80
  -6  -2  -1  404.76   22.40
  -6  -2  -1  408.16   35.20
   6  -2   1  440.76   24.60
  -6  -2  -1  413.56   22.90
  -6   2  -1  420.16   23.40
   6   2   1  426.96   23.40
   6   2   1  437.56   23.10
  -6   2  -1  398.76   24.10
   6   2   1  421.06   36.90
  -6   2  -1  426.26   23.20
  -6   2  -1  404.46   24.20
  -6   2  -1  439.26   52.59
   7  -2   1  120.89   27.50
  -7  -2  -1  104.89    6.80
  -7  -2  -1   99.99    6.30
   7  -2   1  110.19    8.70
  -7  -2  -1  100.19    6.80
   7  -2   1   91.99    8.10
   7   2   1  100.89    7.30
  -7   2  -1  108.59    7.40
  -7   2  -1  113.69   29.30
  -7   2  -1  109.79    7.50
   7   2   1   99.29    7.70
  -7   2  -1   89.19    8.10
  -7   2  -1  102.19    8.30
   8  -2   1   23.30    4.40
   8  -2   1   19.00    4.70
   8  -2   1   31.90   13.10
  -8  -2  -1   24.00    3.40
  -8   2  -1   20.20    1.30
  -8   2  -1   19.40    4.70
   8   2   1   15.30    4.10
  -8   2  -1   17.20    1.30
  -8   2  -1   27.70   12.00
   8   2   1   21.30    3.70
  -8   2  -1   25.50    4.10
  -8   2  -1   25.10    5.00
  -8   2  -1   24.30    3.60
   9  -2   1   50.49    6.80
   9  -2   1   42.10    6.60
   9  -2   1   30.90   13.30
  -9  -2  -1   35.10    3.90
  -9   2  -1   31.60    2.10
  -9   2  -1   32.70    2.30
  -9   2  -1   45.00    7.00
  -9   2  -1   31.30    4.90
  -9   2  -1   42.40    7.00
  -9   2  -1   36.30    4.90
   9   2   1   43.80    6.10
  -9   2  -1   37.40    5.80
   9   2   1   35.60    5.10
  -9   2  -1   50.19   20.00
 -10  -2  -1   48.00    6.70
  10  -2   1   49.00   12.90
  10  -2   1   38.00    7.40
  10  -2   1   42.70    6.90
 -10   2  -1   50.99    7.50
 -10   2  -1   41.20    7.30
 -10   2  -1   48.00    5.20
  10   2   1   55.89    6.60
  10   2   1   45.60    7.10
 -10   2  -1   39.80    2.50
 -10   2  -1   56.79    8.30
 -10   2  -1   42.30    6.00
 -11  -2  -1    2.80    3.20
  11  -2   1    5.10    3.80
 -11  -2  -1    4.90    2.60
  11  -2   1    6.00    4.80
  11   2   1    5.00    3.10
  11   2   1    9.70    4.20
 -11   2  -1    3.20    3.30
 -11   2  -1    3.10    4.10
 -11   2  -1    8.50    3.80
 -11   2  -1    5.90    2.30
 -11   2  -1    2.80    4.50
 -12  -2  -1    0.60    2.90
 -12  -2  -1    8.90    3.20
  12  -2   1   12.40    5.90
  12  -2   1   10.30    3.90
 -12  -2  -1    7.60    3.50
 -12   2  -1    0.10    4.60
 -12   2  -1    9.70    4.20
 -12   2  -1   12.40    4.40
  12   2   1    8.40    3.90
  12   2   1    8.00    4.80
 -12   2  -1    8.60    5.00
  13  -2   1    0.40    3.90
 -13  -2  -1    4.80    4.10
 -13  -2  -1    6.40    4.00
 -13  -2  -1   10.80    4.20
 -13  -2  -1    9.70    3.70
  13  -2   1    6.60    4.30
  13  -2   1    1.70    2.70
 -13  -2  -1    7.10    3.10
 -13   2  -1    9.20    4.30
  13   2   1   12.60    4.70
  13   2   1    6.70    4.30
 -13   2  -1    6.20    2.80
 -13   2  -1   -3.20    3.40
 -13   2  -1    5.60    5.40
 -14  -2  -1   18.70    5.40
  14  -2   1    4.30    3.70
 -14  -2  -1    4.80    4.40
 -14  -2  -1   11.30    4.60
 -14  -2  -1   14.90    4.10
  14  -2   1   21.10    7.30
  14  -2   1    9.00    5.00
 -14  -2  -1    2.10    4.50
 -14   2  -1   16.40    6.00
  14   2   1    5.10    4.60
  14   2   1   23.20    7.00
  14   2   1   14.90    5.10
 -14   2  -1   10.80    5.10
 -14   2  -1   15.30    8.10
 -15  -2  -1    2.80    3.90
  15  -2   1    2.60    4.50
 -15  -2  -1    5.70    3.40
 -15  -2  -1    9.80    5.10
 -15  -2  -1   -1.40    3.40
  15  -2   1   -6.30    4.00
  15  -2   1   18.70    4.50
 -15  -2  -1    1.80    4.20
  15   2   1    3.70    4.60
 -15   2  -1    0.80    4.80
  15   2   1    4.60    3.90
 -15   2  -1    2.40    6.30
  15   2   1    3.40    4.20
 -15   2  -1    1.40    6.20
 -16  -2  -1   12.90    4.50
 -16  -2  -1   -5.90    3.50
  16  -2   1    9.40    5.40
 -16  -2  -1   22.90    7.70
  16  -2   1   17.50    7.20
  16   2   1   20.80    5.80
 -16   2  -1    9.60    7.30
  16   2   1   67.79   12.00
  16   2   1   -0.60    4.50
 -16   2  -1   -0.60    4.40
 -16   2  -1   12.90   10.20
  17  -2   1   31.80    9.80
 -17  -2  -1   26.50    7.20
  17  -2   1    1.60    5.20
  17   2   1   24.80    7.30
 -17   2  -1   22.10    9.60
 -17   2  -1   17.00   10.10
  17   2   1   12.90    5.50
  17  -3  -1   22.50    8.50
  17  -3  -1    5.60    5.10
 -17  -3   1    1.20    4.80
 -17   3   1    5.80    6.50
  17   3  -1    8.50    6.40
 -17   3   1    2.90    6.70
  16  -3  -1   13.10    6.80
  16  -3  -1    7.60    6.30
 -16  -3   1   13.00    5.70
 -16  -3   1    8.10    4.50
 -16   3   1   21.00    9.30
  16   3  -1    8.90    5.10
  16   3  -1    2.60    4.30
 -16   3   1    6.70    6.40
 -15  -3   1   -1.00    3.80
 -15  -3   1    5.80    5.50
 -15  -3   1    4.50    4.30
  15  -3  -1    1.80    4.70
  15   3  -1    0.90    3.20
  15   3  -1    0.70    4.60
 -15   3   1   11.30    8.20
 -15   3   1    1.90    2.90
 -15   3   1   13.80    6.90
 -15   3   1    2.80    6.00
 -14  -3   1   10.30    3.50
  14  -3  -1    6.50    5.80
 -14  -3   1    0.80    3.40
  14  -3  -1   -2.70    4.00
 -14  -3   1    5.00    4.50
 -14   3   1   12.90    6.20
  14   3  -1   12.40    4.40
 -14   3   1    9.40    6.70
 -14   3   1    6.70    5.80
  14   3  -1   11.80    5.50
 -14   3   1   14.90    5.60
 -13  -3   1    0.00    3.90
  13  -3  -1    8.30    3.10
 -13  -3   1    1.50    2.20
 -13  -3   1   -2.00    2.90
  13  -3  -1   -1.30    4.90
  13  -3  -1   -2.30    2.80
 -13   3   1    2.50    4.60
  13   3  -1   -0.60    2.70
 -13   3   1   -2.70    4.80
 -13   3   1    3.70    5.30
 -13   3   1    1.80    4.90
  13   3  -1   -6.00    2.80
  13   3  -1   -1.30    3.40
  12  -3  -1   13.80    6.00
 -12  -3   1    7.40    4.50
  12  -3  -1   10.30   10.40
  12  -3  -1    1.00    2.90
 -12  -3   1    3.60    2.70
  12  -3  -1    1.10    2.60
 -12   3   1    6.70    4.90
 -12   3   1   -1.70    3.80
 -12   3   1   -1.50    4.90
 -12   3   1   -4.10    3.90
  12   3  -1    4.30    3.30
  12   3  -1   -4.30    1.90
  12   3  -1   -4.10    2.90
  11  -3  -1   -3.70    9.90
 -11  -3   1   17.60    5.00
  11  -3  -1    5.40    4.10
  11  -3  -1    1.20    1.80
 -11  -3   1    7.50    2.50
  11  -3  -1    1.80    3.30
  11   3  -1    4.30    2.60
 -11   3   1    7.20   16.80
  11   3  -1    5.10    4.00
 -11   3   1   10.50    5.30
 -11   3   1    7.20    6.80
 -11   3   1    3.80    4.00
  10  -3  -1   74.09   22.10
 -10  -3   1   90.59    9.00
 -10  -3   1   99.39    7.20
  10  -3  -1  106.29    9.70
  10  -3  -1   92.29   11.40
 -10  -3   1   95.29    8.10
 -10   3   1  110.89   30.10
 -10   3   1   89.29   11.30
 -10   3   1   91.39   10.40
 -10   3   1  106.99   10.40
  10   3  -1   96.89    8.50
 -10   3   1  102.29    8.40
  10   3  -1  108.49    8.10
 -10   3   1   95.49    9.00
   9  -3  -1  164.08   13.00
  -9  -3   1  180.78   11.90
   9  -3  -1  199.08   14.50
  -9  -3   1  173.08   11.00
   9  -3  -1  165.68   36.70
  -9  -3   1  159.78   12.80
  -9   3   1  191.38   12.50
  -9   3   1  160.28   13.90
   9   3  -1  186.78   11.60
  -9   3   1  180.48   41.90
   9   3  -1  178.28   12.20
  -9   3   1  180.38   14.00
  -9   3   1  184.28   12.70
  -9   3   1  186.18   13.90
  -8  -3   1   66.49   15.80
   8  -3  -1  114.49    9.40
  -8  -3   1   93.29    6.60
   8  -3  -1   96.79    8.80
  -8  -3   1   85.59   17.20
   8  -3  -1  105.49   10.30
   8  -3  -1   82.39   27.00
  -8  -3   1   92.69    7.40
  -8   3   1   87.09    9.10
   8   3  -1   94.89    7.60
  -8   3   1  107.19    9.50
  -8   3   1   99.69   28.70
   8   3  -1   89.69    6.80
  -8   3   1  101.29    7.90
  -8   3   1   96.79    7.90
   7  -3  -1    6.90    9.80
  -7  -3   1    0.30    1.40
   7  -3  -1    3.30    3.00
   7  -3  -1    3.80    3.30
  -7  -3   1   -5.80    6.40
  -7  -3   1    6.30    2.90
   7  -3  -1    3.60    3.30
  -7   3   1    2.10    2.60
  -7   3   1   -5.50   17.20
  -7   3   1    6.30    4.20
   7   3  -1    2.90    1.60
  -7   3   1   -0.60    2.90
   7   3  -1    4.50    2.40
   6  -3  -1   28.80    4.40
   6  -3  -1   27.70    4.80
   6  -3  -1   13.80   13.40
  -6  -3   1   26.80    2.80
  -6  -3   1   27.10    4.50
   6  -3  -1   29.20    5.60
  -6  -3   1    9.50   13.90
  -6  -3   1   27.10    3.90
   6  -3  -1   34.10    5.40
  -6   3   1   23.20    5.60
   6   3  -1    9.50   10.80
   6   3  -1   24.60    3.30
  -6   3   1   27.00    5.10
  -6   3   1   32.60   17.20
  -6   3   1   25.30    4.50
   6   3  -1   27.80    2.60
   6   3  -1   28.70    3.70
   5  -3  -1  103.09    8.50
   5  -3  -1  115.99    8.30
   5  -3  -1   78.39   23.20
  -5  -3   1  122.39    6.90
  -5  -3   1  110.19    7.00
  -5  -3   1  107.49    7.80
  -5  -3   1  121.39   29.60
   5   3  -1  113.09    7.10
   5   3  -1   78.69   22.20
  -5   3   1  116.59    9.50
  -5   3   1  110.39   33.80
   5   3  -1  118.59    7.40
  -5   3   1  102.29    8.10
   4  -3  -1  217.98   13.60
  -4  -3   1  203.58   13.00
   4  -3  -1  201.38   13.30
   4  -3  -1  204.68   13.30
  -4  -3   1  214.88   12.20
  -4  -3   1  235.78   11.90
  -4  -3   1  226.28   13.90
   4  -3  -1  226.48   15.40
  -4  -3   1  164.68   35.40
   4   3  -1  250.97   38.90
   4   3  -1  217.78   11.80
   4   3  -1  203.28   12.90
  -4   3   1  214.78   13.20
  -4   3   1  163.98   36.40
  -4   3   1  199.68   14.40
  -4   3   1  227.58   14.10
  -3  -3   1  105.69    7.10
   3  -3  -1  102.89    7.70
   3  -3  -1  111.69    8.00
  -3  -3   1  124.49    6.80
   3  -3  -1  103.99   28.80
  -3  -3   1  106.89    8.60
  -3  -3   1  119.89    6.60
  -3  -3   1   95.69   26.90
   3  -3  -1  127.99    8.60
  -3  -3   1  108.59    8.00
   3  -3  -1  123.29    6.50
   3   3  -1  122.49    8.20
  -3   3   1  109.29    9.30
   3   3  -1   71.99   22.40
  -3   3   1  109.29    8.00
   3   3  -1  118.39    8.50
   3   3  -1  112.99    6.30
  -3   3   1  113.59    8.60
  -3   3   1  111.29    8.20
  -3   3   1  102.49   30.10
  -2  -3   1  236.98   12.40
   2  -3  -1  200.18   41.80
   2  -3  -1  208.18   13.50
  -2  -3   1  220.88   12.80
   2  -3  -1  244.08   14.20
  -2  -3   1  206.08   13.60
  -2  -3   1  207.58   40.50
   2  -3  -1  219.68   13.00
   2  -3  -1  207.98   13.20
  -2   3   1  223.68   14.90
   2   3  -1  227.28   12.40
  -2   3   1  224.78   13.50
   2   3  -1  234.98   14.30
   2   3  -1  243.78   13.70
  -2   3   1  258.97   48.10
   2   3  -1  248.38   40.80
  -2   3   1  219.98   13.90
  -2   3   1  215.68   13.30
   1  -3  -1   90.89   24.80
  -1  -3   1  124.59    7.30
  -1  -3   1  124.09   31.00
  -1  -3   1  112.99    8.40
   1  -3  -1  116.09    7.10
   1  -3  -1  112.69    8.60
   1  -3  -1  115.79    8.10
  -1  -3   1  122.09    7.70
   1  -3  -1  111.69    7.50
   1   3  -1  128.29    7.40
   1   3  -1  114.99    6.30
   1   3  -1   68.79   21.70
   1   3  -1  109.69    8.90
   1   3  -1  117.69    8.30
  -1   3   1  120.49    8.20
  -1   3   1  100.99    9.20
  -1   3   1  120.39    7.80
  -1   3   1  122.69    8.50
  -1   3   1  136.49    7.30
   1   3  -1  108.19    8.10
  -1   3   1  101.89   29.60
   0  -3  -1  162.98   10.80
   0  -3   1  149.59   10.60
   0  -3   1  176.08    9.00
   0  -3  -1  171.58   36.20
   0  -3  -1  160.18   10.20
   0  -3  -1  179.38    9.00
   0  -3   1  161.48    9.50
   0  -3   1  190.78   39.80
   0  -3   1  156.98    9.90
   0   3  -1  144.79   11.30
   0   3  -1  159.58   10.40
   0   3  -1  170.98    9.80
   0   3   1  153.18   35.00
   0   3   1  162.38   10.50
   0   3   1  154.78   11.50
   0   3  -1  161.68    9.00
   0   3  -1  154.28   35.50
   0   3   1  167.98    9.20
   0   3  -1  153.48   10.60
   0   3   1  159.58    9.60
   0   3   1  149.29   10.30
   1  -3   1  233.58   13.80
   1  -3   1  240.68   13.30
   1  -3   1  238.18   12.90
   1  -3   1  244.68   48.70
  -1  -3  -1  236.88   13.50
  -1  -3  -1  199.08   40.70
   1  -3   1  217.28   14.10
  -1  -3  -1  218.38   14.10
   1   3   1  238.18   12.90
  -1   3  -1  217.58   15.00
  -1   3  -1  234.78   13.90
   1   3   1  231.68   13.90
  -1   3  -1  226.18   13.60
  -1   3  -1  246.78   47.00
   1   3   1  275.27   42.50
  -1   3  -1  235.18   14.30
   1   3   1  200.98   14.50
   1   3   1  225.08   13.80
  -1   3  -1  253.57   13.00
  -2  -3  -1   10.70    3.30
  -2  -3  -1   21.00   13.30
   2  -3   1   10.70    2.50
   2  -3   1   10.60    2.50
   2  -3   1   10.60    1.80
   2  -3   1    0.90    8.10
  -2  -3  -1   12.10    2.50
  -2  -3  -1   12.70    1.80
   2  -3   1   12.20    3.40
   2   3   1   14.30    1.90
   2   3   1   12.00    3.30
  -2   3  -1   14.20    3.40
  -2   3  -1   14.50    3.20
  -2   3  -1    8.70    4.10
  -2   3  -1   18.00    3.20
   2   3   1   14.00    3.40
   2   3   1   12.80    9.20
  -2   3  -1   13.40   13.10
   2   3   1   10.10    4.00
   3  -3   1    1.60    2.40
   3  -3   1    0.30    2.00
   3  -3   1    1.90    2.40
  -3  -3  -1    1.00    6.50
  -3  -3  -1    1.90    1.40
   3  -3   1    1.10    0.80
   3  -3   1   -2.30    6.00
  -3  -3  -1    0.30    2.60
   3  -3   1   -0.20    1.80
  -3  -3  -1    1.20    0.90
  -3  -3  -1    0.10    2.00
   3   3   1   -3.70    2.10
   3   3   1    2.50    2.10
  -3   3  -1   -0.60    3.00
   3   3   1    2.70    1.00
   3   3   1   -2.60    6.60
  -3   3  -1    3.00    2.70
  -3   3  -1    3.90    2.40
   3   3   1    2.40    0.70
  -3   3  -1    0.50    2.30
  -3   3  -1   -0.10    6.40
  -4  -3  -1  127.99    7.50
   4  -3   1  133.39    9.30
   4  -3   1  138.09    9.40
  -4  -3  -1  118.99   27.90
   4  -3   1  127.19    9.00
  -4  -3  -1  131.49    8.40
  -4  -3  -1  112.39    8.80
   4  -3   1  152.08   11.30
  -4  -3  -1  143.39    9.80
  -4  -3  -1  145.99    7.80
  -4   3  -1  136.29    9.10
  -4   3  -1  116.49   10.10
   4   3   1  130.89    9.00
   4   3   1  165.68   32.90
  -4   3  -1  144.99   38.90
  -4   3  -1  142.19    9.50
  -4   3  -1  126.89    9.80
  -5  -3  -1   60.19    4.10
   5  -3   1   57.29   21.40
   5  -3   1   74.49    5.80
  -5  -3  -1   48.20    5.10
   5  -3   1   60.89    6.00
  -5  -3  -1   67.09    4.90
   5  -3   1   58.89    7.80
  -5  -3  -1   65.29   21.10
  -5  -3  -1   65.19    6.00
  -5   3  -1   66.19    5.70
   5   3   1   59.89   19.50
  -5   3  -1   67.79    6.10
   5   3   1   68.89    5.30
  -5   3  -1   62.99    7.10
  -5   3  -1   51.79   20.30
   5   3   1   65.49    4.60
   6  -3   1    6.50    3.50
   6  -3   1    5.10    2.80
   6  -3   1    1.00    2.60
   6  -3   1    9.80    8.90
  -6  -3  -1    3.40    1.40
  -6  -3  -1   -6.20    7.70
  -6  -3  -1    6.80    2.80
  -6  -3  -1    8.50    2.10
  -6  -3  -1    3.20    2.20
   6   3   1    4.00    1.60
  -6   3  -1    1.50    2.60
   6   3   1    9.10    5.80
   6   3   1    4.10    1.90
  -6   3  -1    5.10    3.50
   6   3   1    5.30    1.60
  -6   3  -1    2.90    3.40
  -6   3  -1    8.50    9.90
  -6   3  -1    2.60    3.00
   7  -3   1    4.50    2.60
   7  -3   1    7.80    3.60
  -7  -3  -1    6.60    2.00
  -7  -3  -1    5.70    2.30
   7  -3   1    4.70   11.50
  -7  -3  -1   -2.60    7.60
   7  -3   1    6.20    3.80
  -7  -3  -1   12.20    3.20
  -7   3  -1    3.30    3.40
   7   3   1   10.60    2.80
  -7   3  -1    8.10    3.80
  -7   3  -1   -0.80   11.60
   7   3   1    6.80    2.30
  -7   3  -1    5.30    3.90
  -7   3  -1   12.50    3.70
   7   3   1   -2.30    7.20
  -8  -3  -1    3.50    6.30
   8  -3   1   11.40    3.60
   8  -3   1   10.00    4.30
   8  -3   1   14.80   14.10
  -8  -3  -1   19.30    3.80
  -8  -3  -1   15.10    2.90
   8  -3   1   17.10    5.50
  -8  -3  -1   12.10    6.30
  -8   3  -1   20.60    4.00
  -8   3  -1    8.20    4.70
   8   3   1   15.00    3.60
  -8   3  -1   11.40    4.80
   8   3   1   18.80    3.40
  -8   3  -1   13.20   16.70
  -8   3  -1   14.80    4.60
  -8   3  -1   15.10    3.80
   9  -3   1   49.99    8.00
  -9  -3  -1   43.30    4.50
  -9  -3  -1   46.10    5.00
   9  -3   1   47.80   22.60
   9  -3   1   43.80    6.80
  -9   3  -1   63.59    7.30
  -9   3  -1   46.00    7.90
   9   3   1   41.00    5.40
  -9   3  -1   48.90    8.00
  -9   3  -1   60.59    5.90
  -9   3  -1   45.00    7.60
  -9   3  -1   48.80   21.10
   9   3   1   48.50    5.30
 -10  -3  -1   59.29    5.60
  10  -3   1   58.69    8.80
  10  -3   1   40.30   19.00
  10  -3   1   67.09    9.90
 -10  -3  -1   82.69    9.60
  10   3   1   58.19    6.10
 -10   3  -1   79.59    7.30
 -10   3  -1   57.99   27.70
 -10   3  -1   59.19    7.80
  10   3   1   67.59    8.10
 -10   3  -1   74.69   10.10
 -10   3  -1   64.09    9.80
 -10   3  -1   73.09   12.50
  11  -3   1   48.80    8.20
 -11  -3  -1   42.80    6.00
  11  -3   1   44.90    8.70
  11  -3   1   35.40   17.00
 -11  -3  -1   56.99    8.20
 -11  -3  -1   41.80    5.50
 -11   3  -1   49.50    8.70
 -11   3  -1   51.49   10.10
  11   3   1   41.40    6.10
  11   3   1   53.49    7.60
 -11   3  -1   43.60    7.00
 -11   3  -1   36.20   20.80
  12  -3   1   11.80   10.10
 -12  -3  -1   21.30    6.20
  12  -3   1   25.90    7.90
  12  -3   1   23.40    6.30
 -12  -3  -1   19.40    6.00
 -12  -3  -1   23.80    4.30
 -12   3  -1   13.30    5.80
 -12   3  -1   20.40    6.20
  12   3   1   29.70    6.10
  12   3   1   16.70    4.90
 -12   3  -1   20.70    7.20
 -12   3  -1   31.20    7.10
  13  -3   1    4.80    3.40
  13  -3   1    9.60    3.70
 -13  -3  -1    6.60    3.00
 -13  -3  -1    9.50    4.70
  13  -3   1    0.80    4.90
 -13   3  -1    0.00    4.00
  13   3   1   -5.40    2.70
 -13   3  -1    3.90    6.80
 -13   3  -1    1.10    4.70
  13   3   1   -2.90    2.50
  13   3   1    2.80    4.40
 -13   3  -1    1.80    4.20
 -14  -3  -1    9.40    5.40
  14  -3   1    3.10    4.30
  14  -3   1    2.60    4.70
 -14  -3  -1    9.10    4.70
 -14  -3  -1   -1.60    2.30
  14  -3   1   17.00    4.30
  14   3   1    0.90    4.40
  14   3   1    4.50    4.70
  14   3   1    2.10    3.60
 -14   3  -1    2.50    5.70
 -14   3  -1    1.80    5.00
  15  -3   1    5.90    5.90
  15  -3   1   22.80    4.00
 -15  -3  -1   11.20    5.00
 -15  -3  -1   12.40    5.30
 -15   3  -1   11.00    6.60
 -15   3  -1    9.30    7.80
  15   3   1   17.40    5.70
  15   3   1   11.60    5.10
 -15   3  -1   17.40    7.30
  16  -3   1    0.80    5.00
 -16  -3  -1    6.10    4.40
  16  -3   1    2.10    5.40
 -16  -3  -1    3.20    4.80
 -16   3  -1   14.80    6.60
 -16   3  -1   -2.00    4.90
  16   3   1    3.30    4.10
 -16   3  -1    3.60    6.30
  16   3   1   -5.40    4.30
  17  -3   1   19.10    6.70
 -17  -3  -1   29.00    6.50
  17  -3   1   12.80    8.20
 -17   3  -1   10.90   12.90
  17   3   1   42.90    7.70
  16  -4  -1   15.50    6.50
  16  -4  -1   24.80    9.10
 -16  -4   1    3.00    5.30
 -16   4   1   15.60   11.00
 -16   4   1   18.10    5.10
  16   4  -1   16.80    7.20
 -16   4   1   14.90    8.40
  15  -4  -1    6.40    5.40
  15  -4  -1    4.80    6.20
 -15  -4   1    9.30    5.60
 -15   4   1    6.90    6.80
 -15   4   1   12.00    7.70
  15   4  -1   12.10    5.40
  14  -4  -1    4.00    4.00
 -14  -4   1    9.40    5.30
  14  -4  -1    9.80    7.20
  14   4  -1   11.00    6.00
 -14   4   1    9.60    6.60
 -14   4   1    6.00    6.40
 -14   4   1   14.00    9.50
  13  -4  -1   -1.00   23.50
  13  -4  -1   -3.10    5.00
  13  -4  -1    2.30    4.40
 -13  -4   1    4.30    5.30
 -13   4   1    2.40    4.70
 -13   4   1   -3.60    4.10
  13   4  -1   -0.40    4.00
 -13   4   1    4.60    5.00
 -12  -4   1    6.20    4.50
  12  -4  -1  -11.80   18.50
 -12  -4   1    5.80    2.70
  12  -4  -1   -5.00    4.50
  12  -4  -1    3.70    4.20
 -12   4   1  -38.90   22.30
 -12   4   1   -1.80    4.10
 -12   4   1   -4.20    4.60
  12   4  -1    1.40    3.20
 -12   4   1    4.40    4.80
 -12   4   1   -0.60    4.80
 -11  -4   1   18.10    5.70
  11  -4  -1   60.39   32.60
 -11  -4   1   19.30    3.50
  11  -4  -1   16.30    5.60
  11  -4  -1   16.90    5.70
  11   4  -1   27.00    5.20
 -11   4   1    3.70    5.30
 -11   4   1   20.00    6.80
 -11   4   1   15.60    5.90
 -11   4   1   15.70    5.40
 -11   4   1   28.60   28.70
 -10  -4   1   24.90    5.20
  10  -4  -1    7.30    4.40
  10  -4  -1   29.10   19.70
 -10  -4   1   13.80    3.00
 -10  -4   1   22.50    5.80
 -10   4   1   38.30   20.10
 -10   4   1   15.30    5.90
 -10   4   1   19.40    5.70
 -10   4   1   23.50    7.10
  10   4  -1   12.90    3.50
  -9  -4   1   85.89    8.60
  -9  -4   1   68.99    5.80
   9  -4  -1   77.79    9.80
  -9  -4   1   81.59    7.40
   9  -4  -1   59.69   22.60
   9  -4  -1   66.79    9.40
  -9  -4   1   68.09   20.00
  -9  -4   1   29.20   16.10
   9  -4  -1   83.49   10.70
  -9   4   1   81.19   11.20
  -9   4   1   72.59    7.70
  -9   4   1   63.89    9.60
  -9   4   1   53.79   28.40
  -9   4   1   73.39   10.60
   9   4  -1   82.09    7.10
  -8  -4   1    1.80    8.20
  -8  -4   1    8.70    3.80
  -8  -4   1   10.10    2.60
  -8  -4   1   19.40    4.80
   8  -4  -1  -11.80   14.70
   8  -4  -1   19.80    5.00
   8  -4  -1    9.00    4.90
   8  -4  -1   10.10    4.00
  -8   4   1   10.60    4.10
   8   4  -1    8.60    2.60
  -8   4   1   11.30    4.70
  -8   4   1   13.10    6.30
  -8   4   1    2.10    4.10
  -8   4   1   31.50   18.70
  -7  -4   1   11.60    3.80
   7  -4  -1    5.50    3.00
   7  -4  -1   -8.00   10.80
  -7  -4   1    0.00    2.30
   7  -4  -1    5.60    2.90
   7  -4  -1   -1.20    3.10
  -7  -4   1    3.90    1.80
   7  -4  -1   -1.80    2.60
  -7  -4   1    9.80   11.60
   7   4  -1    5.40    9.50
  -7   4   1    2.90   14.60
  -7   4   1   -0.10    3.10
  -7   4   1   -0.40    4.10
   7   4  -1    4.30    2.00
  -7   4   1   -5.40    3.10
  -7   4   1    0.90    3.80
   7   4  -1    3.10    1.80
   6  -4  -1   32.20   17.60
  -6  -4   1   33.10    5.10
  -6  -4   1   26.00    3.60
  -6  -4   1   37.60    6.10
  -6  -4   1   20.90   11.80
   6  -4  -1   24.90    4.80
  -6  -4   1   26.20    2.60
   6  -4  -1   32.20    5.40
   6  -4  -1   31.70    5.60
   6  -4  -1   33.60    7.10
   6   4  -1   26.20    4.00
  -6   4   1   17.20    6.10
  -6   4   1   20.20   16.50
  -6   4   1   26.90    5.10
   6   4  -1   12.60   14.40
  -6   4   1   36.20    6.70
   6   4  -1   28.30    2.90
  -6   4   1   22.60    5.40
  -5  -4   1   51.59    6.40
   5  -4  -1   48.10    6.30
  -5  -4   1   24.60   11.10
  -5  -4   1   49.50    4.40
  -5  -4   1   52.59    3.70
   5  -4  -1   47.20    6.70
   5  -4  -1   53.49    5.90
   5  -4  -1   53.29    5.50
   5   4  -1   54.69    3.70
  -5   4   1   56.19    6.70
   5   4  -1   53.69   24.90
  -5   4   1   51.59    8.60
  -5   4   1   64.39    8.30
  -5   4   1   34.20   17.70
  -5   4   1   55.79    7.20
   4  -4  -1   36.90    5.20
  -4  -4   1   32.30    3.60
   4  -4  -1   28.20   15.60
   4  -4  -1   42.10    6.10
   4  -4  -1   35.40    2.60
   4  -4  -1   34.50    6.10
  -4  -4   1   41.50   20.70
  -4  -4   1   35.50    5.70
  -4  -4   1   39.60    3.00
   4  -4  -1   39.70    7.30
   4   4  -1   46.10    5.90
  -4   4   1   37.70    7.10
   4   4  -1   36.30    2.30
   4   4  -1   35.20    3.00
  -4   4   1    7.90   12.60
   4   4  -1   41.30   22.20
  -4   4   1   38.40    5.60
  -4   4   1   28.60    5.80
   4   4  -1   47.00    6.20
  -4   4   1   37.40    6.00
   3  -4  -1   64.99    6.80
   3  -4  -1   67.89    6.10
   3  -4  -1   80.29    5.00
   3  -4  -1   70.19    6.00
  -3  -4   1   75.09    4.90
  -3  -4   1   73.49    4.70
  -3  -4   1   57.09   27.10
  -3  -4   1   65.09    5.60
   3  -4  -1   82.59   32.30
  -3  -4   1   67.79    7.20
   3   4  -1   65.59    6.30
   3   4  -1   36.70   17.70
  -3   4   1   56.99   25.30
  -3   4   1   70.69    6.60
  -3   4   1   75.29    6.60
   3   4  -1   76.19    5.00
   3   4  -1   78.29    7.40
   2  -4  -1   51.29    5.10
  -2  -4   1   51.99    6.60
   2  -4  -1   52.89    6.80
   2  -4  -1   45.70    4.20
   2  -4  -1   61.99   23.50
  -2  -4   1   42.70   21.40
   2  -4  -1   50.99    4.80
  -2  -4   1   55.79    4.70
  -2   4   1   49.40    6.20
   2   4  -1   54.59    6.50
   2   4  -1   61.29    6.60
   2   4  -1   21.80   19.60
   2   4  -1   54.09    4.20
  -2   4   1   49.20   22.60
  -2   4   1   48.40    6.60
  -2   4   1   44.60    4.90
  -2   4   1   59.69    8.50
   1  -4  -1   43.80    3.60
   1  -4  -1   62.89   28.00
   1  -4  -1   51.49    6.70
  -1  -4   1   18.50   12.80
  -1  -4   1   41.80    6.00
  -1  -4   1   39.50    4.20
   1  -4  -1   41.10    4.00
   1  -4  -1   32.00    4.90
   1   4  -1   44.20    4.00
   1   4  -1   48.20    6.50
   1   4  -1   61.79   26.40
  -1   4   1   45.60    5.80
   1   4  -1   41.30    5.80
   1   4  -1   42.10    7.00
  -1   4   1   45.00    5.20
   1   4  -1   39.60    2.60
  -1   4   1   43.50   20.60
  -1   4   1   48.90    7.70
  -1   4   1   47.30    6.40
   0  -4  -1  246.68   15.00
   0  -4  -1  188.78   45.30
   0  -4  -1  215.48   13.80
   0  -4  -1  231.98   13.20
   0  -4   1  225.48   13.80
   0  -4   1  244.88   14.90
   0  -4   1  231.78   13.00
   0  -4   1  205.18   44.70
   0   4   1  224.28   13.30
   0   4  -1  225.38   12.30
   0   4  -1  229.48   14.60
   0   4   1  237.88   14.40
   0   4   1  224.48   12.20
   0   4   1  211.28   14.30
   0   4  -1  218.58   13.30
   0   4  -1  218.98   14.20
   0   4   1  197.48   15.20
   0   4  -1  185.38   42.10
   0   4   1  243.38   54.79
   0   4  -1  204.18   15.30
   1  -4   1   59.59    5.70
  -1  -4  -1   70.29    6.60
   1  -4   1   33.50   20.60
   1  -4   1   55.89    6.00
   1  -4   1   56.79    5.00
   1  -4   1   65.89    4.70
  -1  -4  -1   55.49   26.40
  -1  -4  -1   62.19    5.50
   1   4   1   62.09    6.00
   1   4   1   69.29    5.00
  -1   4  -1   59.59    5.30
  -1   4  -1   58.59    6.30
  -1   4  -1   77.99   29.90
  -1   4  -1   63.79    6.10
   1   4   1   53.29   21.20
   1   4   1   57.99    5.90
  -1   4  -1   67.99    8.70
   1   4   1   72.19    8.90
   2  -4   1   34.20    5.60
  -2  -4  -1   32.20   18.80
   2  -4   1   38.80   21.30
   2  -4   1   35.80    4.00
   2  -4   1   36.40    3.80
   2  -4   1   44.70    3.60
  -2  -4  -1   38.90    4.70
  -2  -4  -1   33.10    5.50
  -2   4  -1   23.90   16.70
  -2   4  -1   43.60    5.60
  -2   4  -1   39.30    6.10
   2   4   1   43.20    5.60
   2   4   1   38.90    5.60
   2   4   1   33.20    3.20
   2   4   1   34.00    6.20
   2   4   1   25.60   16.30
  -2   4  -1   43.00    7.20
  -2   4  -1   37.50    5.10
  -3  -4  -1    7.00    2.50
  -3  -4  -1   14.10   15.50
   3  -4   1    8.20    1.70
   3  -4   1    1.20   10.20
   3  -4   1   10.20    2.80
   3  -4   1   10.50    2.90
  -3  -4  -1   10.70    1.80
   3  -4   1   10.30    3.70
  -3  -4  -1    9.10    3.80
   3   4   1    6.30    3.40
   3   4   1   10.50    1.90
  -3   4  -1    2.70   10.20
   3   4   1   14.80    3.50
   3   4   1    2.80    8.70
  -3   4  -1    6.70    3.10
  -3   4  -1   11.80    3.50
   4  -4   1   95.79    5.20
   4  -4   1   74.49   28.50
   4  -4   1   89.89    9.40
   4  -4   1   89.69    7.80
  -4  -4  -1   83.09    7.60
  -4  -4  -1   85.79    6.60
   4  -4   1   89.89    7.30
  -4   4  -1   86.89    8.30
   4   4   1   92.59    7.30
  -4   4  -1   93.59    7.60
  -4   4  -1   59.29   24.70
  -4   4  -1   93.69    7.60
  -4   4  -1   74.79    8.80
   4   4   1   76.59   28.00
   4   4   1   96.19    7.80
   5  -4   1    9.60    3.80
  -5  -4  -1    7.30    3.20
   5  -4   1   10.20    4.30
   5  -4   1   14.20    3.80
  -5  -4  -1   27.00   13.60
   5  -4   1    9.10    7.50
   5  -4   1   14.50    3.80
  -5  -4  -1    9.50    2.60
  -5   4  -1   15.60    4.40
   5   4   1   12.50    3.60
  -5   4  -1   14.20    4.20
  -5   4  -1   10.50    5.20
  -5   4  -1   12.50    4.50
   5   4   1   21.80   15.90
  -5   4  -1   -9.90    7.90
  -6  -4  -1   59.69    6.30
  -6  -4  -1   64.89    5.70
   6  -4   1   52.99   21.90
   6  -4   1   80.19    7.10
  -6  -4  -1   76.69    7.40
   6  -4   1   67.59    8.20
   6  -4   1   70.59    7.20
  -6  -4  -1   89.29   25.30
   6  -4   1   79.19    7.30
  -6   4  -1   75.19    7.30
   6   4   1   68.49    6.00
  -6   4  -1   75.19    9.30
   6   4   1   69.39    5.00
  -6   4  -1   80.79    7.00
   6   4   1   65.09   24.30
  -6   4  -1   91.19   11.00
  -6   4  -1   41.60   21.60
  -7  -4  -1    3.80   10.40
  -7  -4  -1    1.00    1.10
  -7  -4  -1   -1.80    2.10
   7  -4   1   -1.80    2.80
   7  -4   1    2.40    3.50
   7  -4   1   12.30   11.90
  -7  -4  -1    1.80    1.80
   7  -4   1    1.10    2.40
  -7  -4  -1    6.40    3.20
   7   4   1   -7.80    6.70
  -7   4  -1    3.40    3.50
  -7   4  -1   -3.10    2.10
  -7   4  -1    9.30    3.90
   7   4   1    1.00    1.60
  -7   4  -1  -10.50   12.20
  -7   4  -1   -6.10    3.80
   7   4   1    1.00    1.60
  -8  -4  -1   46.30    6.40
  -8  -4  -1   42.30    4.50
   8  -4   1   -0.90   16.50
  -8  -4  -1   32.80   13.50
  -8  -4  -1   34.70    5.10
   8  -4   1   35.70    7.70
   8  -4   1   41.50    6.50
   8  -4   1   36.70    7.00
  -8  -4  -1   42.80    4.20
  -8   4  -1   48.10    7.00
  -8   4  -1   17.10   18.60
   8   4   1   42.10    4.90
   8   4   1   28.00   14.20
  -8   4  -1   46.00    7.30
  -8   4  -1   49.70    9.10
  -8   4  -1   40.00    7.60
   9  -4   1    4.80    4.00
  -9  -4  -1    6.40    2.70
   9  -4   1    6.50    3.70
  -9  -4  -1    7.70    3.80
   9  -4   1    5.90    4.60
  -9  -4  -1    9.50    9.00
   9  -4   1  -15.10   12.90
  -9   4  -1   12.80    4.80
  -9   4  -1    5.10    4.70
  -9   4  -1    3.20    4.40
  -9   4  -1   -2.60   15.30
  -9   4  -1    8.70    5.30
   9   4   1    5.00    2.60
  10  -4   1    0.80    2.80
 -10  -4  -1    8.30    2.40
  10  -4   1    4.50    1.60
 -10  -4  -1    3.40    2.50
  10  -4   1   24.90   19.90
 -10  -4  -1    2.80    3.90
 -10  -4  -1   12.70    4.00
 -10   4  -1   24.60   20.40
 -10   4  -1    4.60    3.90
 -10   4  -1    6.70    5.10
 -10   4  -1    5.00    5.00
  10   4   1    6.20    3.00
 -11  -4  -1   17.90    3.40
  11  -4   1   23.40   19.70
 -11  -4  -1   11.00    5.00
  11  -4   1   24.40    7.20
  11  -4   1    7.90    5.00
 -11   4  -1   46.70   37.10
 -11   4  -1   21.80    7.10
  11   4   1   20.50    4.50
 -11   4  -1   25.20    5.70
 -11   4  -1   15.70    7.10
 -11   4  -1   10.70    6.10
 -12  -4  -1   12.60    3.50
  12  -4   1   19.90    6.20
 -12  -4  -1   13.90    5.40
  12  -4   1   17.40   22.60
  12  -4   1   10.60    5.80
  12  -4   1   11.10    2.90
 -12   4  -1   -7.90   27.20
 -12   4  -1    5.50    5.80
 -12   4  -1   14.00    6.50
 -12   4  -1   17.20    6.70
  12   4   1   13.30    4.50
 -12   4  -1   11.90    5.60
  13  -4   1   13.70    6.20
 -13  -4  -1   -0.60    4.30
  13  -4   1    0.70    4.20
 -13  -4  -1   -0.40    2.40
  13  -4   1  -14.80   20.60
 -13   4  -1    1.70    5.40
 -13   4  -1    9.80    7.50
 -13   4  -1    3.90    5.40
  13   4   1   -3.50    3.40
  14  -4   1    3.70    6.00
 -14  -4  -1    4.00    4.20
  14  -4   1    3.90    4.10
 -14   4  -1    2.00    6.10
  14   4   1    2.70    4.40
 -14   4  -1   -1.90    6.70
 -14   4  -1   13.40    5.90
 -14   4  -1    8.20    4.90
  15  -4   1    0.20    5.60
 -15  -4  -1    6.70    5.40
  15  -4   1    2.40    5.00
 -15  -4  -1    1.70    4.40
 -15   4  -1   -6.20    6.90
 -15   4  -1    2.40    6.50
 -15   4  -1    3.50    6.60
  15   4   1    3.80    5.10
  16  -4   1   22.30    8.80
  16  -4   1   16.40    7.10
 -16   4  -1    2.10    5.80
  16   4   1   -1.30    7.40
 -16   4  -1   16.40    4.60
 -16   4  -1    4.30    8.10
  16  -5  -1    4.50    5.80
  16  -5  -1    3.40    5.90
 -16  -5   1    5.30    8.10
 -16   5   1    1.30    7.40
 -16   5   1   -4.50    5.50
  15  -5  -1    3.90    6.20
 -15  -5   1   -3.80    4.10
  15  -5  -1    2.30    4.50
 -15   5   1   -0.40    7.80
 -15   5   1   -0.40    6.80
  14  -5  -1    5.00    7.40
 -14  -5   1    4.30    5.00
  14  -5  -1    2.10    5.10
 -14   5   1   -1.90    5.90
 -14   5   1    2.80    6.20
  14   5  -1    1.10    5.30
 -14   5   1   -8.30    5.30
  13  -5  -1   30.10    8.60
 -13  -5   1   38.60    8.20
  13  -5  -1    7.30    5.00
 -13   5   1    4.40    6.00
  13   5  -1   10.30    4.80
 -13   5   1    3.80    7.10
 -13   5   1   15.20    9.90
 -13   5   1    9.00    7.00
  12  -5  -1    0.60    4.50
  12  -5  -1    1.20    5.00
 -12  -5   1    1.60    4.60
  12  -5  -1   21.90   35.80
 -12   5   1    6.50    6.20
 -12   5   1   14.00    7.50
 -12   5   1    2.50    5.40
 -12   5   1    7.80    6.30
 -12   5   1  -55.69   31.20
  12   5  -1    4.60    3.30
  11  -5  -1    7.30    5.10
  11  -5  -1   20.60    2.20
 -11  -5   1   20.00    3.60
  11  -5  -1    7.20    5.50
 -11  -5   1   19.80    6.30
  11  -5  -1    1.90   28.40
 -11   5   1   19.90    7.90
 -11   5   1   14.90    6.60
 -11   5   1   40.90   34.30
  11   5  -1   27.40    4.70
 -11   5   1   23.30    7.60
 -11   5   1   20.00    6.80
 -10  -5   1   11.40    4.70
  10  -5  -1    7.30    5.80
 -10  -5   1   13.50   11.60
 -10  -5   1   20.10    3.50
  10  -5  -1    5.20    4.30
  10  -5  -1    2.90   26.50
  10  -5  -1   21.30    6.30
 -10   5   1   12.40    5.70
 -10   5   1    4.70    5.80
 -10   5   1    5.60    6.80
 -10   5   1    7.60    5.40
 -10   5   1   42.00   32.90
  -9  -5   1   48.10    4.80
   9  -5  -1   20.60   23.10
   9  -5  -1   46.70    8.40
  -9  -5   1   38.90    7.30
   9  -5  -1   44.60    9.60
  -9  -5   1   16.10   14.50
   9   5  -1   42.50    4.60
  -9   5   1   43.40    7.50
  -9   5   1   53.99   10.50
  -9   5   1   39.60   26.00
  -9   5   1   50.49   10.40
  -9   5   1   29.30    8.20
   8  -5  -1   -0.20    3.60
   8  -5  -1    0.30    3.70
   8  -5  -1    0.90    4.10
   8  -5  -1   -4.90   22.50
  -8  -5   1    0.00    3.70
  -8  -5   1    3.90    2.30
  -8  -5   1    2.30    1.20
  -8   5   1    0.30    4.50
  -8   5   1   17.70   21.60
   8   5  -1    1.10    1.80
   8   5  -1   13.30   12.20
   8   5  -1    6.60    2.50
  -8   5   1    3.80    3.40
  -8   5   1    4.20    6.00
  -8   5   1   -1.40    3.40
   7  -5  -1   26.90    5.90
   7  -5  -1   16.60    4.50
  -7  -5   1   27.00    4.00
   7  -5  -1   15.40    6.10
  -7  -5   1   21.90    4.80
   7  -5  -1   17.90    5.10
  -7  -5   1   25.60    2.20
   7  -5  -1    0.70   18.60
   7   5  -1   15.60   13.40
  -7   5   1   17.10    5.30
  -7   5   1   23.90    6.90
  -7   5   1   23.50    6.00
  -7   5   1   30.20   23.80
   7   5  -1   23.00    2.40
   7   5  -1   18.90    4.00
  -7   5   1   18.50    7.70
   6  -5  -1    3.20    4.50
   6  -5  -1    7.50    4.00
  -6  -5   1    4.60    2.40
  -6  -5   1    5.30    1.40
  -6  -5   1    0.60    3.30
   6  -5  -1    6.30    3.60
   6  -5  -1  -16.30    7.60
   6  -5  -1    6.90    4.20
  -6   5   1    3.80    5.00
  -6   5   1   -3.80   16.40
   6   5  -1    6.10    3.10
   6   5  -1    1.00   12.80
  -6   5   1    0.40    3.40
  -6   5   1    6.20    3.60
   6   5  -1    5.70    1.10
  -6   5   1    8.40    4.60
   5  -5  -1   10.00   12.60
   5  -5  -1   10.70    5.10
  -5  -5   1   10.30    1.90
   5  -5  -1   11.30    1.20
   5  -5  -1   10.90    3.40
  -5  -5   1   15.00    3.20
   5  -5  -1   11.20    4.40
  -5  -5   1   -2.40   11.90
  -5  -5   1   11.10    4.10
   5  -5  -1   13.50    4.00
  -5   5   1    2.90    5.10
  -5   5   1   16.00    5.50
   5   5  -1   24.30   18.90
  -5   5   1    7.00   17.00
  -5   5   1   13.30    4.60
  -5   5   1   12.70    4.40
   4  -5  -1  150.38   12.00
  -4  -5   1  149.29   10.00
   4  -5  -1  161.48    8.80
  -4  -5   1  111.89   38.10
   4  -5  -1   93.99   32.40
  -4  -5   1  162.68   11.70
   4  -5  -1  146.89   13.70
   4  -5  -1  153.38   11.00
  -4   5   1  148.69   13.40
  -4   5   1  140.99   11.20
   4   5  -1  144.49   37.60
   4   5  -1  149.39   11.80
  -4   5   1  147.99   11.30
  -4   5   1  152.98   12.20
   4   5  -1  141.19    8.80
  -4   5   1  128.29   40.60
   4   5  -1  134.09   10.90
   3  -5  -1   21.80    4.20
   3  -5  -1   25.80    5.50
  -3  -5   1    4.10   17.90
   3  -5  -1   14.70    3.30
  -3  -5   1   14.90    4.50
   3  -5  -1    6.70    9.90
   3  -5  -1   12.30    2.60
  -3  -5   1   16.00    3.60
  -3   5   1    9.80    5.50
   3   5  -1   12.90    4.60
   3   5  -1   10.70    2.40
   3   5  -1   18.80   19.50
  -3   5   1   23.30    4.80
  -3   5   1   15.40    4.40
  -3   5   1   10.60    4.40
  -3   5   1   20.60   18.10
   2  -5  -1   36.50    5.10
   2  -5  -1   34.60    4.40
  -2  -5   1   29.40    5.70
   2  -5  -1   32.30   25.30
  -2  -5   1   29.90   19.60
  -2  -5   1   34.90    4.90
  -2   5   1   30.60    6.30
   2   5  -1   38.80   23.60
  -2   5   1   36.80    5.40
  -2   5   1   47.00   25.60
  -2   5   1   28.60    7.10
   2   5  -1   45.00    7.70
   2   5  -1   35.80    3.80
  -2   5   1   39.80    6.10
  -1  -5   1   91.59    8.50
   1  -5  -1   78.39    5.80
   1  -5  -1   82.49    6.70
   1  -5  -1   91.69    8.60
  -1  -5   1   90.09    6.20
  -1  -5   1  117.79   39.20
  -1  -5   1   93.59    7.30
   1  -5  -1   74.99   33.00
   1  -5  -1   84.99    7.40
  -1   5   1   68.89   29.80
   1   5  -1   79.09    4.70
   1   5  -1   97.39   11.30
   1   5  -1   91.39    6.80
  -1   5   1   80.69    6.90
  -1   5   1   88.29    9.70
  -1   5   1   89.49    8.50
   1   5  -1   86.39    8.50
   1   5  -1  107.19    8.60
  -1   5   1   93.19    8.20
   1   5  -1   92.59   36.40
   0  -5  -1    4.40    3.50
   0  -5   1    7.50    3.80
   0  -5   1    2.60    2.00
   0  -5  -1   -3.90    8.00
   0  -5  -1    2.20    1.90
   0  -5   1    2.00   11.10
   0  -5   1    2.80    1.90
   0   5  -1    3.20    1.30
   0   5   1    0.60    4.00
   0   5  -1    5.30    3.70
   0   5   1    0.00    3.50
   0   5  -1    6.90   10.70
   0   5   1    2.80    1.20
   0   5   1   10.50   13.20
   0   5   1    1.40    1.90
   0   5  -1    3.10    4.40
   0   5  -1    3.30    2.50
   0   5   1    5.90    3.60
   0   5  -1   -3.60    3.10
   1  -5   1   14.20    2.40
  -1  -5  -1   25.20   16.20
   1  -5   1    1.40    7.40
  -1  -5  -1   10.20    3.20
   1  -5   1   19.30    3.50
  -1  -5  -1    4.90    3.80
   1  -5   1   18.10    3.30
  -1   5  -1   -4.50   12.20
   1   5   1   11.70    4.70
   1   5   1   11.90    4.20
  -1   5  -1   16.90    4.90
   1   5   1   15.10    3.00
  -1   5  -1   15.90    5.80
  -1   5  -1   15.50    4.30
  -1   5  -1   12.70    3.30
   1   5   1    9.90    5.00
   1   5   1    8.40   14.60
  -2  -5  -1    5.50    3.50
   2  -5   1  -14.50    8.30
   2  -5   1    6.00    2.20
  -2  -5  -1  -12.00    9.60
  -2  -5  -1    1.50    2.20
   2  -5   1    0.20    2.00
   2  -5   1    1.30    1.90
   2   5   1    3.90    4.10
   2   5   1    2.30   13.60
   2   5   1    4.10    3.50
  -2   5  -1  -15.20    9.40
   2   5   1    5.80    3.80
  -2   5  -1    6.20    5.00
  -2   5  -1    4.50    3.40
  -2   5  -1    6.10    4.00
   2   5   1    4.00    2.00
   3  -5   1   -9.80    9.00
   3  -5   1    2.50    3.10
  -3  -5  -1    6.60    2.60
  -3  -5  -1   -4.00   14.40
   3  -5   1    0.90    2.70
   3  -5   1    3.50    1.90
  -3  -5  -1    1.80    3.40
   3  -5   1    2.10    2.50
  -3   5  -1    1.60    3.70
   3   5   1    4.80   15.30
  -3   5  -1    5.70    3.50
   3   5   1    5.10    4.00
  -3   5  -1  -18.10   10.20
   3   5   1    2.50    3.40
  -3   5  -1   11.60    5.60
  -3   5  -1    1.40    2.90
   3   5   1    5.70    1.90
  -4  -5  -1    7.00    3.90
   4  -5   1    5.70    3.00
   4  -5   1    5.40    1.50
  -4  -5  -1    6.50    9.90
   4  -5   1    3.00    3.60
  -4  -5  -1    6.10    2.60
   4  -5   1    4.00    4.10
   4  -5   1    5.40   10.80
   4   5   1    2.10    3.30
  -4   5  -1    4.60    3.50
   4   5   1   14.30   15.20
  -4   5  -1    8.40    3.70
  -4   5  -1    0.80    9.80
  -4   5  -1    4.20    4.10
   4   5   1    4.80    1.40
   4   5   1    0.40    3.10
  -4   5  -1    5.00    5.20
   5  -5   1    6.70    3.50
  -5  -5  -1    3.10    3.30
  -5  -5  -1   13.40   15.30
   5  -5   1   12.60   15.40
  -5  -5  -1    3.80    2.50
   5  -5   1    2.20    0.70
   5  -5   1   -1.90    2.50
   5  -5   1    0.80    3.50
   5  -5   1    1.30    3.40
  -5   5  -1    5.40    3.70
  -5   5  -1    1.20    3.20
  -5   5  -1    1.90    4.10
   5   5   1   -0.90   11.90
  -5   5  -1   -1.60    5.20
   5   5   1    3.60    3.00
  -5   5  -1   28.70   15.00
   6  -5   1   64.99    7.20
   6  -5   1   81.29   10.00
  -6  -5  -1   65.99    6.00
   6  -5   1   68.79    7.50
   6  -5   1   76.59    7.30
  -6  -5  -1   71.49    8.70
  -6   5  -1   76.49    9.90
  -6   5  -1   77.09   11.30
   6   5   1   66.29    7.00
  -6   5  -1   71.89    8.70
  -6   5  -1   67.29   31.00
  -6   5  -1   56.39    9.10
   6   5   1   44.40   24.90
   7  -5   1   -1.20   14.60
   7  -5   1   15.40    6.00
   7  -5   1   14.40    5.00
  -7  -5  -1   18.50    4.70
   7  -5   1   27.10    5.80
  -7  -5  -1   15.90    3.40
  -7   5  -1   13.00    5.70
  -7   5  -1   18.70    6.00
  -7   5  -1   16.00    5.60
  -7   5  -1   17.10   22.30
   7   5   1   -2.80   10.20
  -7   5  -1   14.00    7.10
   7   5   1   18.00    3.90
   8  -5   1   37.20   28.80
   8  -5   1   69.99    9.60
  -8  -5  -1   70.59    6.20
  -8  -5  -1   46.00   23.20
   8  -5   1   67.89    9.20
  -8  -5  -1   74.59   11.20
   8  -5   1   69.79   10.00
  -8  -5  -1   64.49    8.10
   8   5   1   66.59   25.90
  -8   5  -1   55.79    9.30
  -8   5  -1   73.69   11.70
  -8   5  -1   56.59   36.20
   8   5   1   61.39    4.90
   8   5   1   65.39    5.40
  -8   5  -1   69.69    9.10
  -8   5  -1   70.49   10.70
  -9  -5  -1   -0.90   12.10
  -9  -5  -1   15.40    3.60
  -9  -5  -1   21.20    6.10
   9  -5   1    0.10   16.60
   9  -5   1   13.30    5.30
  -9   5  -1   18.90   22.40
  -9   5  -1   28.00    7.80
  -9   5  -1   24.40    7.40
   9   5   1   -9.20   14.30
  -9   5  -1   30.10    6.70
   9   5   1   21.50    3.90
  -9   5  -1   20.90    6.10
  10  -5   1   11.50    5.60
  10  -5   1   11.70    6.30
 -10  -5  -1    4.00    3.10
  10  -5   1    1.60   27.10
 -10  -5  -1   10.20    5.50
 -10  -5  -1   -4.10   10.80
  10  -5   1    6.90    4.70
 -10   5  -1   11.60    5.20
 -10   5  -1    9.50    6.90
 -10   5  -1   16.20    6.70
  10   5   1    7.50    3.20
 -10   5  -1   -9.20   25.30
 -10   5  -1    6.50    5.30
  11  -5   1   21.60    2.50
  11  -5   1   27.20    7.70
 -11  -5  -1   18.60    6.10
  11  -5   1   21.10   30.20
  11  -5   1   31.30    7.50
 -11   5  -1   27.40    8.10
 -11   5  -1   27.40    7.90
 -11   5  -1  -20.60   32.10
  11   5   1   33.50    4.80
 -11   5  -1   27.30    8.40
 -11   5  -1   23.30    6.80
 -12  -5  -1    3.00    4.60
  12  -5   1   -3.20    4.70
  12  -5   1   19.10   36.80
  12  -5   1    2.60    4.80
 -12   5  -1   -1.10    4.80
 -12   5  -1   -0.50    6.00
 -12   5  -1    2.10    5.20
  12   5   1   -4.40    2.70
 -12   5  -1  -40.50   29.60
 -12   5  -1    2.20    5.30
 -13  -5  -1    7.20    4.90
  13  -5   1    6.60    4.60
  13  -5   1    2.60    3.90
 -13   5  -1    7.90    7.70
 -13   5  -1    0.50    5.10
 -13   5  -1    1.80    7.50
 -13   5  -1    6.30    6.90
  13   5   1    8.00    3.50
  14  -5   1    5.40    5.10
 -14  -5  -1   16.60    6.20
  14  -5   1   19.30    7.80
  14   5   1    6.10    5.30
 -14   5  -1    1.00    5.30
 -14   5  -1   11.50    8.00
 -15  -5  -1   -1.60    4.30
  15  -5   1   13.80    7.70
  15  -5   1    2.10    5.00
 -15   5  -1   10.30    7.10
 -15   5  -1    4.00    6.60
 -15   5  -1    2.90   10.90
  16  -5   1    6.40    6.10
  16  -5   1    1.80    5.90
 -16  -5  -1   -0.50    4.60
 -16   5  -1    6.60    7.00
 -16   5  -1   -4.90    7.60
 -15  -6   1   -1.80    5.20
  15  -6  -1    5.00    6.60
  15  -6  -1   18.60    7.10
 -15   6   1   13.50    8.70
 -15   6   1    1.60    7.90
 -15   6   1   13.10    7.20
 -15   6   1   15.10    8.60
  14  -6  -1    7.40    6.50
  14  -6  -1    0.20    5.60
 -14  -6   1    4.50    6.90
 -14   6   1    5.60    6.20
 -14   6   1   11.20    8.30
 -14   6   1   -7.10    7.20
  13  -6  -1    3.90    5.40
 -13  -6   1    5.30    5.30
 -13   6   1    3.90    7.60
 -13   6   1    6.00    7.40
 -13   6   1    2.90    7.40
 -12  -6   1    9.90    6.00
  12  -6  -1   -0.50    5.20
  12  -6  -1    1.40    4.80
 -12   6   1    4.40    7.00
 -12   6   1    0.90    6.00
 -12   6   1    6.20    6.60
 -12   6   1   -4.10    6.10
  11  -6  -1   10.30    6.80
 -11  -6   1    6.80   16.90
  11  -6  -1   23.40    6.30
  11  -6  -1   13.40    6.30
 -11  -6   1   14.40    6.30
 -11   6   1    2.30    5.80
 -11   6   1   27.30    8.50
 -11   6   1   21.00    9.70
 -11   6   1    9.60    7.10
 -10  -6   1    1.90    4.90
  10  -6  -1    8.30    5.40
  10  -6  -1    2.90    5.10
  10  -6  -1  -30.00   38.00
  10  -6  -1    7.30    5.00
 -10  -6   1    8.20    3.20
 -10  -6   1   -6.20   17.80
 -10   6   1    2.80    6.90
 -10   6   1   -6.80   30.40
 -10   6   1   -0.60    5.80
 -10   6   1    7.50    6.10
 -10   6   1   12.80    5.90
   9  -6  -1    3.00    4.50
   9  -6  -1   -0.90    3.50
  -9  -6   1    0.10    2.50
   9  -6  -1    0.40    4.70
   9  -6  -1   17.50   32.20
  -9  -6   1    5.00    4.70
  -9   6   1   -4.70    4.80
  -9   6   1    0.40    6.40
  -9   6   1   -1.20    4.40
  -9   6   1   -4.90   23.30
  -9   6   1    0.20    5.50
   8  -6  -1   38.30    7.60
  -8  -6   1   46.50    8.20
  -8  -6   1   42.60    5.60
   8  -6  -1   46.40    9.90
   8  -6  -1   23.30   32.40
   8  -6  -1   42.50    9.90
   8   6  -1   39.40    5.70
  -8   6   1   25.50   29.80
  -8   6   1   55.29   10.30
  -8   6   1   54.99   10.10
  -8   6   1   45.30    9.00
  -8   6   1   48.10   10.50
  -7  -6   1   20.00    4.00
   7  -6  -1   16.40    6.30
   7  -6  -1   20.30    5.70
  -7  -6   1   22.80    6.10
   7  -6  -1   -3.90   14.40
   7  -6  -1   29.30    8.00
   7  -6  -1   12.00    4.90
  -7  -6   1   19.10    5.00
   7   6  -1   20.50    5.30
  -7   6   1    9.30    6.20
  -7   6   1   29.20    7.00
  -7   6   1   13.20    7.30
  -7   6   1   18.90    5.90
   7   6  -1   -4.80   15.70
   6  -6  -1   -0.10    3.10
   6  -6  -1    1.40    4.40
   6  -6  -1   -3.90   18.70
   6  -6  -1    0.50    3.10
  -6  -6   1    1.00    3.50
  -6  -6   1   -0.80    2.10
   6  -6  -1   -0.80    3.80
  -6  -6   1    2.90    3.80
  -6   6   1    4.50    4.40
  -6   6   1    3.60    4.20
  -6   6   1    4.30   20.10
  -6   6   1   -2.50    4.00
  -6   6   1    6.30    6.70
   6   6  -1    5.80    4.00
  -5  -6   1   53.09   26.40
   5  -6  -1   49.90    7.30
   5  -6  -1   45.20    3.60
   5  -6  -1   15.00   20.30
   5  -6  -1   46.30    6.80
  -5  -6   1   49.90    6.20
   5  -6  -1   52.69   10.40
   5  -6  -1   47.80    8.20
  -5  -6   1   46.10    7.90
  -5   6   1   32.70   29.70
   5   6  -1   51.79    8.30
   5   6  -1   60.19   27.80
  -5   6   1   52.09   10.50
  -5   6   1   48.30    8.40
  -5   6   1   57.99    8.60
   5   6  -1   54.09    8.40
  -5   6   1   54.09    8.00
  -4  -6   1   60.39   35.40
   4  -6  -1   49.30    8.30
   4  -6  -1   53.09    6.80
   4  -6  -1   49.50    4.30
  -4  -6   1   60.49    8.70
   4  -6  -1   41.20   28.80
   4  -6  -1   43.70    6.80
   4   6  -1   57.99    8.30
   4   6  -1   53.89    8.80
  -4   6   1   62.49    8.80
   4   6  -1   22.70   19.30
  -4   6   1   37.50   25.70
  -4   6   1   63.09    8.30
   4   6  -1   52.99    4.40
  -4   6   1   38.50    8.30
  -4   6   1   55.79   10.80
   3  -6  -1   -6.10   19.10
  -3  -6   1    3.10   15.10
  -3  -6   1   25.60    6.10
   3  -6  -1   34.30    7.10
   3  -6  -1   38.90    5.30
  -3  -6   1   30.60    5.10
   3  -6  -1   25.60    4.00
   3  -6  -1   38.10    5.90
   3   6  -1   36.10    4.40
  -3   6   1   24.30    6.00
   3   6  -1   27.00    6.20
  -3   6   1   36.20   24.50
  -3   6   1   26.50    8.40
  -3   6   1   32.80    6.90
   3   6  -1   36.70   29.20
  -3   6   1   33.80    6.00
   3   6  -1   33.70    7.60
  -2  -6   1    7.50    4.60
   2  -6  -1    5.20    2.60
   2  -6  -1    7.60    2.80
   2  -6  -1    5.20    2.60
   2  -6  -1    2.70   14.50
   2  -6  -1    3.30    4.20
  -2  -6   1    7.20    3.00
  -2  -6   1    6.80    2.20
   2   6  -1    6.10    2.90
  -2   6   1    5.60    3.50
  -2   6   1    5.70    6.00
  -2   6   1    3.90    3.90
   2   6  -1   14.70   22.90
  -2   6   1  -16.30   14.80
   2   6  -1    4.40    4.20
  -2   6   1   17.10    5.60
   1  -6  -1   16.20   19.20
   1  -6  -1    2.10    4.20
  -1  -6   1    2.70   14.40
  -1  -6   1    4.30    2.30
   1  -6  -1    4.40    1.90
   1  -6  -1    6.00    2.90
  -1  -6   1    3.70    3.10
  -1  -6   1    3.10    4.00
  -1  -6   1    6.60    3.10
   1  -6  -1    4.70    3.40
  -1   6   1    6.40    5.80
   1   6  -1    9.50    4.90
   1   6  -1    9.40    4.50
  -1   6   1    7.30    4.80
   1   6  -1   10.90    5.90
  -1   6   1    5.70    3.30
   1   6  -1    1.80    2.40
  -1   6   1    5.60    4.30
   0  -6  -1   45.30    5.60
   0  -6   1   45.50    5.90
   0  -6   1   46.10    6.60
   0  -6   1   45.10    7.70
   0  -6  -1   47.30    6.50
   0  -6   1   45.00    5.30
   0  -6  -1   51.29    8.20
   0  -6   1    9.70   16.40
   0  -6  -1   24.10   22.50
   0   6  -1   55.69    9.70
   0   6  -1   42.50    7.70
   0   6  -1   33.90   25.60
   0   6   1   38.70    3.20
   0   6  -1   44.50    3.40
   0   6   1   44.90    9.30
   0   6   1   48.80    7.70
   0   6  -1   48.20    7.50
   0   6  -1   47.10    6.20
   0   6   1   13.60   15.60
   0   6   1   51.19    8.10
   0   6   1   46.10    5.90
   1  -6   1   16.90    3.70
   1  -6   1   18.70    5.70
  -1  -6  -1   15.20   16.60
  -1  -6  -1   17.10    4.20
  -1  -6  -1   11.30    3.10
   1  -6   1   31.00   23.70
  -1  -6  -1   16.60    5.60
  -1   6  -1   22.30    5.60
  -1   6  -1   12.40    5.30
   1   6   1   12.40    6.50
  -1   6  -1   11.70    3.80
   1   6   1   16.90    3.60
   1   6   1   53.19   26.80
  -1   6  -1  -35.60   18.10
   1   6   1   14.90    5.20
  -1   6  -1   20.70    7.20
   1   6   1   11.50    5.10
   2  -6   1   42.60    5.00
   2  -6   1    8.40   15.80
   2  -6   1   41.00    5.80
  -2  -6  -1   41.70    6.10
   2  -6   1   38.10    7.30
   2  -6   1   39.90    5.00
  -2  -6  -1   43.60    7.50
  -2  -6  -1    3.00   19.00
  -2   6  -1   48.80    6.70
   2   6   1   18.90   20.80
  -2   6  -1   33.80    7.30
  -2   6  -1   35.80    8.80
  -2   6  -1   29.40   23.10
  -2   6  -1   42.10    7.10
   2   6   1   37.60    7.10
   2   6   1   40.30    7.30
   2   6   1   39.80    4.30
  -3  -6  -1  -13.90   12.80
   3  -6   1    3.50    2.70
   3  -6   1   -0.40    2.20
   3  -6   1    0.20    2.10
  -3  -6  -1    1.70    2.90
  -3  -6  -1    2.70    4.20
   3  -6   1    0.10    3.60
   3  -6   1  -12.50   18.90
  -3   6  -1    0.20    5.10
  -3   6  -1    0.60   16.70
   3   6   1    2.70    1.80
   3   6   1    3.30    4.90
   3   6   1    6.00    3.90
  -3   6  -1    4.70    3.50
  -3   6  -1    0.00    3.50
  -3   6  -1    5.30    4.70
   3   6   1   12.50   15.20
   4  -6   1    5.00    2.80
   4  -6   1    3.90    4.50
   4  -6   1    3.30    3.10
   4  -6   1    5.50    1.80
  -4  -6  -1   22.40   19.30
   4  -6   1    4.40    4.90
  -4  -6  -1    6.40    4.10
  -4  -6  -1    5.30    2.90
  -4   6  -1    7.00    6.20
  -4   6  -1    5.50    4.00
   4   6   1    2.40    3.50
  -4   6  -1    9.00    4.40
   4   6   1   11.20   15.20
  -4   6  -1   13.30   13.40
  -4   6  -1   -1.90    3.10
   4   6   1    4.40    1.60
   4   6   1   17.30    5.60
  -5  -6  -1   19.60   16.50
   5  -6   1    0.00    2.70
  -5  -6  -1    0.20    2.20
   5  -6   1   -0.20    2.70
   5  -6   1   -5.90    3.20
  -5  -6  -1   -2.80    3.40
   5  -6   1    0.60    4.00
   5  -6   1    0.40    1.00
   5  -6   1   -7.00   19.70
   5   6   1   -0.40    3.40
  -5   6  -1   -3.10    4.30
  -5   6  -1   -2.40    3.60
   5   6   1   -8.10   11.80
  -5   6  -1  -32.30   15.90
   5   6   1   -4.00    3.40
  -5   6  -1   -2.40    5.40
  -5   6  -1   -0.10    3.40
  -6  -6  -1   13.30    5.10
   6  -6   1   10.20    4.70
   6  -6   1    4.30   21.40
   6  -6   1    7.80    4.10
  -6  -6  -1   15.70    4.00
   6  -6   1   10.60    6.00
   6  -6   1   12.50    5.50
  -6   6  -1   17.70    7.70
  -6   6  -1   58.49   28.30
  -6   6  -1    5.70    4.70
   6   6   1   12.90    5.60
  -6   6  -1   14.40    6.00
  -6   6  -1   23.30    6.30
   7  -6   1    3.10    3.60
   7  -6   1    0.10    4.30
  -7  -6  -1   -0.20    3.70
   7  -6   1    0.00   13.90
  -7  -6  -1    1.00    2.50
   7  -6   1    1.20    3.60
   7   6   1    2.90    4.00
  -7   6  -1    0.00    4.70
  -7   6  -1    2.80    4.20
  -7   6  -1   -2.40    5.60
   7   6   1  -27.80   14.70
  -7   6  -1    1.70   22.30
  -7   6  -1    3.20    4.80
   8  -6   1   -4.40    4.70
   8  -6   1   -0.70    3.10
  -8  -6  -1    6.50    3.00
  -8  -6  -1    4.90    4.60
   8  -6   1   20.20   29.10
   8  -6   1    5.80    5.60
  -8  -6  -1    2.70    3.40
  -8   6  -1  -21.60   26.40
  -8   6  -1   -0.60    4.70
  -8   6  -1    4.90    4.60
  -8   6  -1   17.30    7.80
  -8   6  -1   -1.60    4.70
  -9  -6  -1    3.10    2.70
   9  -6   1    4.70   29.80
   9  -6   1   -0.10    3.90
   9  -6   1    2.80    4.60
   9  -6   1    0.40    4.70
  -9  -6  -1    3.50    4.20
  -9   6  -1   -1.50    5.40
  -9   6  -1    2.10    4.80
  -9   6  -1   -3.60    6.80
  -9   6  -1    1.40    3.90
  -9   6  -1   -0.60   25.70
 -10  -6  -1    7.30    3.30
  10  -6   1    3.10    5.80
  10  -6   1  -25.10   38.40
 -10  -6  -1   13.40    6.20
  10  -6   1   15.00    6.10
  10  -6   1    9.80    5.10
 -10   6  -1   11.70    6.30
 -10   6  -1    5.40    6.30
 -10   6  -1  -15.10   30.80
 -10   6  -1   -1.60    7.50
 -11  -6  -1   47.60    9.20
  11  -6   1   69.29   12.90
 -11  -6  -1   36.20   19.00
  11  -6   1   35.90    8.30
  11  -6   1   41.10    9.30
 -11   6  -1   40.10    9.50
 -11   6  -1   52.39   10.90
 -11   6  -1   37.60   11.00
 -11   6  -1   41.90   10.40
  12  -6   1   17.90    7.50
 -12  -6  -1   21.60    7.10
  12  -6   1   29.50    7.40
 -12   6  -1   24.00    8.20
 -12   6  -1   14.80    8.60
 -12   6  -1   24.00    9.20
  13  -6   1    2.30    5.70
 -13  -6  -1    6.90    5.80
 -13   6  -1   15.90    9.70
 -13   6  -1    2.50    6.50
 -13   6  -1   -1.70    5.70
  14  -6   1    5.70    7.20
 -14  -6  -1    8.90    7.10
  14  -6   1   11.40    6.60
 -14   6  -1    3.80    7.10
 -14   6  -1    2.30    9.00
 -14   6  -1   -0.30    6.20
  15  -6   1   -3.20    4.20
  15  -6   1    6.90    6.80
 -15  -6  -1    5.10    6.00
 -15   6  -1    9.90   12.00
 -15   6  -1    7.90    7.00
  14  -7  -1   35.60    9.00
  14  -7  -1   26.20    8.80
 -14  -7   1   11.40    8.60
 -14   7   1   24.70    8.90
 -14   7   1   17.10    9.50
 -14   7   1   13.90    9.70
  13  -7  -1    4.20    6.50
 -13  -7   1    8.80    6.20
  13  -7  -1   -2.50    5.20
 -13   7   1   -3.40    7.10
 -13   7   1    6.60    7.70
 -13   7   1   -5.40    6.90
 -13   7   1    3.30    7.80
 -12  -7   1   -1.70    6.10
  12  -7  -1   10.00    6.20
 -12   7   1   -1.10    5.60
 -12   7   1   -2.90    7.80
 -12   7   1    3.80    6.60
  11  -7  -1   -0.80    5.10
  11  -7  -1    3.30    5.00
 -11  -7   1   -0.50    5.10
  11  -7  -1   -3.40    5.40
 -11   7   1   -2.70    4.70
 -11   7   1   -3.50    9.70
 -11   7   1   -9.30    5.90
 -11   7   1   -6.10    6.20
  10  -7  -1   -2.60    5.10
  10  -7  -1    6.20    5.50
 -10  -7   1    6.00    5.40
  10  -7  -1    0.20    4.90
 -10   7   1   -1.60    6.00
 -10   7   1    1.00    6.60
 -10   7   1    2.20    5.50
 -10   7   1   11.00    8.10
   9  -7  -1   -0.80    5.20
  -9  -7   1   19.50    6.30
   9  -7  -1    1.00    3.00
   9  -7  -1   36.20   47.60
   9  -7  -1    1.60    4.20
  -9   7   1  -45.80   35.80
  -9   7   1    1.40    5.00
  -9   7   1   -2.80    4.60
  -9   7   1   10.50    7.80
  -9   7   1    5.40    6.20
   8  -7  -1   16.50    5.50
  -8  -7   1    9.40    4.70
  -8  -7   1   13.70    3.60
   8  -7  -1  -18.10   30.50
   8  -7  -1    9.60    6.00
   8  -7  -1    8.60    5.00
  -8   7   1   13.40   36.80
  -8   7   1   15.40    8.40
  -8   7   1    4.10    6.20
  -8   7   1    6.70    5.40
  -8   7   1    6.80    5.60
   7  -7  -1    8.00    6.40
   7  -7  -1    6.90   27.40
   7  -7  -1    8.70    4.30
   7  -7  -1    6.10    6.30
  -7  -7   1    7.90    5.30
   7  -7  -1   11.10    5.00
  -7  -7   1   12.60    5.60
  -7  -7   1    7.90    3.00
   7   7  -1   11.40    5.20
  -7   7   1   16.20   26.40
  -7   7   1    2.20    4.50
  -7   7   1   -4.60    4.90
  -7   7   1    8.60    7.80
   6  -7  -1    2.70    3.80
  -6  -7   1   -0.80    2.70
  -6  -7   1    2.70    2.90
  -6  -7   1    5.30    4.40
   6  -7  -1   26.30   34.80
   6  -7  -1    3.70    5.30
   6  -7  -1    0.20    3.60
   6  -7  -1    0.90    5.40
  -6  -7   1   38.70   27.30
   6   7  -1    3.70    4.90
  -6   7   1    6.30    5.80
  -6   7   1   -2.30    4.90
  -6   7   1   -0.70   27.60
  -6   7   1    4.70    4.30
  -6   7   1   -0.10    6.30
   5  -7  -1    2.10    1.50
   5  -7  -1    6.00   24.60
  -5  -7   1    5.00    4.60
  -5  -7   1   10.00    4.90
   5  -7  -1   -5.20    4.70
  -5  -7   1    4.30   15.90
   5  -7  -1   -1.90    2.40
   5  -7  -1    2.40    6.00
   5  -7  -1    0.00    3.20
  -5  -7   1    1.10    2.40
  -5   7   1   -5.00   20.00
   5   7  -1    5.40    5.40
   5   7  -1  -14.60   17.30
  -5   7   1    9.40    5.90
  -5   7   1   -0.60    4.20
  -5   7   1   -2.70    4.10
   5   7  -1    1.30    4.30
  -5   7   1   -4.50    5.70
  -4  -7   1    5.90    2.10
   4  -7  -1    8.00    3.70
   4  -7  -1    7.90   24.80
  -4  -7   1   11.30    5.20
   4  -7  -1   16.60    6.30
  -4  -7   1    9.10    4.50
  -4  -7   1    8.00    3.70
   4  -7  -1    4.50    4.30
   4  -7  -1   10.30    2.70
   4  -7  -1   13.50    4.40
   4   7  -1   10.00    2.50
  -4   7   1    5.20    7.20
  -4   7   1   -0.20   25.30
  -4   7   1    6.40    5.50
   4   7  -1    8.90    5.30
  -4   7   1    2.30    4.50
   4   7  -1    9.30    6.00
   4   7  -1  -27.50   17.00
  -4   7   1   12.60    5.00
  -3  -7   1    4.50    2.90
  -3  -7   1    7.50    4.20
  -3  -7   1    7.20    2.50
   3  -7  -1   13.30    5.90
   3  -7  -1    7.70    3.80
   3  -7  -1    8.10    2.80
  -3  -7   1   13.90   24.10
   3  -7  -1    4.40   21.30
  -3  -7   1    2.00    4.70
   3   7  -1  -19.00   18.10
   3   7  -1   18.90    7.20
  -3   7   1    9.00    5.60
  -3   7   1   14.60    7.70
  -3   7   1    1.60    4.50
  -3   7   1   16.20    5.40
  -3   7   1    4.40   22.20
   3   7  -1    9.30    3.00
   3   7  -1    9.40    5.50
  -2  -7   1    1.90    2.20
   2  -7  -1    2.70    2.40
  -2  -7   1    2.70    3.10
   2  -7  -1   -0.30    4.60
  -2  -7   1    3.90    4.80
   2  -7  -1   -0.70    2.40
   2  -7  -1    5.80    3.30
  -2  -7   1    1.30    3.60
  -2  -7   1   -8.60   15.30
   2  -7  -1   10.40   20.40
  -2   7   1   -1.40    4.50
   2   7  -1    8.90    5.40
   2   7  -1    7.60    6.00
   2   7  -1    3.50    3.10
  -2   7   1    3.10    3.30
  -2   7   1   16.40   21.20
  -2   7   1   -3.50    4.20
  -2   7   1    4.70    6.30
   2   7  -1   39.80   30.70
  -1  -7   1   24.90    4.20
   1  -7  -1    1.70   24.40
   1  -7  -1   31.50    7.20
   1  -7  -1   24.40    5.00
  -1  -7   1   21.70    6.50
   1  -7  -1   35.10    5.50
  -1  -7   1    3.40   22.80
  -1  -7   1   30.50    5.70
   1   7  -1   12.50    7.20
  -1   7   1   -8.40   26.40
  -1   7   1   21.40    6.80
  -1   7   1   31.10    7.10
   1   7  -1   28.30    7.60
   1   7  -1   16.40   30.90
  -1   7   1   25.00    5.40
  -1   7   1   19.50    8.50
   1   7  -1   28.20    7.10
   1   7  -1   20.40    4.60
   0  -7   1   16.40    4.30
   0  -7  -1   17.90    6.20
   0  -7  -1   27.60    5.20
   0  -7  -1   10.30   18.00
   0  -7   1   18.30    6.20
   0  -7  -1   12.10    3.70
   0  -7   1    3.80   16.30
   0  -7  -1   19.90    5.30
   0  -7   1   22.30    4.10
   0   7   1   32.30    7.40
   0   7  -1   65.09   34.90
   0   7   1   19.80    8.00
   0   7  -1   25.60    7.20
   0   7  -1   23.90    5.00
   0   7   1   25.70   21.20
   0   7   1   12.60    5.10
   0   7  -1   22.10    6.50
   0   7  -1   15.00    7.30
   0   7  -1   20.70    2.50
   0   7   1   22.30    5.00
  -1  -7  -1   23.30    5.30
   1  -7   1   26.20    7.20
  -1  -7  -1   19.90    5.20
  -1  -7  -1   27.00    7.20
  -1  -7  -1   20.60    4.10
   1  -7   1   -3.50   23.80
  -1  -7  -1    4.00   21.60
   1  -7   1   21.80    4.60
   1  -7   1   19.50    4.20
   1   7   1   18.10    6.30
   1   7   1   19.70    6.20
  -1   7  -1   10.70    7.40
  -1   7  -1   10.50    5.90
   1   7   1   22.70    4.50
  -1   7  -1   19.70    6.30
  -1   7  -1   19.20    5.00
   1   7   1   32.80    8.40
   1   7   1   -7.80   24.70
   2  -7   1   11.20    3.80
  -2  -7  -1   63.39   31.30
  -2  -7  -1   20.10    3.60
   2  -7   1    5.50   23.40
   2  -7   1    9.40    5.70
   2  -7   1   20.00    4.70
  -2  -7  -1   26.20    5.90
  -2  -7  -1   25.80    7.30
  -2   7  -1   23.30    8.30
   2   7   1    9.90    7.60
   2   7   1   26.00    6.70
  -2   7  -1   17.50    5.00
  -2   7  -1   25.40    7.40
   2   7   1   19.50    3.90
   2   7   1   -6.80   18.70
  -2   7  -1    4.70   21.60
  -2   7  -1   16.30    6.10
   3  -7   1   43.70    6.90
   3  -7   1   43.20    5.30
   3  -7   1    8.20   21.60
  -3  -7  -1   41.60    8.30
   3  -7   1   56.89    6.50
  -3  -7  -1   61.49   27.60
  -3  -7  -1   53.49    7.40
  -3  -7  -1   44.70    4.70
   3  -7   1   65.79    9.90
  -3   7  -1   42.40    8.10
   3   7   1   24.80   24.30
   3   7   1   33.40    8.60
  -3   7  -1   42.00   10.40
  -3   7  -1   -8.70   24.60
  -3   7  -1   45.00    7.80
  -3   7  -1   43.40    9.30
   3   7   1   49.40    8.50
   3   7   1   45.30    4.50
   4  -7   1   58.89    9.80
   4  -7   1   50.29   34.30
   4  -7   1   42.80    4.40
   4  -7   1   41.70    9.90
   4  -7   1   50.79    6.80
   4  -7   1   45.40    7.20
  -4  -7  -1   36.60    7.90
  -4  -7  -1   46.70    6.90
   4   7   1   59.99   10.30
  -4   7  -1   50.39    8.50
  -4   7  -1   59.99   10.40
   4   7   1   34.80    8.00
   4   7   1   44.40   39.90
  -4   7  -1   48.50    8.80
  -4   7  -1   49.70   11.10
  -4   7  -1   35.70   27.40
   4   7   1   49.90    4.10
   5  -7   1   -1.30    1.40
  -5  -7  -1   -0.70   21.90
   5  -7   1    0.50    5.10
  -5  -7  -1    4.50    5.20
   5  -7   1   -3.50    4.60
   5  -7   1   -2.60    3.20
   5  -7   1   -9.20   26.00
   5  -7   1    1.10    3.40
  -5  -7  -1   -4.50    2.50
   5   7   1   -8.30   16.20
  -5   7  -1    3.30    4.20
  -5   7  -1   17.10   26.40
   5   7   1   -1.40    4.60
  -5   7  -1   -0.70    5.10
  -5   7  -1    7.40    6.70
   5   7   1    1.70    4.80
  -5   7  -1    0.90    5.40
  -6  -7  -1    3.00    2.90
  -6  -7  -1    8.70    5.80
  -6  -7  -1   10.70    5.20
  -6  -7  -1  -11.60   23.30
   6  -7   1   -7.10    4.60
   6  -7   1    3.00    3.80
   6  -7   1    2.00   33.30
   6  -7   1    4.50    3.90
   6  -7   1   -3.10    3.90
  -6   7  -1    2.10    4.70
   6   7   1    5.50    5.00
  -6   7  -1    1.60    6.40
  -6   7  -1   41.20   35.40
  -6   7  -1   -0.10    4.80
  -6   7  -1   -0.10    4.20
  -7  -7  -1    1.80    3.10
   7  -7   1   -1.80    3.20
   7  -7   1   -2.40    3.50
  -7  -7  -1    1.70    4.20
   7  -7   1    3.00    5.40
   7  -7   1  -20.30   32.50
  -7  -7  -1    2.20    4.00
   7   7   1    7.20    4.80
  -7   7  -1    2.40    5.20
  -7   7  -1   -8.90   29.70
  -7   7  -1    2.20    4.40
  -7   7  -1   -0.10    6.40
  -7   7  -1   -5.30    4.80
   8  -7   1   32.40   44.20
  -8  -7  -1    2.30    2.90
  -8  -7  -1    3.50    4.60
   8  -7   1    8.20    4.50
   8  -7   1    3.80    5.90
   8  -7   1    3.10    4.00
  -8  -7  -1    0.30    4.90
  -8   7  -1   13.40    7.20
  -8   7  -1    3.50   37.80
  -8   7  -1   -0.30    5.10
  -8   7  -1    0.20    6.80
  -8   7  -1    8.80    5.90
   9  -7   1   16.00    5.70
   9  -7   1   -2.10    3.80
  -9  -7  -1    4.50    4.00
   9  -7   1   53.59   57.49
   9  -7   1   -0.40    5.40
  -9  -7  -1    3.90    2.80
  -9   7  -1  -34.80   47.00
  -9   7  -1    3.30    5.40
  -9   7  -1   -1.90    4.90
  -9   7  -1    2.20    6.10
  -9   7  -1    9.50    8.10
  10  -7   1   28.00    6.90
  10  -7   1   14.80    7.60
 -10  -7  -1   20.90    5.20
 -10  -7  -1   23.90    7.60
  10  -7   1   12.40    6.40
 -10   7  -1   17.80    7.10
 -10   7  -1   23.70    9.90
 -10   7  -1   17.10    8.60
 -10   7  -1   18.90    7.70
  11  -7   1   17.80    7.10
  11  -7   1    3.50    6.20
  11  -7   1   -1.80    4.90
 -11  -7  -1   -1.40    5.00
 -11   7  -1   20.60   11.70
 -11   7  -1    2.10    5.70
 -11   7  -1   -2.20    8.40
 -11   7  -1    1.70    5.90
  12  -7   1   17.40    7.10
 -12   7  -1   14.50   10.40
 -12   7  -1    2.40    6.50
 -12   7  -1    9.00    6.20
  13  -7   1   -2.70    5.10
 -13  -7  -1   -2.30    5.30
  13  -7   1    4.30    6.40
 -13   7  -1    8.20    9.10
 -13   7  -1   -0.60    6.20
 -13   7  -1   -4.00    7.00
  14  -7   1    7.30    6.70
  14  -7   1   10.40    6.10
 -14  -7  -1   22.50    8.40
 -14   7  -1   14.10    8.30
 -14   7  -1    8.90    7.60
 -14   7  -1   13.80    7.90
  13  -8  -1    2.70    5.00
 -13  -8   1    6.10    6.20
 -13   8   1    1.30    8.60
 -13   8   1    4.80    7.50
 -13   8   1    5.80   10.20
 -13   8   1    0.70    6.20
  12  -8  -1   14.60    6.90
 -12  -8   1    2.20    6.50
  12  -8  -1   11.60    7.30
  12  -8  -1   24.20    8.00
 -12   8   1   27.50   17.80
 -12   8   1   23.60   10.70
 -12   8   1   20.00   11.40
 -12   8   1   -4.50    5.40
  11  -8  -1    0.30    5.10
 -11  -8   1    3.90    6.00
  11  -8  -1    0.40    6.30
  11  -8  -1    0.10    5.40
 -11   8   1    5.60   10.50
 -11   8   1    1.50    6.70
 -11   8   1   13.30    6.50
 -11   8   1    0.50    9.10
 -10  -8   1   14.30    7.50
  10  -8  -1   14.80    8.40
  10  -8  -1   22.70    7.10
  10  -8  -1   12.40    5.90
 -10   8   1   23.80    8.90
 -10   8   1   19.40    7.80
 -10   8   1   10.80    8.30
 -10   8   1   18.50   12.20
  -9  -8   1    3.90    5.50
   9  -8  -1   -2.00    4.60
   9  -8  -1    2.80    6.60
   9  -8  -1    4.00    5.90
  -9   8   1    3.60    7.90
  -9   8   1   -1.90   11.00
  -9   8   1    7.40    6.50
  -9   8   1   -0.20    5.80
   8  -8  -1   17.40    8.30
   8  -8  -1   15.20    5.60
  -8  -8   1   13.20    4.20
   8  -8  -1    8.00    5.60
  -8  -8   1   20.40    6.60
  -8   8   1   29.50   10.40
  -8   8   1   19.80    7.30
  -8   8   1   15.00    7.70
  -8   8   1   25.50    9.10
  -7  -8   1    2.50    4.80
  -7  -8   1    8.40    3.80
   7  -8  -1  -60.19   57.59
   7  -8  -1    6.20    6.90
   7  -8  -1    5.20    4.30
   7   8  -1    6.60    6.70
  -7   8   1    6.50    6.80
  -7   8   1   -0.10    5.00
  -7   8   1    1.10    4.10
  -7   8   1  -91.79   46.90
  -7   8   1   28.30   10.30
  -6  -8   1    2.60    4.30
   6  -8  -1    6.20   47.30
   6  -8  -1   12.00    5.30
   6  -8  -1   12.20    4.90
   6  -8  -1    5.00    6.20
   6  -8  -1    6.30    6.90
  -6  -8   1   10.30    4.20
  -6  -8   1   15.00    6.20
  -6   8   1   18.50    7.80
  -6   8   1   10.50    5.80
  -6   8   1   17.30    7.60
  -6   8   1   -9.90   32.60
  -6   8   1   13.00    8.80
   5  -8  -1   50.39    4.80
   5  -8  -1   34.20   53.09
  -5  -8   1   42.20    8.90
  -5  -8   1   53.29    7.50
  -5  -8   1   48.40    4.20
   5  -8  -1   68.99    8.40
   5  -8  -1   54.99   12.20
  -5  -8   1   52.89    9.00
   5  -8  -1   45.80    8.10
   5  -8  -1  112.69   14.90
  -5   8   1   55.69   12.60
  -5   8   1   53.69   11.20
   5   8  -1   56.19   10.00
  -5   8   1   -5.20   44.10
  -5   8   1   48.60    9.70
  -5   8   1   62.39   10.00
   5   8  -1   84.49   12.20
  -4  -8   1    7.10    3.90
   4  -8  -1   12.40   38.80
  -4  -8   1   14.20    6.20
   4  -8  -1    1.30    6.10
  -4  -8   1    5.20    2.30
  -4  -8   1   21.60   32.10
  -4  -8   1    8.40    4.90
   4  -8  -1    0.10    5.90
   4  -8  -1    4.80    3.50
   4  -8  -1    2.80    4.10
  -4   8   1    6.50    6.10
  -4   8   1  -41.10   24.50
   4   8  -1   18.80    7.00
  -4   8   1    2.80    6.40
  -4   8   1    1.40    4.60
   4   8  -1   11.50    6.10
   4   8  -1    7.00    2.60
   4   8  -1  -12.30   21.70
  -4   8   1    8.20    6.60
   3  -8  -1    1.10    2.40
  -3  -8   1    1.30    4.20
   3  -8  -1    5.40    3.70
   3  -8  -1   12.50    6.90
  -3  -8   1    9.80    5.80
  -3  -8   1   -9.40   25.50
   3  -8  -1   21.70   32.60
  -3  -8   1    2.80    2.20
   3   8  -1   10.10   22.00
  -3   8   1  -34.90   24.70
  -3   8   1    4.60    5.80
  -3   8   1    8.30    7.80
  -3   8   1    1.70    5.30
  -3   8   1    3.50    4.50
   3   8  -1   15.60    7.10
   3   8  -1    8.20    3.00
   3   8  -1   -4.50    4.60
   2  -8  -1  -20.10   26.90
  -2  -8   1    7.20    5.70
  -2  -8   1    3.80    2.40
   2  -8  -1   -7.50    4.60
   2  -8  -1    9.00    3.90
  -2  -8   1    6.30    4.30
   2  -8  -1    0.20    2.90
   2   8  -1    4.00   28.80
   2   8  -1   -1.40    6.20
  -2   8   1  -20.90   18.50
   2   8  -1   -2.50    4.60
  -2   8   1   -3.80    4.90
   2   8  -1   -0.60    2.90
  -2   8   1    0.00    4.30
  -2   8   1   -3.20    6.00
   1  -8  -1    5.80    5.40
   1  -8  -1   -2.90    2.40
   1  -8  -1   -3.60   29.30
  -1  -8   1    6.30    4.10
  -1  -8   1    0.70    2.60
   1  -8  -1   -1.70    3.20
  -1  -8   1  -15.70   18.30
   1   8  -1    3.70    7.10
   1   8  -1    8.50   22.50
   1   8  -1    6.40    5.90
  -1   8   1    0.30    5.30
  -1   8   1   -7.00    4.60
  -1   8   1    2.80    6.60
   1   8  -1    9.60    4.00
  -1   8   1    8.30   25.50
  -1   8   1    0.80    3.80
   0  -8   1    2.90    3.10
   0  -8  -1    1.80    5.00
   0  -8   1   -0.50    3.70
   0  -8  -1    9.60   25.90
   0  -8   1    1.10    4.70
   0  -8   1   -3.40   25.10
   0  -8  -1    3.40    2.80
   0  -8  -1    1.70    3.50
   0   8  -1   -4.00    3.00
   0   8   1   -2.90    5.00
   0   8  -1    6.30   27.60
   0   8   1   -6.20    4.30
   0   8  -1   -4.60    4.50
   0   8   1    2.60    7.40
   0   8  -1   -2.80    4.10
   0   8   1   13.00   35.90
   0   8  -1   -1.70    6.60
   0   8   1   -1.90    3.50
   1  -8   1    3.90    3.10
  -1  -8  -1   -1.30    3.70
   1  -8   1    1.90    3.40
  -1  -8  -1   14.60   28.00
   1  -8   1   -3.20    5.00
   1  -8   1   16.50   29.60
  -1  -8  -1    4.70    2.80
   1   8   1   -0.40    5.20
   1   8   1   20.40   23.50
  -1   8  -1   -1.20    5.00
  -1   8  -1    7.80   33.60
  -1   8  -1    5.30    4.40
   1   8   1    4.80    5.60
   1   8   1   -1.50    6.90
  -1   8  -1    1.60    7.20
   1   8   1   -1.20    3.30
  -1   8  -1    1.60    6.10
   2  -8   1   -7.40   28.20
   2  -8   1   14.70    4.30
   2  -8   1   13.50    6.90
  -2  -8  -1    9.20    6.10
  -2  -8  -1   22.90    6.40
  -2  -8  -1   12.70    4.80
   2  -8   1   14.20    4.20
   2   8   1   11.40    6.00
   2   8   1    4.60    7.00
  -2   8  -1   24.70   36.70
  -2   8  -1   12.80    8.80
  -2   8  -1   11.70    5.40
  -2   8  -1    4.80    5.60
   2   8   1   70.79   33.90
   3  -8   1    9.80    6.80
  -3  -8  -1   15.00    5.20
   3  -8   1    0.10   26.70
   3  -8   1   11.60    3.70
  -3  -8  -1    9.10    3.20
  -3  -8  -1   10.50   32.90
   3  -8   1   16.90    4.70
  -3  -8  -1   13.80    5.50
  -3  -8  -1   12.80    6.30
   3   8   1   27.20    8.50
  -3   8  -1   25.20    9.80
   3   8   1    6.80    5.50
  -3   8  -1   10.50    6.50
  -3   8  -1   16.90    6.90
  -3   8  -1   13.40    5.70
   3   8   1   19.20    3.60
  -3   8  -1  -22.90   29.10
   3   8   1   -0.10   20.90
   4  -8   1    2.10    5.90
   4  -8   1   -9.90   33.00
   4  -8   1    0.70    6.30
  -4  -8  -1    2.50    3.70
  -4  -8  -1   29.00   29.80
  -4  -8  -1    3.30    2.60
  -4  -8  -1    1.40    4.20
  -4  -8  -1   -0.10    4.70
   4  -8   1   -1.90    2.80
   4  -8   1   -3.00    2.90
   4   8   1    7.80    5.70
   4   8   1   -3.80    4.70
   4   8   1   -7.00   33.80
  -4   8  -1    0.50    6.50
  -4   8  -1    4.60    5.50
  -4   8  -1    1.00    5.90
   4   8   1   -2.10    1.70
  -4   8  -1  -51.19   36.00
  -4   8  -1    2.30    5.10
  -5  -8  -1   -1.90    2.20
   5  -8   1    0.80    3.70
   5  -8   1    1.10    5.20
  -5  -8  -1    3.00    5.00
   5  -8   1   -2.10    2.00
   5  -8   1    3.70   35.10
  -5  -8  -1    0.30    3.40
   5  -8   1    1.00    3.70
  -5  -8  -1   -3.30    4.30
   5  -8   1   13.70    7.20
  -5   8  -1    1.30    5.30
  -5   8  -1   -0.10    5.10
   5   8   1    8.90    6.60
  -5   8  -1  -54.09   29.70
   5   8   1   -8.40    4.60
  -5   8  -1   17.20    8.70
  -5   8  -1   -0.70    5.60
   6  -8   1   10.40   36.60
   6  -8   1    2.20    6.80
  -6  -8  -1    5.90    5.30
   6  -8   1    3.00    4.10
  -6  -8  -1    3.40    3.50
   6  -8   1   -0.70    3.80
  -6  -8  -1    5.10    4.70
  -6   8  -1  -11.70    6.00
  -6   8  -1   -2.00    6.50
  -6   8  -1  -37.60   42.40
  -6   8  -1    8.00    5.60
  -6   8  -1   -6.80    5.80
   7  -8   1   -1.30    4.70
  -7  -8  -1    7.70    3.90
   7  -8   1    4.90    4.50
   7  -8   1    1.50   50.29
  -7  -8  -1   -0.30    4.40
  -7  -8  -1   -1.00    5.20
  -7   8  -1   -1.20    7.00
  -7   8  -1   -1.60    6.20
  -7   8  -1  -17.70   38.80
   7   8   1   -8.00    5.90
  -7   8  -1    0.30    5.30
  -7   8  -1   -1.30    5.20
   8  -8   1   -2.80    3.50
  -8  -8  -1    0.30    3.60
   8  -8   1    0.10    5.70
  -8  -8  -1    9.30    5.50
   8  -8   1    6.50    4.50
  -8   8  -1   -6.30    6.30
  -8   8  -1   11.40    6.60
  -8   8  -1   -4.10    5.00
  -8   8  -1    4.30    6.70
  -9  -8  -1    8.40    5.50
   9  -8   1    6.50    7.00
   9  -8   1   10.10    5.90
  -9  -8  -1    3.00    5.10
   9  -8   1   11.80    5.50
  -9   8  -1    8.00    6.50
  -9   8  -1    3.60    9.70
  -9   8  -1    7.80    7.40
  -9   8  -1    9.30    6.30
 -10  -8  -1    9.10    6.20
  10  -8   1    1.00    5.20
  10  -8   1    9.50    5.70
  10  -8   1    8.40    7.60
 -10   8  -1   -2.90    4.70
 -10   8  -1   -0.40    7.00
 -10   8  -1   10.80    7.80
 -10   8  -1   10.00    7.90
  11  -8   1    8.70    6.80
  11  -8   1   12.70    8.40
  11  -8   1   17.80    8.80
 -11  -8  -1   20.60    7.80
 -11   8  -1   17.50   10.40
 -11   8  -1   14.10    8.90
 -11   8  -1   10.70   12.50
 -11   8  -1    2.20    6.40
 -12  -8  -1   -5.10    5.60
  12  -8   1    6.10    5.70
  12  -8   1    7.40    5.80
 -12   8  -1    8.60    6.80
 -12   8  -1   -2.60   10.70
 -12   8  -1   19.80   11.10
 -12   8  -1   10.70    8.40
 -13  -8  -1    8.20    6.20
  13  -8   1   13.10    6.50
  13  -8   1    3.80    5.60
 -13   8  -1    7.80   11.50
 -13   8  -1   -5.50    8.00
  12  -9  -1    7.60    7.30
  12  -9  -1    2.70    4.80
  12  -9  -1   -3.10    7.10
 -12  -9   1   20.50    7.70
 -12   9   1    0.60    7.00
 -12   9   1  -15.70    9.10
 -12   9   1   15.20    7.60
 -12   9   1   17.90   11.40
  11  -9  -1    3.80    7.50
  11  -9  -1    7.10    5.10
 -11  -9   1   13.70    7.00
  11  -9  -1   -3.50    6.00
 -11   9   1   -0.80    6.60
 -11   9   1    6.80   13.70
 -11   9   1  -12.10    7.10
 -11   9   1    7.60    8.30
 -10  -9   1   12.00    7.10
  10  -9  -1   12.50    5.70
  10  -9  -1    2.00    5.10
  10  -9  -1    2.80    6.90
 -10   9   1   16.90   14.70
 -10   9   1    1.60    6.30
 -10   9   1    8.90    9.30
 -10   9   1    6.20    8.50
  -9  -9   1    8.50    5.80
   9  -9  -1    3.70    6.90
   9  -9  -1    5.90    5.00
   9  -9  -1    1.50    4.20
  -9   9   1   11.90   14.00
  -9   9   1   13.30    7.40
  -9   9   1   11.40    8.10
  -8  -9   1   10.90    6.60
   8  -9  -1   12.50    5.60
   8  -9  -1   11.60    5.70
   8  -9  -1   15.50    8.60
  -8   9   1    9.00    8.70
  -8   9   1   17.70    7.80
  -8   9   1   12.40    7.30
  -8   9   1   14.30   14.00
   7  -9  -1    4.60    4.50
   7  -9  -1    1.40    7.10
   7  -9  -1    4.30    4.80
  -7  -9   1    3.30    5.90
  -7   9   1   -2.60    6.10
  -7   9   1    2.90    5.60
  -7   9   1   13.10    7.40
  -7   9   1    8.30    7.80
   6  -9  -1   -4.80    4.10
   6  -9  -1    3.60    4.30
   6  -9  -1   -0.10    6.10
  -6  -9   1    2.60    5.10
   6  -9  -1   -4.10    5.60
  -6   9   1    9.40    8.40
   6   9  -1   13.50    7.60
  -6   9   1    4.20    7.90
  -6   9   1   -0.90    8.70
  -6   9   1    3.10    6.50
  -5  -9   1   35.00    9.00
   5  -9  -1    5.40   61.89
  -5  -9   1   46.60    9.10
   5  -9  -1   44.30    6.40
   5  -9  -1   33.70    7.10
   5  -9  -1   47.20   13.00
   5  -9  -1   53.99   11.30
   5   9  -1   69.59   13.40
  -5   9   1   30.70   11.90
   5   9  -1   28.00    9.40
  -5   9   1   40.50   10.50
  -5   9   1   49.30    9.40
  -5   9   1   74.89   58.89
  -5   9   1   35.00    9.20
   4  -9  -1    1.60    3.50
  -4  -9   1    7.10    6.90
   4  -9  -1  -76.49   70.59
   4  -9  -1    6.90    3.80
   4  -9  -1   -6.00    6.50
   4  -9  -1    7.00    7.70
  -4  -9   1   -0.60    4.80
  -4   9   1    5.90    7.20
   4   9  -1   12.90    7.20
  -4   9   1    3.80    5.30
  -4   9   1   11.00   38.20
  -4   9   1    0.50    5.80
   4   9  -1    5.00    5.70
  -4   9   1    3.00    8.10
   4   9  -1   10.00    3.10
  -3  -9   1    3.00    2.30
  -3  -9   1   -3.30    5.30
   3  -9  -1    0.70    6.30
   3  -9  -1   -2.10    3.70
  -3  -9   1    3.90    5.20
   3  -9  -1    3.30    3.30
   3  -9  -1  -55.19   45.50
   3   9  -1   -6.00    5.50
  -3   9   1  -14.50    5.70
   3   9  -1    2.30    7.10
  -3   9   1   10.40    7.20
  -3   9   1    9.30    7.00
  -3   9   1    4.60    5.40
   3   9  -1    4.40    3.20
  -3   9   1  -79.19   49.10
  -2  -9   1   10.90    4.80
   2  -9  -1   -4.20    3.00
   2  -9  -1  -25.30   55.49
   2  -9  -1    2.70    6.50
   2  -9  -1    1.60    3.50
  -2  -9   1  -41.10   43.00
  -2  -9   1   13.10    6.70
  -2   9   1    7.40    5.40
   2   9  -1  -12.80    6.00
  -2   9   1   39.50   38.00
   2   9  -1   -2.40    6.20
   2   9  -1   10.90    3.60
  -2   9   1    2.50    7.00
  -2   9   1    6.00    8.20
  -2   9   1    1.90    6.30
  -1  -9   1    1.70    2.70
   1  -9  -1   -1.20    3.80
  -1  -9   1   27.30   39.10
   1  -9  -1   15.70    8.20
  -1  -9   1   10.40    5.60
  -1  -9   1   -2.10    5.50
   1  -9  -1    1.60    3.10
   1  -9  -1   -8.00   37.00
   1   9  -1    0.80    5.60
   1   9  -1    5.30    7.00
   1   9  -1   13.60   24.90
  -1   9   1    0.50    3.80
  -1   9   1    1.10    6.10
   1   9  -1    0.00    3.50
  -1   9   1    4.40    6.50
  -1   9   1    5.20    8.30
  -1   9   1   -0.80   39.30
   0  -9  -1    7.00    4.00
   0  -9  -1    9.30    5.00
   0  -9   1   10.80    5.10
   0  -9   1    4.60    6.60
   0  -9   1   10.20    3.60
   0  -9  -1    1.90    6.70
   0   9   1   44.20   58.69
   0   9  -1    7.00    6.80
   0   9  -1    1.30    5.60
   0   9   1   28.00   10.20
   0   9   1   19.10    5.30
   0   9  -1   -2.00    7.00
   0   9  -1   11.40    4.70
   0   9   1    9.50    7.00
   0   9   1    4.30    6.30
   1  -9   1   11.60    4.10
   1  -9   1    6.00    4.50
  -1  -9  -1    9.70    5.50
  -1  -9  -1  -18.70   27.20
   1  -9   1    8.80    7.80
   1  -9   1  -11.90   47.60
  -1  -9  -1   10.70    3.90
  -1  -9  -1   12.10    7.10
  -1   9  -1    9.40    7.50
   1   9   1    9.40    7.80
   1   9   1  -23.70   32.70
   1   9   1    3.00    6.70
  -1   9  -1    0.40    6.90
  -1   9  -1   12.40    7.50
  -1   9  -1   65.39   35.70
  -1   9  -1   14.40    5.70
   1   9   1   12.60    5.00
   2  -9   1    4.40    3.80
  -2  -9  -1   19.00    7.50
  -2  -9  -1   26.20    6.50
   2  -9   1   32.50   45.40
   2  -9   1   10.30    4.20
  -2  -9  -1    3.10    2.70
   2  -9   1   17.80    7.90
   2   9   1   15.20    3.90
  -2   9  -1   22.60   42.40
  -2   9  -1   -0.50    4.70
   2   9   1    1.20    6.60
  -2   9  -1    9.30    7.30
   2   9   1  -17.10    6.60
  -2   9  -1   -2.80    5.70
  -2   9  -1    9.90    9.30
  -3  -9  -1   -7.60    4.70
  -3  -9  -1    1.30    4.30
   3  -9   1    0.90    6.30
   3  -9   1   18.30    8.90
   3  -9   1    4.00    3.10
   3  -9   1   -2.70    2.60
   3  -9   1  -20.10   46.90
  -3   9  -1    6.30   37.10
   3   9   1   -2.60    2.90
  -3   9  -1   -9.60    5.10
  -3   9  -1    2.90    7.10
   3   9   1    4.50    7.00
   3   9   1    2.90    6.40
  -3   9  -1   -9.50    3.80
  -3   9  -1    3.70    8.20
  -4  -9  -1   19.80    6.20
   4  -9   1   15.50    8.00
   4  -9   1   17.40   54.49
  -4  -9  -1   11.50    6.60
  -4  -9  -1    8.20    3.90
   4  -9   1    3.70    7.40
   4  -9   1    7.00    3.90
  -4   9  -1    3.00    6.90
   4   9   1   15.80    8.90
   4   9   1   13.90    7.40
  -4   9  -1   15.70    7.10
  -4   9  -1  -10.50   46.70
  -4   9  -1    9.60    6.40
  -4   9  -1    2.50    7.50
   5  -9   1    1.90    6.30
  -5  -9  -1    0.30    5.70
   5  -9   1 -122.69   92.99
  -5  -9  -1    9.80    5.80
   5  -9   1    1.70    3.70
  -5   9  -1   -6.80    9.20
   5   9   1    9.30    7.50
  -5   9  -1    6.80    5.90
  -5   9  -1  -50.09   50.99
   5   9   1   -3.20    5.70
  -5   9  -1    3.80    6.20
  -5   9  -1    7.60    7.10
  -6  -9  -1    1.80    5.60
  -6  -9  -1    3.00    4.50
   6  -9   1    8.00    5.00
   6  -9   1    4.40    7.80
  -6  -9  -1    3.60    5.20
   6   9   1   18.80    7.80
  -6   9  -1    6.90    6.70
  -6   9  -1    6.00    7.20
  -6   9  -1    1.60    6.80
  -6   9  -1   11.50    9.20
   7  -9   1    4.10    5.20
   7  -9   1    1.20    4.10
   7  -9   1   -6.10    5.60
  -7  -9  -1   13.10    7.20
  -7   9  -1   10.40    8.90
  -7   9  -1   21.90   11.90
  -7   9  -1   12.20    6.50
  -7   9  -1   13.80    7.40
   8  -9   1    7.50    7.40
   8  -9   1   -0.50    3.90
  -8  -9  -1    3.80    4.70
   8  -9   1    8.30    4.90
  -8   9  -1   -7.80    5.70
  -8   9  -1   11.80   10.50
  -8   9  -1   12.50    6.60
  -8   9  -1    7.10    7.10
   9  -9   1   -2.70    4.20
  -9  -9  -1   10.00    6.30
   9  -9   1    7.60    7.30
   9  -9   1    7.60    5.20
  -9   9  -1    2.90   10.00
  -9   9  -1   12.40   10.20
  -9   9  -1    8.50    6.50
  10  -9   1   -0.80    4.50
  10  -9   1    1.90    4.90
  10  -9   1    0.60    7.10
 -10  -9  -1    3.10    6.10
 -10   9  -1    6.70   12.90
 -10   9  -1    6.00    7.90
 -10   9  -1   -4.00    8.00
 -10   9  -1   -5.20    6.60
  11  -9   1   -7.00    5.60
  11  -9   1    8.70    4.70
 -11  -9  -1   10.70    7.40
  11  -9   1    2.90    6.60
 -11   9  -1   -2.30    5.90
 -11   9  -1   11.80   12.10
 -11   9  -1   11.80    9.90
 -11   9  -1   -0.30   10.40
 -12  -9  -1    1.60    6.20
  12  -9   1   27.30    8.00
  12  -9   1   10.90    5.70
  12  -9   1    8.50    7.00
 -12   9  -1   10.30    9.30
 -12   9  -1    6.70   10.40
 -12   9  -1    6.90    7.40
  10 -10  -1   15.90   10.10
  10 -10  -1   10.90    6.30
  10 -10  -1    9.00    5.70
 -10  10   1   13.40    8.70
 -10  10   1    4.40    7.10
 -10  10   1    3.80    6.00
   9 -10  -1   25.80    7.00
  -9 -10   1   22.90    8.50
   9 -10  -1   13.70    5.70
   9 -10  -1   17.00    9.70
  -9  10   1    3.30    7.40
  -9  10   1    9.80    8.50
  -9  10   1   17.00   13.30
  -8 -10   1    2.40    5.60
   8 -10  -1   -3.00    7.60
  -8  10   1   14.60   14.80
  -8  10   1   -6.60    8.00
  -8  10   1    3.70    7.00
  -8  10   1    2.60    6.90
   7 -10  -1   -9.40    5.50
   7 -10  -1    2.70    4.30
  -7 -10   1    9.20    6.10
  -7  10   1   -4.40   12.60
  -7  10   1   -3.20    5.80
  -7  10   1    0.30    7.30
  -6 -10   1   33.30   10.00
   6 -10  -1    0.20    7.80
   6 -10  -1    0.70    4.80
  -6  10   1   13.50    7.60
  -6  10   1   -2.90    6.60
  -5 -10   1    0.10    5.20
   5 -10  -1    0.00    4.20
   5 -10  -1    6.70    8.60
  -5  10   1    3.10    5.50
  -5  10   1   -0.50    7.60
  -5  10   1   10.10   12.80
   5  10  -1   -4.70    5.50
  -5  10   1   -9.90    5.90
   5  10  -1    8.70   10.20
   4 -10  -1   16.60    4.30
   4 -10  -1   27.40   10.50
  -4 -10   1   39.00    8.60
   4 -10  -1   20.20    6.20
   4 -10  -1   56.99   19.10
  -4  10   1   24.20   10.10
  -4  10   1   38.50   17.20
   4  10  -1   35.00    9.90
  -4  10   1   28.40   12.00
  -4  10   1   31.40    9.20
   3 -10  -1   -0.70    7.10
   3 -10  -1   -2.90    3.70
  -3 -10   1   17.20    8.10
  -3 -10   1   -1.50    4.20
   3 -10  -1    2.70    3.60
   3 -10  -1    6.70    8.70
  -3  10   1   -0.70    8.70
   3  10  -1    7.30    8.10
   3  10  -1   10.20    7.50
  -3  10   1    2.30    5.40
  -3  10   1    4.90    9.80
  -3  10   1    9.70    8.20
   2 -10  -1   10.30    8.60
   2 -10  -1   12.60    5.20
  -2 -10   1   -3.30    5.40
   2 -10  -1   -1.30    3.50
  -2 -10   1    2.70    4.60
  -2  10   1   -0.20    6.70
   2  10  -1   -3.00    6.20
  -2  10   1   10.10    5.40
  -2  10   1   -1.70    7.40
  -2  10   1   71.89   85.99
   2  10  -1   -0.50    8.30
  -2  10   1   -6.90    6.30
   2  10  -1   -0.20    4.10
   1 -10  -1    0.50    3.20
   1 -10  -1   -1.20    3.80
  -1 -10   1    0.90    6.50
   1 -10  -1    9.50    7.20
  -1 -10   1    1.90    5.40
   1 -10  -1 -106.29   68.29
   1  10  -1    4.10    9.10
  -1  10   1   -6.60    5.60
   1  10  -1   16.20    5.70
  -1  10   1    4.70    7.50
   1  10  -1    0.60    5.80
  -1  10   1   -2.00    5.30
  -1  10   1   73.69   66.99
  -1  10   1    2.60    8.90
   0 -10  -1    3.30    3.80
   0 -10  -1    4.30    5.10
   0 -10   1    9.90    4.40
   0 -10   1    3.90    4.50
   0 -10   1    9.80    7.90
   0 -10  -1   -3.10    5.90
   0  10   1   10.00    9.50
   0  10   1   10.30    8.00
   0  10  -1    7.60    5.30
   0  10  -1    2.30    7.80
   0  10  -1   -0.20    6.10
   0  10   1    5.00    4.90
  -1 -10  -1    4.00    3.60
   1 -10   1  -21.40   87.19
  -1 -10  -1   -4.70    6.10
  -1 -10  -1   -2.00    3.90
   1 -10   1   -8.60    3.30
   1 -10   1  -11.40    5.50
   1 -10   1    1.80    3.50
  -1  10  -1  101.39   61.09
  -1  10  -1   -8.10    5.20
  -1  10  -1   -4.50    4.50
   1  10   1   -6.80    6.40
   1  10   1    3.90   11.20
  -1  10  -1    0.40    8.00
   1  10   1    3.10    4.20
   2 -10   1   12.40    4.90
   2 -10   1   20.20    6.10
   2 -10   1   20.90   70.99
  -2 -10  -1   22.00    7.00
  -2 -10  -1   16.00    7.90
  -2 -10  -1   22.70    5.30
   2 -10   1   19.40    9.00
  -2  10  -1   19.20    6.90
   2  10   1   26.10   11.60
   2  10   1   14.50    4.90
   2  10   1   33.10    9.10
  -2  10  -1   -1.10    7.00
  -2  10  -1   44.80   50.69
  -2  10  -1   13.40    9.00
  -2  10  -1   14.00   10.00
   3 -10   1    8.80    4.60
  -3 -10  -1    3.40    6.30
   3 -10   1    2.80    4.30
   3 -10   1   -5.20    5.80
  -3 -10  -1   10.30    5.40
  -3  10  -1    8.80    9.90
  -3  10  -1   14.70    8.50
  -3  10  -1    3.40    5.30
   3  10   1   -0.80    6.10
   3  10   1   -1.80    9.30
  -3  10  -1   -0.10    7.40
   4 -10   1   52.29    9.70
  -4 -10  -1   23.00    8.90
  -4 -10  -1   33.00    8.30
   4 -10   1   48.60   13.40
   4 -10   1   21.80    5.50
  -4  10  -1   48.60   16.50
  -4  10  -1   44.70   10.40
  -4  10  -1   21.00   10.20
   4  10   1   40.80    9.50
  -4  10  -1   35.80   11.00
   4  10   1   28.60   13.50
  -5 -10  -1    1.60    7.50
   5 -10   1    3.10    8.40
  -5 -10  -1    2.90    6.00
   5 -10   1    2.00    4.60
  -5  10  -1    4.10    8.80
   5  10   1   20.20   11.20
  -5  10  -1    8.70    7.90
   5  10   1    4.50    6.60
  -5  10  -1   15.00    7.10
  -5  10  -1   -3.30    8.40
   6 -10   1    4.80    5.20
  -6 -10  -1    0.30    6.00
  -6  10  -1   -4.80    6.40
  -6  10  -1    1.50    6.30
   7 -10   1    0.40    7.70
   7 -10   1   -3.40    3.60
  -7 -10  -1    0.30    5.30
  -7  10  -1    9.80    9.50
  -7  10  -1    7.70    8.10
  -7  10  -1   18.20    9.20
  -7  10  -1   -0.20    7.50
   8 -10   1    6.50    8.40
  -8 -10  -1    6.70    6.90
   8 -10   1   11.40    8.10
  -8  10  -1   -4.70    5.40
  -8  10  -1  -17.50    5.50
  -8  10  -1    8.20    7.10
   9 -10   1    7.00    5.40
   9 -10   1   13.90    9.90
  -9 -10  -1   10.70    7.80
  -9  10  -1   23.60   12.50
  -9  10  -1    2.00    8.00
  -9  10  -1   -6.30    7.30
  -9  10  -1    7.00    8.50
  10 -10   1    2.40    8.20
 -10 -10  -1   11.10    6.90
  10 -10   1   -0.30    5.30
 -10  10  -1  -17.00    8.70
 -10  10  -1   -1.80    6.20
 -10  10  -1    5.90    6.30
 -10  10  -1    4.40   13.60
   8 -11  -1   20.40   11.00
  -8 -11   1   26.80    8.60
   8 -11  -1   26.50    7.50
  -8  11   1    5.60    9.30
  -8  11   1   33.90    9.90
  -8  11   1   24.60    9.10
  -8  11   1    4.50    9.40
   7 -11  -1   15.00    6.00
  -7 -11   1    1.70    6.20
   7 -11  -1    0.30    6.80
  -7  11   1   -4.30    7.80
  -7  11   1   -1.90    8.30
  -7  11   1   -2.90    6.00
  -7  11   1   11.90    8.30
   6 -11  -1   -5.30    7.70
  -6 -11   1    5.90    6.60
  -6  11   1    5.90    7.30
  -6  11   1    3.70   10.00
  -6  11   1   12.40    9.10
  -6  11   1   -7.20    6.50
   5 -11  -1    6.70    5.60
  -5 -11   1   10.70    6.60
   5 -11  -1   -0.30    8.00
  -5  11   1   -9.60    9.50
  -5  11   1   -9.10    6.00
  -5  11   1   26.40   12.90
  -5  11   1   18.00    9.30
   4 -11  -1    6.40    5.50
  -4 -11   1   18.40   11.40
   4 -11  -1    1.60    8.20
   4  11  -1   24.40    8.80
  -4  11   1   25.20   11.70
  -4  11   1    2.30    8.10
  -4  11   1   13.40   10.10
   4  11  -1   19.20   13.10
  -4  11   1    8.80    6.80
  -3 -11   1   -4.30    4.60
   3 -11  -1    8.70    8.80
   3 -11  -1   -1.40    3.70
   3  11  -1   -6.70    8.50
   3  11  -1    5.90    8.80
  -3  11   1    7.10   11.20
  -3  11   1   -1.40   10.00
  -3  11   1    0.60    6.00
  -3  11   1    0.90    7.30
   2 -11  -1   16.50    5.20
   2 -11  -1   16.70    5.80
  -2 -11   1    3.40    5.30
   2  11  -1    8.50   12.40
  -2  11   1   15.70    6.70
  -2  11   1   19.60   16.30
   2  11  -1   14.10    8.00
   1 -11  -1   -5.50    6.60
   1 -11  -1    2.80    5.40
  -1 -11   1    4.70    6.20
  -1  11   1    6.60    6.40
   1  11  -1    8.30    7.40
   1  11  -1    4.90    6.10
   1  11  -1   10.10    9.70
  -1  11   1    4.00   13.50
  -1  11   1    8.30    8.30
   0 -11   1    9.30    5.90
   0 -11  -1    3.10    5.40
   0  11   1   21.40   15.00
   0  11  -1    3.10    5.80
   0  11   1    0.80    7.10
   0  11  -1  -19.90    9.10
   0  11   1   23.20    6.60
   0  11  -1    4.10    7.80
  -1 -11  -1    2.70    6.00
  -1 -11  -1   10.80    8.20
   1 -11   1   14.40    5.30
  -1  11  -1   26.80   12.70
  -1  11  -1    5.50    6.30
   1  11   1   20.80   10.50
   1  11   1    7.40    7.70
   2 -11   1   -0.10    3.50
   2 -11   1   -9.90    4.30
   2 -11   1    9.00    9.70
  -2 -11  -1    3.00    7.90
  -2 -11  -1   -2.90    4.60
  -2  11  -1    2.00   14.10
   2  11   1    3.50   14.00
  -2  11  -1   -2.40    6.80
  -2  11  -1   -5.90    5.90
   2  11   1   -7.60    5.80
   3 -11   1    7.80    5.20
  -3 -11  -1   -1.30    5.10
   3 -11   1   10.90    9.50
   3  11   1   -0.50   10.30
  -3  11  -1   11.30    9.00
  -3  11  -1   -0.90    7.20
  -3  11  -1   16.00   10.40
  -3  11  -1    8.90    7.40
   3  11   1  -12.50    6.10
   4 -11   1    3.40    8.30
  -4 -11  -1   19.80    7.30
   4 -11   1   -2.60    4.00
  -4  11  -1    8.20    7.60
   4  11   1   18.00   14.90
   4  11   1    0.90    6.80
  -4  11  -1   17.70   10.80
  -4  11  -1   11.30    9.40
  -4  11  -1    6.00    8.20
   5 -11   1   17.20    9.60
  -5 -11  -1    6.70    6.00
   5 -11   1   12.30    5.40
  -5  11  -1   16.20   11.00
  -5  11  -1    5.60    8.00
  -5  11  -1    0.10    7.40
  -6 -11  -1    8.10    6.40
   6 -11   1    8.00    4.70
   6 -11   1    0.00    8.80
  -6  11  -1    3.50    9.00
  -6  11  -1    2.40   10.50
  -6  11  -1   42.80   14.70
  -6  11  -1   -0.90    6.60
  -7 -11  -1    0.60    5.80
   7 -11   1   -6.00    5.20
   7 -11   1   -4.10    7.10
  -7  11  -1    1.30    6.90
  -7  11  -1    9.10   10.80
  -7  11  -1   -2.50   11.20
  -7  11  -1   -3.70    8.70
  -8 -11  -1  -10.70    4.50
   8 -11   1    7.60    8.40
   8 -11   1    0.10    6.90
  -8  11  -1   -6.40    4.70
  -8  11  -1   -3.30    7.40
  -8  11  -1    9.50   11.40
  -8  11  -1  -12.90    6.30
   4 -12  -1    0.70    9.00
  -4 -12   1   -1.30    6.90
  -4  12   1    3.80    8.60
  -4  12   1   -4.60   14.20
  -4  12   1  -17.90    7.60
   4  12  -1    4.90    9.40
  -3 -12   1   19.90    7.10
   3 -12  -1   19.90   11.30
   3  12  -1   46.30   10.90
  -3  12   1   35.80   14.00
  -3  12   1   37.90   11.00
  -2 -12   1   20.10    7.80
   2 -12  -1   -3.10    9.70
  -2  12   1   -7.60    7.90
  -2  12   1   11.00   12.20
   2  12  -1   27.60   12.10
  -2  12   1    1.60    8.40
   2  12  -1    6.80    7.80
   1 -12  -1    9.30    9.30
  -1 -12   1    0.00    7.50
   1 -12  -1  -16.10    6.40
   1  12  -1   24.40   10.90
  -1  12   1   13.90   11.50
  -1  12   1    8.20    8.60
   1  12  -1  -11.70    8.20
   0  12   1   -2.20    7.40
   0  12  -1   16.90    9.30
   0  12   1  -14.00    9.00
   0  12  -1   20.60   10.10
   1 -12   1   14.50    9.80
   1 -12   1    0.90    5.90
  -1 -12  -1   11.40    8.20
  -1  12  -1   -6.90    7.70
   1  12   1   -1.00   13.50
   1  12   1    9.90    9.60
  -1  12  -1   -2.40    9.80
   2 -12   1   11.20    9.90
  -2 -12  -1   14.10    8.00
  -2  12  -1   -8.10    8.60
  -2  12  -1    9.90    9.00
  -2  12  -1  -19.10    9.50
   2  12   1    0.30    8.50
   2  12   1   37.50   14.80
  -3 -12  -1   63.19   10.80
   3 -12   1   48.00   14.80
  -3  12  -1   48.00   11.30
  -3  12  -1   43.20   11.90
   3  12   1   73.19   13.70
   4 -12   1    6.50   10.50
   4  12   1    4.60    8.30
  -4  12  -1   -1.00    9.90
  -4  12  -1    4.00    9.20
  -4  12  -1   -4.80    7.90
 -17   0   2    4.10    6.20
 -17   0   2    6.20    7.20
 -17   0   2    5.60    5.00
  17   0  -2   24.50    8.80
  17   0  -2   13.00    6.70
 -16   0   2    5.40    4.80
 -16   0   2   -0.30    3.40
  16   0  -2    0.00    4.40
 -16   0   2    5.30    6.40
  16   0  -2   -8.50    4.00
 -16   0   2   -2.30    3.30
 -15   0   2    1.80    6.50
  15   0  -2    9.30    5.10
 -15   0   2    0.30    3.90
 -15   0   2    1.90    3.40
  15   0  -2   15.40    4.70
 -15   0   2   -3.00    3.40
 -15   0   2    1.60    4.90
  15   0  -2   10.80    5.60
  14   0  -2   27.50    7.80
  14   0  -2   30.10    7.00
 -14   0   2   28.90    5.90
 -14   0   2   24.40    7.10
 -14   0   2   39.10    7.90
  13   0  -2    3.40    4.90
 -13   0   2    3.70    3.90
 -13   0   2    0.60    2.40
  13   0  -2    4.70    4.10
 -13   0   2    0.40    4.40
 -13   0   2   -6.90    2.80
  12   0  -2   -4.20    2.00
 -12   0   2   -0.90    2.60
  12   0  -2   -1.60    2.90
 -12   0   2    1.40    3.70
 -12   0   2    0.90    2.40
 -11   0   2   -4.30    2.80
 -11   0   2   -2.30    2.00
  11   0  -2    3.80    3.90
 -11   0   2   -2.10    1.90
  11   0  -2   -0.80    2.70
  11   0  -2   -1.60    1.40
  10   0  -2   39.00    6.20
  10   0  -2   33.60    6.80
 -10   0   2   34.80    6.20
 -10   0   2   39.90    4.90
 -10   0   2   44.20    5.50
  -9   0   2    1.10    2.10
  -9   0   2    0.80    0.70
  -9   0   2    1.00    1.30
   9   0  -2   -1.50    2.30
   9   0  -2   -1.60    2.90
   9   0  -2    0.30    1.40
  -9   0   2   -1.90    2.00
  -8   0   2    3.80    2.20
  -8   0   2    3.70    1.80
  -8   0   2    2.70    1.50
   8   0  -2   -0.50    2.70
   8   0  -2    1.50    2.30
   7   0  -2    0.90    2.70
  -7   0   2    1.30    1.30
  -7   0   2    0.10    0.80
  -7   0   2    1.10    1.40
   7   0  -2   -0.30    1.40
  -7   0   2   -0.20    1.50
   6   0  -2    0.20    2.10
   6   0  -2    0.60    1.80
  -6   0   2    0.40    1.20
  -6   0   2    0.20    0.80
  -5   0   2   -4.70    2.20
  -5   0   2   -0.70    0.90
   5   0  -2    1.40    1.70
   5   0  -2    3.20    2.40
  -5   0   2   -0.10    0.80
   5   0  -2   -0.80    1.70
  -4   0   2   60.19    4.20
  -4   0   2   66.49    3.70
   4   0  -2   53.19    4.80
   4   0  -2   57.59    4.60
   4   0  -2   53.59    7.30
   3   0  -2    0.10    0.60
  -3   0   2   -0.10    3.00
  -3   0   2    0.10    0.80
   3   0  -2   -2.20    1.10
  -3   0   2   -0.90    1.00
  -3   0   2    3.00    1.50
   3   0  -2    0.70    1.40
  -3   0   2   -2.00    1.30
   3   0  -2   -1.70    1.60
  -2   0   2  143.79    8.30
  -2   0   2  148.69    8.20
   2   0  -2  137.49    8.10
  -2   0   2  150.48    7.70
  -2   0   2  128.79    7.80
   2   0  -2  153.98   12.20
  -2   0   2  160.18    8.40
  -2   0   2  147.39   12.80
  -1   0   2    0.10    0.50
  -1   0   2    0.30    0.40
  -1   0   2   -0.20    0.30
  -1   0   2    0.30    0.40
  -1   0   2    0.20    0.70
  -1   0   2    0.10    0.30
  -1   0  -2    0.20    0.80
  -1   0  -2   -0.10    0.60
  -1   0  -2   -0.20    0.50
  -1   0  -2   -0.30    0.50
  -2   0  -2   26.00    1.80
   2   0   2   24.80    3.90
   2   0   2   27.50    5.30
   2   0   2   26.50    2.40
  -2   0  -2   27.50    2.20
  -2   0  -2   30.30    2.60
   3   0   2    1.70    1.70
  -3   0  -2   -0.60    0.90
   3   0   2    1.20    2.70
   3   0   2   -1.70    0.90
   4   0   2    8.60    2.20
   4   0   2    4.90    1.80
  -4   0  -2    8.60    1.30
  -5   0  -2    0.00    0.70
  -5   0  -2   -1.60    0.90
   5   0   2   -0.50    1.60
   5   0   2    2.80    2.00
   6   0   2  164.68   10.80
  -6   0  -2  173.48    9.00
   6   0   2  173.28   11.30
  -6   0  -2  163.58    9.10
   7   0   2    1.20    2.20
  -7   0  -2   -0.70    0.80
   7   0   2   -1.30    0.60
  -7   0  -2   -0.20    0.60
   7   0   2   -0.20    2.50
  -7   0  -2    0.20    1.30
   8   0   2    6.60    2.80
  -8   0  -2    4.30    2.30
  -8   0  -2    4.60    0.70
  -8   0  -2    5.90    2.10
   8   0   2    5.30    2.60
  -9   0  -2   -1.70    1.80
  -9   0  -2   -2.60    2.30
   9   0   2   -0.60    2.80
   9   0   2   -0.70    2.50
  -9   0  -2   -0.50    1.70
 -10   0  -2   15.10    4.50
  10   0   2   13.70    4.80
 -10   0  -2   12.50    3.30
 -10   0  -2   13.20    4.10
  10   0   2   10.10    3.90
 -11   0  -2    2.30    3.30
  11   0   2   -0.10    2.90
  11   0   2   -1.20    1.80
 -11   0  -2   -0.60    2.30
  11   0   2    3.20    4.00
 -11   0  -2    1.40    2.50
 -11   0  -2    1.90    3.10
 -12   0  -2   57.49    6.30
 -12   0  -2   69.29    9.00
 -12   0  -2   63.39    7.60
 -12   0  -2   72.69    9.30
  12   0   2   79.09    8.20
  13   0   2    8.00    4.40
 -13   0  -2   -0.50    3.20
 -13   0  -2   13.60    5.00
 -13   0  -2    6.50    2.90
 -13   0  -2    6.30    4.20
  13   0   2   17.70    6.10
 -14   0  -2    9.90    3.50
  14   0   2    2.80    3.60
 -14   0  -2   11.80    5.10
 -14   0  -2   15.40    4.60
 -14   0  -2   25.50    5.10
  14   0   2   17.00    6.30
  14   0   2   23.50    6.50
 -15   0  -2   -2.90    3.00
 -15   0  -2    3.30    5.90
  15   0   2    4.30    3.40
 -15   0  -2    3.10    3.20
 -15   0  -2    1.10    4.70
  15   0   2    1.00    5.00
 -15   0  -2    2.50    4.10
  15   0   2    4.40    4.50
 -16   0  -2   40.00    8.40
  16   0   2   60.19    9.90
  16   0   2   29.50    5.60
 -16   0  -2   44.90   10.20
 -16   0  -2   27.30   10.00
 -16   0  -2   50.69    7.60
  16   0   2   44.80    9.90
 -17   0  -2    7.50    4.00
 -17   0  -2    8.00    7.60
  17   0   2   -3.50    5.80
  17   0   2    9.00    6.30
 -17  -1   2    8.80    5.90
 -17  -1   2   17.10    5.50
  17  -1  -2   17.30    8.00
  17  -1  -2   11.90    5.80
  17   1  -2   13.40    7.90
  17   1  -2    2.80    4.80
 -17   1   2    4.70    4.70
 -17   1   2   10.80    7.20
 -16  -1   2   -1.10    4.50
 -16  -1   2   -5.00    3.70
 -16  -1   2   -3.50    5.00
  16  -1  -2   -1.80    4.00
 -16  -1   2    5.60    4.70
  16  -1  -2    9.50    7.50
 -16   1   2    3.60    7.00
  16   1  -2    8.20    4.80
  16   1  -2    5.30    5.30
 -16   1   2   -1.50    7.10
 -16   1   2   16.80    6.70
 -15  -1   2   -3.00    3.10
 -15  -1   2   -0.90    4.00
 -15  -1   2   -1.90    3.90
  15  -1  -2   -5.60    4.30
  15  -1  -2   -1.10    4.70
 -15  -1   2    1.00    3.20
 -15  -1   2    5.40    5.50
  15   1  -2    0.80    4.20
 -15   1   2   -2.50    5.30
  15   1  -2    9.90    4.70
 -15   1   2    3.30    4.90
  15   1  -2    6.90    3.90
 -15   1   2   -8.30    4.50
  14  -1  -2   45.20    9.00
 -14  -1   2    9.10    4.50
  14  -1  -2    3.60    3.20
  14  -1  -2    1.90    4.20
 -14  -1   2    4.60    3.00
 -14  -1   2    1.70    3.30
 -14  -1   2    9.70    5.20
 -14  -1   2    2.60    3.70
 -14   1   2    8.40    5.20
 -14   1   2    6.60    5.10
  14   1  -2   39.40    7.60
  14   1  -2    5.20    4.00
  13  -1  -2   -3.60    2.60
 -13  -1   2   -1.90    2.80
 -13  -1   2   -1.90    3.60
 -13  -1   2    3.80    3.60
 -13  -1   2    1.90    3.50
  13  -1  -2   -0.90    2.70
  13  -1  -2   -0.90    4.40
 -13  -1   2    0.40    2.70
 -13   1   2   -2.60    1.90
  13   1  -2   -4.20    3.00
  13   1  -2   -1.60    3.60
  13   1  -2    0.90    3.30
 -13   1   2    4.20    4.30
 -13   1   2    8.00    3.90
 -12  -1   2    2.30    2.10
  12  -1  -2    0.30    4.00
 -12  -1   2    4.10    2.80
  12  -1  -2    1.80    3.80
 -12  -1   2    0.50    3.10
 -12   1   2   -0.50    1.70
  12   1  -2   -3.10    2.20
 -12   1   2    4.30    3.40
 -12   1   2    2.10    3.90
  12   1  -2    4.10    3.90
 -12   1   2    2.60    1.80
 -12   1   2    1.50    1.00
  12   1  -2    5.30    3.70
  11  -1  -2   -4.40    1.80
 -11  -1   2   -0.30    1.80
 -11  -1   2   -0.20    2.20
 -11  -1   2    2.10    2.70
  11  -1  -2    1.20    2.80
  11  -1  -2    0.60    3.10
 -11   1   2    1.50    1.60
  11   1  -2   -2.20    1.30
 -11   1   2    2.80    2.70
 -11   1   2    6.20    3.30
 -11   1   2    1.80    1.30
 -11   1   2    8.90    4.50
  11   1  -2    0.10    3.50
  11   1  -2    2.10    2.80
  10  -1  -2   35.40    6.20
  10  -1  -2   29.30    6.60
 -10  -1   2   42.10    5.70
 -10   1   2   39.10    5.40
  10   1  -2   30.20    6.10
 -10   1   2   36.10    3.40
  10   1  -2   36.50    5.60
 -10   1   2   32.40    3.30
 -10   1   2   42.10    6.60
 -10   1   2   44.40    5.30
   9  -1  -2    8.00    4.10
  -9  -1   2    5.80    2.70
   9  -1  -2    6.90    3.50
  -9   1   2   15.60    3.60
  -9   1   2   11.30    2.10
  -9   1   2   10.40    3.90
  -9   1   2   19.90    2.70
  -9   1   2   15.80    3.60
   9   1  -2   15.10    4.40
   9   1  -2   12.90    3.50
   8  -1  -2   81.99   12.00
  -8  -1   2   57.79    3.80
   8  -1  -2   64.49    6.30
   8  -1  -2   64.89    6.60
  -8  -1   2   62.49    5.70
  -8   1   2   58.89    6.10
  -8   1   2   62.39    4.40
  -8   1   2   61.09    5.50
   8   1  -2   58.29    5.70
  -8   1   2   63.69    4.60
   8   1  -2   56.29    6.20
  -8   1   2   77.79   16.80
  -8   1   2   61.29    5.80
   7  -1  -2  163.18   19.80
   7  -1  -2  140.09   10.60
   7  -1  -2  139.39   10.10
  -7  -1   2  146.69    9.70
  -7   1   2  144.39    8.40
  -7   1   2  146.59    8.80
  -7   1   2  144.09   10.10
  -7   1   2  140.69   25.10
  -7   1   2  152.68    9.50
   7   1  -2  145.29   10.20
  -7   1   2  136.59    9.20
   7   1  -2  143.39    9.50
  -6  -1   2   10.10    2.50
   6  -1  -2   12.60    3.20
  -6  -1   2   13.00    1.80
   6  -1  -2   13.70    7.20
   6  -1  -2   12.40    3.20
  -6   1   2   10.20    3.00
  -6   1   2   13.30    2.50
  -6   1   2   10.50    8.10
  -6   1   2   12.70    2.30
   6   1  -2   11.70    2.50
  -6   1   2   12.00    1.70
  -6   1   2   11.80    3.00
   6   1  -2    8.50    2.70
  -5  -1   2   87.19    5.30
   5  -1  -2   82.29    6.60
   5  -1  -2   85.49    7.20
  -5  -1   2   82.99   11.60
   5  -1  -2  117.79   16.90
   5  -1  -2   87.99    7.00
  -5  -1   2   93.89    9.80
  -5   1   2   89.39    5.90
  -5   1   2   85.99    6.30
  -5   1   2   87.09    5.20
  -5   1   2   87.49    6.60
  -5   1   2   86.29    6.00
   5   1  -2  101.69    6.20
   5   1  -2   92.19    6.60
   4  -1  -2  127.79    8.40
   4  -1  -2  111.79    8.40
  -4  -1   2  127.09    7.00
   4  -1  -2  119.39    8.00
   4  -1  -2  128.69   19.30
  -4  -1   2  116.09   15.50
  -4   1   2  118.39    7.40
   4   1  -2  120.79    7.30
  -4   1   2  132.09    6.60
   4   1  -2  116.59    7.70
  -4   1   2  116.69    7.40
  -4   1   2  104.99   21.60
  -4   1   2  118.79    7.80
  -4   1   2  120.99    7.90
   3  -1  -2   15.80    3.00
   3  -1  -2   10.70    6.90
  -3  -1   2   12.50    5.90
  -3  -1   2   17.40    2.30
  -3  -1   2   22.40    2.40
   3  -1  -2   15.40    2.30
  -3  -1   2   16.50    1.50
   3  -1  -2   16.40    2.60
  -3  -1   2   18.60    2.50
   3  -1  -2   19.70    3.30
  -3   1   2   15.10    2.30
  -3   1   2   15.10    2.90
   3   1  -2   17.50    2.40
  -3   1   2   15.80    8.80
   3   1  -2   15.90    1.90
  -3   1   2   17.70    2.60
  -3   1   2   15.20    1.20
   3   1  -2   21.00    2.00
  -3   1   2   23.70    3.20
  -2  -1   2 1517.15   74.89
  -2  -1   2 1375.96   75.29
  -2  -1   2 1577.84   75.29
   2  -1  -2 1463.05   75.59
   2  -1  -2 1357.56   76.29
  -2  -1   2 1478.25   91.39
   2  -1  -2 1440.56   75.79
   2  -1  -2 1474.35   74.79
  -2  -1   2 1440.26   75.09
  -2  -1   2 1411.76   75.49
   2  -1  -2 1414.86   75.69
   2  -1  -2 1634.74   75.39
  -2   1   2 1618.34   75.89
   2   1  -2 1422.86   74.99
  -2   1   2 1469.75   75.69
  -2   1   2 1479.15   95.79
  -2   1   2 1439.06   75.39
  -2   1   2 1429.16   75.89
   2   1  -2 1516.95   75.29
  -2   1   2 1499.65   74.79
  -2   1   2 1565.14   75.79
  -2   1   2 1442.26   75.59
   2   1  -2 1516.55   75.39
  -2   1   2 1526.85   75.79
   2   1  -2 1526.65   93.29
   2   1  -2 1510.55   74.89
  -1  -1   2  103.29    6.40
   1  -1  -2  100.59    6.30
  -1  -1   2  104.29    6.00
  -1  -1   2  107.69   17.60
  -1  -1   2  106.09    6.50
   1  -1  -2  101.89    6.20
  -1  -1   2  108.19    6.30
   1  -1  -2  113.49    6.30
  -1  -1   2  103.39    6.20
   1  -1  -2  101.79    6.40
   1  -1  -2  110.69    6.20
   1  -1  -2  122.19    6.90
  -1  -1   2  109.39    5.50
   1  -1  -2  107.59    6.20
  -1  -1   2   99.59    5.70
  -1   1   2  104.39    6.30
   1   1  -2  109.79    6.00
   1   1  -2  108.99    6.40
  -1   1   2  108.49    6.80
  -1   1   2  104.99    6.20
  -1   1   2  102.89    6.30
   1   1  -2  111.79    5.80
  -1   1   2  109.09    6.40
   1   1  -2  103.89    6.30
   1   1  -2   99.39    6.40
  -1   1   2  129.49   18.70
  -1   1   2  106.99    6.40
   1   1  -2  106.39   17.10
   0  -1   2  154.38    8.40
   0  -1  -2  153.98    8.50
   0  -1   2  146.19    8.90
   0  -1  -2  145.59    8.00
   0  -1   2  148.39    8.20
   0  -1   2  149.69    8.30
   0  -1  -2  158.88   20.20
   0  -1  -2  146.69    8.60
   0  -1   2  142.69    8.00
   0  -1  -2  162.98    9.00
   0  -1   2  160.98    8.60
   0  -1   2  163.38   21.80
   0  -1  -2  148.49    8.30
   0   1  -2  159.78    8.30
   0   1   2  174.68   20.80
   0   1  -2  157.28    8.30
   0   1  -2  152.98   20.50
   0   1  -2  156.98    8.10
   0   1  -2  138.99    8.80
   0   1   2  154.58    8.70
   0   1   2  151.08    9.00
   0   1   2  145.19    8.40
   0   1  -2  155.58    8.80
   0   1  -2  157.08    8.70
   0   1   2  147.99    8.40
   0   1  -2  159.88    8.10
   0   1   2  163.48    8.10
   0   1  -2  152.78    8.40
   0   1  -2  154.28    8.40
   1  -1   2  517.45   25.70
   1  -1   2  495.25   26.10
   1  -1   2  477.65   25.50
   1  -1   2  514.15   25.10
  -1  -1  -2  503.35   25.10
   1  -1   2  516.65   25.50
   1  -1   2  494.05   25.80
  -1  -1  -2  463.15   25.80
   1  -1   2  507.45   25.70
   1  -1   2  486.95   26.30
   1  -1   2  494.55   25.60
  -1  -1  -2  503.25   39.30
  -1  -1  -2  495.55   25.50
  -1  -1  -2  488.95   25.40
  -1  -1  -2  472.05   25.60
  -1   1  -2  495.95   25.50
   1   1   2  532.65   25.70
  -1   1  -2  479.75   25.80
   1   1   2  482.05   25.90
  -1   1  -2  475.45   26.40
  -1   1  -2  530.45   26.00
  -1   1  -2  534.55   43.00
   1   1   2  437.76   25.50
  -1   1  -2  492.85   25.90
  -1   1  -2  486.05   25.10
   1   1   2  479.85   25.40
  -1   1  -2  494.15   25.70
   1   1   2  493.95   25.60
   1   1   2  488.85   39.30
  -1   1  -2  484.75   25.70
  -2  -1  -2    5.30    1.20
  -2  -1  -2    5.70    1.30
   2  -1   2    6.00    2.10
  -2  -1  -2    1.30    4.00
   2  -1   2    6.40    1.50
  -2  -1  -2    5.10    1.20
   2  -1   2    2.80    4.00
   2  -1   2    3.80    1.50
  -2  -1  -2    4.20    1.50
   2  -1   2    3.70    0.60
   2  -1   2    6.70    2.00
  -2  -1  -2    5.00    1.60
   2  -1   2   10.80    2.60
   2  -1   2    8.50    1.40
  -2  -1  -2    6.00    1.90
  -2   1  -2    6.90    2.40
  -2   1  -2    7.60    1.60
   2   1   2    3.90    1.40
  -2   1  -2    5.70    1.90
  -2   1  -2    5.40    1.50
  -2   1  -2    4.30    1.60
  -2   1  -2    6.30    2.00
  -2   1  -2    7.60    1.80
   2   1   2    7.80    5.20
   2   1   2    4.60    1.30
  -2   1  -2    5.50    1.90
  -2   1  -2    2.70    4.60
   2   1   2    5.60    1.20
  -2   1  -2    5.40    0.60
   2   1   2    5.50    1.30
  -3  -1  -2   59.09    4.20
  -3  -1  -2   59.19    4.20
   3  -1   2   68.29    4.80
   3  -1   2   65.39    5.40
   3  -1   2   65.59    4.00
  -3  -1  -2   58.09    4.00
   3  -1   2   63.19    4.90
  -3  -1  -2   67.49    4.40
   3  -1   2   61.69    4.60
  -3  -1  -2   61.29   11.30
   3  -1   2   65.19   15.20
  -3  -1  -2   61.49    3.90
   3   1   2   59.09    4.20
  -3   1  -2   69.29    4.40
  -3   1  -2   63.89    4.10
  -3   1  -2   58.19    4.90
   3   1   2   56.79    4.30
   3   1   2   53.39    3.60
   3   1   2   69.49    3.50
   3   1   2   59.89   11.10
  -3   1  -2   66.79    3.50
  -3   1  -2   66.69   16.20
  -3   1  -2   63.79    4.80
  -4  -1  -2   21.60    4.80
   4  -1   2   22.40    3.30
   4  -1   2   29.90    3.70
  -4  -1  -2   20.50    2.30
  -4  -1  -2   21.10    1.90
   4  -1   2   15.70    7.40
   4  -1   2   24.70    3.30
  -4  -1  -2   20.80    2.20
  -4   1  -2   21.00    2.20
  -4   1  -2   13.70    8.30
   4   1   2   21.40    3.00
   4   1   2   24.50    2.90
  -4   1  -2   26.70    3.40
   4   1   2   20.30    5.70
  -4   1  -2   26.40    2.90
  -4   1  -2   21.50    3.30
   5  -1   2   37.50   10.90
   5  -1   2   31.30    4.20
  -5  -1  -2   25.20    2.00
   5  -1   2   28.50    4.20
  -5  -1  -2   27.20    2.30
  -5   1  -2   24.60   10.50
  -5   1  -2   29.60    4.00
   5   1   2   37.70    4.20
  -5   1  -2   34.40    3.90
  -5   1  -2   32.50    3.00
   5   1   2   30.90    3.70
  -5   1  -2   29.00    2.80
   6  -1   2   10.20    5.80
   6  -1   2    3.00    2.40
  -6  -1  -2    3.70    0.80
   6  -1   2    4.70    2.70
  -6   1  -2    2.60    1.60
  -6   1  -2   -3.80    4.20
   6   1   2    5.30    2.00
  -6   1  -2    2.80    2.20
  -6   1  -2    1.40    2.30
   6   1   2    3.80    2.10
  -6   1  -2    6.20    1.60
   7  -1   2    6.70    3.80
   7  -1   2   -0.80    0.60
   7  -1   2   -0.10    1.80
   7  -1   2   -0.10    2.10
  -7   1  -2    0.10    1.50
  -7   1  -2    3.40    5.60
  -7   1  -2   -0.60    2.20
  -7   1  -2    1.50    2.00
  -7   1  -2   -0.30    1.10
   7   1   2    1.30    2.30
   7   1   2   -1.40    0.60
   7   1   2    1.20    1.90
   8  -1   2   -0.30    1.60
   8  -1   2   -0.10    2.40
   8  -1   2   -0.70    3.30
   8  -1   2    3.00    2.90
   8  -1   2   -0.50    2.70
  -8   1  -2    1.40    2.00
   8   1   2    3.40    2.40
   8   1   2    2.90    2.50
  -8   1  -2    0.00    1.30
  -8   1  -2    3.50    3.10
  -8   1  -2    2.70    1.40
  -8   1  -2    3.50    1.90
   9  -1   2   15.80    4.70
   9  -1   2   15.50    4.30
  -9  -1  -2   14.60    3.40
  -9   1  -2   17.50    3.60
  -9   1  -2   21.20    4.90
  -9   1  -2   17.00    2.70
  -9   1  -2   12.40    4.30
  -9   1  -2   21.00    3.30
  -9   1  -2   19.60    2.80
   9   1   2   13.10    3.70
   9   1   2   13.80    4.30
 -10  -1  -2   21.00    4.10
  10  -1   2   34.20    5.70
 -10  -1  -2   25.70    4.80
  10  -1   2   29.70    6.30
 -10   1  -2   28.20    5.60
 -10   1  -2   30.40    3.50
 -10   1  -2   28.90    5.60
 -10   1  -2   22.80    4.40
 -10   1  -2   24.00    3.40
  10   1   2   17.80    5.00
  10   1   2   23.60    4.90
 -11  -1  -2   88.19    7.90
  11  -1   2   73.89    8.10
 -11  -1  -2   81.79    7.00
 -11  -1  -2   70.49    6.80
  11  -1   2   76.59   10.40
 -11  -1  -2   82.09    7.70
 -11  -1  -2   90.19    8.00
 -11   1  -2   76.39    7.10
 -11   1  -2   78.79    5.50
 -11   1  -2   88.79    5.30
 -11   1  -2   90.69   10.70
 -11   1  -2   85.39    8.80
  11   1   2   91.99    8.30
  11   1   2   77.29    9.80
 -11   1  -2   86.49    6.20
  12  -1   2   -4.40    2.20
 -12  -1  -2    0.60    3.30
 -12  -1  -2   -5.30    1.90
  12  -1   2   -0.60    2.70
 -12  -1  -2    1.90    2.40
  12  -1   2    2.60    3.70
 -12  -1  -2   -1.60    3.00
 -12  -1  -2   -1.00    2.60
 -12   1  -2    0.40    4.30
  12   1   2    5.00    4.30
  12   1   2   -3.30    2.30
 -12   1  -2   -1.60    1.90
  12   1   2    0.50    3.30
 -12   1  -2   -2.40    3.20
 -12   1  -2    0.90    2.80
 -13  -1  -2   -5.20    2.60
 -13  -1  -2    0.50    3.40
 -13  -1  -2    5.10    4.20
  13  -1   2    0.10    2.90
 -13  -1  -2   -1.20    2.90
 -13  -1  -2    3.30    2.70
  13  -1   2   -2.50    3.50
  13  -1   2    3.50    3.70
  13   1   2    3.10    4.20
 -13   1  -2    5.30    4.50
 -13   1  -2    0.60    2.00
 -13   1  -2    4.00    4.00
  13   1   2   -1.40    3.20
 -13   1  -2   -2.90    4.10
  13   1   2    4.70    3.90
 -14  -1  -2    3.50    3.30
 -14  -1  -2    7.70    3.80
  14  -1   2    7.20    4.60
 -14  -1  -2    4.00    3.60
  14  -1   2   -2.20    2.70
  14  -1   2   -1.30    3.30
 -14  -1  -2    6.00    4.40
 -14   1  -2   11.80    6.20
  14   1   2   -1.70    3.90
  14   1   2    2.40    4.50
 -14   1  -2   11.20    5.20
  14   1   2   13.70    5.10
 -14   1  -2   13.90    5.30
  15  -1   2   18.20    4.20
 -15  -1  -2   16.20    4.70
  15  -1   2   73.29   11.50
 -15  -1  -2   20.10    5.60
  15  -1   2   24.20    6.90
 -15  -1  -2   10.30    5.00
 -15   1  -2   18.80    6.50
  15   1   2    6.90    4.10
  15   1   2   17.20    6.30
  15   1   2   26.70    6.70
 -15   1  -2   30.90    8.30
  16  -1   2   42.40    6.10
  16  -1   2  101.19   14.20
 -16  -1  -2   66.29    8.40
 -16   1  -2   68.79    9.20
 -16   1  -2   84.19   12.30
 -16   1  -2   83.79   14.00
  16   1   2  104.09   12.60
  16   1   2   67.19   13.40
 -16   1  -2   70.19   12.80
  17  -1   2   13.20    6.50
 -17  -1  -2   20.90    6.70
  17  -1   2   22.80    8.60
  17   1   2   17.40    7.20
 -17   1  -2    6.30    4.50
  17   1   2   14.30    5.20
 -17   1  -2    5.20    8.40
  17  -2  -2   13.70    7.20
  17  -2  -2   11.80    5.80
 -17  -2   2   12.70    5.70
  17   2  -2   -2.10    5.50
 -17   2   2   13.00    7.30
 -17   2   2    7.70    9.40
  17   2  -2    4.80    6.80
  16  -2  -2   -0.80    4.60
 -16  -2   2   11.40    5.70
 -16  -2   2   -5.40    5.60
 -16  -2   2    3.80    4.00
 -16  -2   2    4.90    4.20
  16  -2  -2    6.80    6.20
 -16   2   2    9.80    6.40
  16   2  -2    8.30    5.60
 -16   2   2    1.40    5.10
 -16   2   2   -5.70    6.80
  16   2  -2    4.30    4.40
 -15  -2   2   -5.20    4.10
  15  -2  -2    4.20    4.80
 -15  -2   2   -1.60    3.80
 -15  -2   2    1.00    3.20
  15  -2  -2    6.10    5.90
  15  -2  -2   13.40    3.40
 -15   2   2    4.90    5.50
  15   2  -2   18.50    6.10
 -15   2   2   -3.00    4.60
 -15   2   2    4.60    6.40
  15   2  -2    2.00    3.80
  15   2  -2    5.90    5.10
 -14  -2   2   25.10    6.50
 -14  -2   2   30.80    6.30
  14  -2  -2   21.70    6.60
  14  -2  -2   21.90    7.10
 -14  -2   2   26.80    5.70
 -14  -2   2   15.00    6.20
 -14  -2   2   26.60    5.00
 -14   2   2   30.30    3.70
  14   2  -2   31.30    6.60
 -14   2   2   19.30    7.20
 -14   2   2   32.00    7.20
  14   2  -2   33.00    7.60
 -14   2   2   28.10    7.40
 -13  -2   2   -1.60    3.30
 -13  -2   2    6.90    3.50
 -13  -2   2    4.20    2.70
  13  -2  -2   10.60    4.90
  13  -2  -2   -0.20    2.70
  13  -2  -2   -0.20    4.60
 -13  -2   2    6.80    3.90
  13   2  -2    4.90    3.70
 -13   2   2   10.00    4.60
 -13   2   2   11.20    3.80
 -13   2   2    4.40    4.60
 -13   2   2   13.50    5.50
  13   2  -2   10.50    4.60
  13   2  -2   -3.40    4.50
 -12  -2   2   16.30    4.50
 -12  -2   2   19.80    3.90
  12  -2  -2   15.70    6.00
  12  -2  -2   12.60    5.30
 -12   2   2    8.90    5.20
  12   2  -2   10.60    4.80
  12   2  -2   17.80    4.70
 -12   2   2   17.10    4.90
 -12   2   2   12.90    4.50
 -12   2   2   13.60    3.00
 -12   2   2   10.40    5.40
  11  -2  -2   23.70    5.70
  11  -2  -2   25.90    6.60
 -11  -2   2   30.80    5.00
 -11  -2   2   36.30    6.00
  11  -2  -2   20.20    6.70
 -11   2   2   39.80    7.70
  11   2  -2   31.00    5.20
 -11   2   2   29.70    5.50
 -11   2   2   28.20    4.10
  11   2  -2   28.60    6.10
 -11   2   2   31.10    5.50
  10  -2  -2   39.10   12.30
 -10  -2   2   34.70    4.30
  10  -2  -2   42.10    6.80
 -10  -2   2   32.70    5.60
  10  -2  -2   31.80    6.60
 -10   2   2   30.00    6.30
  10   2  -2   41.60    6.50
 -10   2   2   40.70    6.40
 -10   2   2   27.10    2.00
 -10   2   2   42.20    6.00
 -10   2   2   34.00    4.80
 -10   2   2   36.30   18.60
  10   2  -2   32.40    5.00
  -9  -2   2   24.10    2.90
   9  -2  -2   16.40    4.60
   9  -2  -2   29.30   11.60
  -9  -2   2   24.80    3.40
   9  -2  -2   25.20    5.90
  -9  -2   2   40.30    5.70
  -9   2   2    3.30   11.20
  -9   2   2   18.20    4.50
  -9   2   2   16.00    1.40
   9   2  -2   18.20    3.70
   9   2  -2   15.40    4.20
  -9   2   2   17.20    3.70
  -9   2   2   19.30    4.20
  -9   2   2   19.30    5.00
  -9   2   2   17.70    1.60
  -8  -2   2   10.80    2.30
   8  -2  -2    7.10    3.90
  -8  -2   2    9.30    2.40
   8  -2  -2    7.20    3.10
   8  -2  -2   10.70    8.50
  -8  -2   2    9.40    3.30
  -8   2   2    7.20    3.20
  -8   2   2    7.60    0.90
   8   2  -2    7.30    3.30
  -8   2   2   10.90    2.90
  -8   2   2    9.50    0.90
  -8   2   2    8.40    3.80
   8   2  -2    7.50    2.50
  -8   2   2   11.30    4.00
  -8   2   2   17.30   11.50
  -7  -2   2   23.00    2.80
   7  -2  -2   27.30   11.30
  -7  -2   2   25.10    4.30
   7  -2  -2   23.20    4.60
   7  -2  -2   20.20    4.60
  -7  -2   2   15.70    5.00
  -7  -2   2   30.60    3.70
  -7  -2   2   19.90    7.20
   7  -2  -2   26.20    5.20
  -7   2   2   22.90    3.70
   7   2  -2   23.30    4.30
  -7   2   2   20.40    4.60
  -7   2   2   14.20   11.80
  -7   2   2   27.60    4.10
  -7   2   2   18.10    4.40
   7   2  -2   22.80    3.40
   6  -2  -2  163.48   12.00
  -6  -2   2  137.49   22.20
   6  -2  -2  154.38   10.90
  -6  -2   2  160.08    9.20
   6  -2  -2  174.78    9.80
  -6  -2   2  137.99   18.00
   6  -2  -2  176.58   11.50
  -6  -2   2  153.48    9.80
   6  -2  -2  196.78   30.40
  -6   2   2  164.58   10.10
  -6   2   2  207.38   53.69
   6   2  -2  156.28    9.60
  -6   2   2  144.89   10.90
   6   2  -2  151.18   10.10
  -6   2   2  155.28   10.90
  -5  -2   2  142.59   23.30
   5  -2  -2  143.29   10.50
   5  -2  -2  159.68   32.00
  -5  -2   2  129.09    8.60
   5  -2  -2  121.39    9.30
  -5  -2   2  138.09    8.20
  -5  -2   2  133.99    7.80
   5  -2  -2  134.09    8.60
   5  -2  -2  151.38    9.60
   5   2  -2  138.89    7.50
   5   2  -2  100.29   20.40
  -5   2   2  124.29    8.60
   5   2  -2  149.19    8.70
  -5   2   2  134.69    9.70
  -5   2   2  139.09   30.80
  -5   2   2  121.69    9.20
   5   2  -2  138.69    8.10
  -5   2   2  122.69    8.70
   4  -2  -2   62.89    5.60
   4  -2  -2   72.89    5.70
  -4  -2   2   64.19    5.60
  -4  -2   2   71.29    5.20
  -4  -2   2   58.49   16.50
  -4  -2   2   74.89    4.60
   4  -2  -2   69.59   21.00
   4  -2  -2   72.39    6.80
   4  -2  -2   75.79    5.70
  -4  -2   2   77.19    4.90
  -4  -2   2   76.49    4.80
  -4   2   2   68.69    5.40
  -4   2   2   76.69    6.70
  -4   2   2   64.79   20.00
  -4   2   2   77.29    6.10
   4   2  -2   65.19    5.00
   4   2  -2   77.69    4.70
  -4   2   2   76.29    5.80
   4   2  -2   78.79   19.50
  -3  -2   2    0.00    1.60
   3  -2  -2    2.00    0.40
  -3  -2   2    0.50    4.80
   3  -2  -2    2.60    1.60
   3  -2  -2    2.70    2.10
  -3  -2   2    1.50    1.00
  -3  -2   2    2.70    1.40
  -3  -2   2    3.50    1.40
   3  -2  -2    3.40    2.70
  -3  -2   2    2.80    1.00
  -3  -2   2   -0.40    2.20
   3  -2  -2   -0.80    2.10
  -3   2   2    4.00    2.40
   3   2  -2    2.10    1.90
   3   2  -2    6.30    6.40
  -3   2   2    3.10    8.10
   3   2  -2    0.80    0.90
   3   2  -2    1.60    0.90
  -3   2   2    1.20    2.00
  -3   2   2    0.00    1.70
  -3   2   2    3.30    2.90
   2  -2  -2  307.37   17.20
  -2  -2   2  328.17   16.70
  -2  -2   2  296.97   17.30
   2  -2  -2  320.57   17.70
   2  -2  -2  350.56   42.30
  -2  -2   2  302.17   37.80
   2  -2  -2  312.47   17.60
  -2  -2   2  323.77   16.20
  -2  -2   2  303.67   16.60
   2  -2  -2  306.87   17.30
  -2  -2   2  282.57   17.70
  -2   2   2  372.66   44.70
   2   2  -2  322.77   16.40
  -2   2   2  312.27   18.30
   2   2  -2  315.67   16.60
  -2   2   2  330.97   17.70
  -2   2   2  295.87   17.20
  -2   2   2  317.47   17.70
   2   2  -2  314.37   17.60
   2   2  -2  331.17   39.40
   2   2  -2  314.57   16.60
   2   2  -2  301.27   17.40
  -1  -2   2 9999.00  533.35
   1  -2  -2 8445.46  474.55
  -1   2   2 8145.98  474.05
   1   2  -2 8415.16  472.85
   0  -2   2  995.40   53.39
   0  -2  -2  998.60   53.99
   0  -2  -2 1077.69   53.69
   0  -2  -2  988.00   53.59
   0  -2   2 1139.69   86.19
   0  -2  -2 1188.58   85.99
   0  -2  -2 1083.59   54.59
   0  -2   2 1115.09   53.39
   0  -2   2 1006.40   54.39
   0  -2   2  955.90   53.79
   0  -2  -2 1051.69   52.79
   0  -2   2  962.40   52.99
   0   2   2  987.60   54.49
   0   2   2 1197.08   54.19
   0   2  -2 1043.80   52.89
   0   2  -2 1017.20   53.39
   0   2   2 1038.40   53.69
   0   2  -2 1116.49   53.49
   0   2  -2 1002.00   53.89
   0   2   2 1064.69   53.49
   0   2   2 1036.50   52.79
   0   2  -2  990.30   53.59
   0   2   2 1105.29   84.89
   0   2   2  993.40   53.69
   0   2  -2  960.10   54.29
   0   2  -2 1099.89   85.39
   1  -2   2  224.68   13.60
  -1  -2  -2  242.68   13.30
  -1  -2  -2  226.18   35.50
   1  -2   2  219.48   12.90
  -1  -2  -2  238.28   14.20
   1  -2   2  241.28   12.70
  -1  -2  -2  229.78   13.10
   1  -2   2  234.08   35.50
  -1  -2  -2  218.48   13.60
   1  -2   2  225.28   13.00
   1   2   2  267.67   13.20
  -1   2  -2  231.68   13.30
  -1   2  -2  234.38   13.80
   1   2   2  221.88   13.30
   1   2   2  247.28   12.50
   1   2   2  257.87   35.60
  -1   2  -2  265.57   37.30
  -1   2  -2  259.27   13.10
  -1   2  -2  225.98   14.30
  -1   2  -2  263.37   13.00
  -1   2  -2  228.88   13.30
  -1   2  -2  241.48   13.70
   1   2   2  214.08   13.30
  -2  -2  -2  188.18   11.20
   2  -2   2  209.18   10.50
  -2  -2  -2  206.98   10.40
   2  -2   2  196.18   11.40
  -2  -2  -2  203.48   10.30
   2  -2   2  191.58   11.50
   2  -2   2  187.88   12.80
   2  -2   2  199.88   11.80
  -2  -2  -2  211.98   30.10
  -2  -2  -2  177.58   11.50
  -2  -2  -2  216.68   10.90
  -2  -2  -2  206.98   11.40
  -2   2  -2  182.18   11.90
  -2   2  -2  195.88   32.60
   2   2   2  189.38   11.30
   2   2   2  181.08   12.00
  -2   2  -2  170.88   12.30
  -2   2  -2  212.78   12.00
  -2   2  -2  202.18   11.80
  -2   2  -2  189.18   11.40
   2   2   2  193.28   30.00
   2   2   2  202.38   10.30
   2   2   2  209.28   10.40
   2   2   2  224.98   11.20
   3  -2   2    1.30    0.30
   3  -2   2    1.20    1.90
   3  -2   2    1.30    2.30
  -3  -2  -2    0.80    0.70
  -3  -2  -2    2.90    2.00
  -3  -2  -2    1.00    6.30
  -3  -2  -2    1.30    1.80
  -3  -2  -2   -0.90    2.00
  -3  -2  -2    1.20    1.20
  -3  -2  -2    2.70    1.30
  -3  -2  -2    1.50    1.20
   3  -2   2    1.00    1.40
   3   2   2    2.60    2.00
   3   2   2    0.70    1.30
  -3   2  -2    0.30    2.30
   3   2   2    4.10    1.20
  -3   2  -2   -1.10    5.90
  -3   2  -2    4.00    2.30
  -3   2  -2    0.80    2.00
  -3   2  -2    4.50    3.20
   3   2   2    3.10    5.50
  -3   2  -2    1.70    1.70
   4  -2   2   16.00    3.80
  -4  -2  -2   18.70    1.90
  -4  -2  -2   18.20    2.80
   4  -2   2   12.30    2.60
  -4  -2  -2   12.70    7.20
   4  -2   2   18.20   11.20
  -4  -2  -2   16.50    2.30
   4  -2   2   24.00    3.30
   4  -2   2   15.00    3.30
  -4  -2  -2   19.30    3.40
  -4  -2  -2   17.50    2.50
   4   2   2   16.70    2.40
  -4   2  -2   16.50    2.80
  -4   2  -2   15.30    3.50
  -4   2  -2   18.10   13.00
  -4   2  -2   15.80    3.20
  -4   2  -2   15.50    3.90
   4   2   2   12.10    8.40
  -4   2  -2   15.70    3.20
   4   2   2   13.90    2.40
  -5  -2  -2   42.70    3.60
   5  -2   2   67.59   20.90
  -5  -2  -2   58.09   13.70
  -5  -2  -2   40.70    3.70
  -5  -2  -2   49.40    4.30
   5  -2   2   43.80    5.30
   5  -2   2   44.50    5.50
   5  -2   2   46.80    4.60
  -5   2  -2   41.40    4.50
   5   2   2   42.10    3.70
  -5   2  -2   46.40    4.20
  -5   2  -2   48.00    5.80
  -5   2  -2   41.50    5.60
  -5   2  -2   49.40   18.60
   5   2   2   36.10    3.80
   5   2   2   44.40    2.90
   5   2   2   43.60   12.60
  -5   2  -2   41.30    4.50
   6  -2   2   55.19    5.70
  -6  -2  -2   50.09    4.00
  -6  -2  -2   42.40    3.80
  -6  -2  -2   37.60    9.30
  -6  -2  -2   46.50    4.20
   6  -2   2   52.99   17.90
   6  -2   2   49.99    5.20
   6   2   2   52.69    4.30
  -6   2  -2   49.10    4.50
  -6   2  -2   56.19    4.50
   6   2   2   45.60    4.50
  -6   2  -2   60.09    6.90
   6   2   2   38.30   11.40
  -6   2  -2   43.50   16.90
  -6   2  -2   53.89    6.30
  -7  -2  -2  160.38    9.40
   7  -2   2  164.98   11.10
  -7  -2  -2  149.19    9.00
   7  -2   2  178.98   30.00
   7  -2   2  165.68   11.70
  -7  -2  -2  158.78    9.70
   7   2   2  136.79   10.20
  -7   2  -2  137.99    9.90
  -7   2  -2  157.28    8.10
   7   2   2  151.68   10.00
  -7   2  -2  160.88   11.50
  -7   2  -2  159.78   11.30
  -7   2  -2  149.39   10.90
  -7   2  -2  160.08    8.10
  -7   2  -2  166.48   10.10
  -7   2  -2  183.78   35.70
   8  -2   2   12.10    3.40
   8  -2   2   11.40    4.10
  -8  -2  -2    7.30    2.40
   8  -2   2   12.30    9.10
  -8   2  -2    7.80    2.30
  -8   2  -2   10.00    4.20
   8   2   2    9.50    3.50
  -8   2  -2    7.80    0.90
  -8   2  -2   11.10    3.80
  -8   2  -2    9.20    3.70
  -8   2  -2   10.10    3.00
  -8   2  -2    7.80    0.90
  -8   2  -2   11.30   10.30
   8   2   2    7.70    2.80
   9  -2   2   11.50    4.60
   9  -2   2    0.00    8.30
  -9  -2  -2   10.60    2.60
   9  -2   2    3.50    3.40
  -9   2  -2    9.00    4.10
   9   2   2    7.70    3.20
  -9   2  -2   12.30    3.90
  -9   2  -2    8.20    1.10
  -9   2  -2   16.20   15.00
  -9   2  -2   12.10    3.00
   9   2   2   18.00    3.90
  -9   2  -2   15.90    4.50
  -9   2  -2   10.80    3.00
  10  -2   2    0.80    6.60
  10  -2   2   -1.50    1.60
  10  -2   2    3.60    4.20
 -10  -2  -2    4.30    2.50
  10  -2   2    8.10    3.40
 -10   2  -2    6.40    3.20
  10   2   2    3.00    2.70
 -10   2  -2    6.20    2.30
 -10   2  -2    3.60    3.70
 -10   2  -2   11.30    4.40
 -10   2  -2    3.70    0.80
  10   2   2    6.50    3.60
 -10   2  -2    3.20    3.80
 -11  -2  -2   43.20    5.60
  11  -2   2   31.90    8.30
  11  -2   2   28.70    6.40
 -11  -2  -2   40.60    5.80
 -11  -2  -2   38.10    6.40
 -11   2  -2   32.30    7.70
 -11   2  -2   36.90    6.00
  11   2   2   32.90    5.90
  11   2   2   41.40    6.90
 -11   2  -2   37.90    5.10
 -11   2  -2   34.60    7.40
 -11   2  -2   46.10    6.10
 -12  -2  -2    8.90    3.30
 -12  -2  -2    6.50    3.60
  12  -2   2    5.00    5.10
 -12  -2  -2    6.30    3.20
  12  -2   2    1.20    3.50
  12   2   2   10.80    4.20
  12   2   2   10.00    4.80
 -12   2  -2   10.20    3.60
 -12   2  -2    9.90    3.80
 -12   2  -2    7.00    4.80
 -13  -2  -2   14.10    4.20
 -13  -2  -2   13.70    5.50
  13  -2   2    8.60    5.80
 -13  -2  -2    9.40    4.10
 -13  -2  -2    9.70    3.80
  13  -2   2   10.30    5.50
 -13  -2  -2   17.70    4.40
 -13   2  -2   14.00    2.80
 -13   2  -2   21.40    5.70
 -13   2  -2   13.80    5.60
 -13   2  -2   11.60    3.50
  13   2   2    8.10    4.30
 -13   2  -2   18.30    6.00
  13   2   2   15.90    5.50
 -14  -2  -2   18.80    4.50
  14  -2   2   14.20    6.80
 -14  -2  -2   19.80    5.20
  14  -2   2    3.60    3.90
 -14  -2  -2   14.50    4.80
  14  -2   2   15.20    6.00
 -14  -2  -2   10.20    5.60
  14   2   2    9.80    5.20
 -14   2  -2    6.90    5.00
 -14   2  -2   11.20    6.90
  14   2   2   14.00    5.10
  14   2   2    8.30    4.10
 -14   2  -2   16.10    6.60
 -15  -2  -2   -3.60    3.20
 -15  -2  -2   -6.60    3.50
  15  -2   2   -0.70    4.60
  15  -2   2   -3.40    4.20
 -15  -2  -2    5.70    3.60
 -15  -2  -2    0.00    3.30
 -15  -2  -2    3.80    5.00
 -15   2  -2    4.50    6.50
 -15   2  -2   -3.20    6.30
 -15   2  -2    0.90    5.30
  15   2   2    5.20    4.50
  15   2   2    2.30    3.70
  15   2   2    0.90    3.80
  16  -2   2    7.30    6.60
 -16  -2  -2    1.10    4.00
  16  -2   2    5.30    5.10
 -16  -2  -2   -1.10    4.50
  16   2   2    9.50    5.70
 -16   2  -2    8.80    6.00
  16   2   2    9.90    6.50
  16   2   2   18.80    5.10
 -16   2  -2    3.20    8.80
  17  -2   2   57.99   12.00
  17  -2   2   69.59   11.60
 -17   2  -2   41.20   12.50
  17   2   2   68.59   11.10
  17   2   2   84.79   10.90
  17   2   2   38.60    7.30
  17  -3  -2    3.30    6.00
  17  -3  -2    9.70    5.20
  17   3  -2   14.70    6.80
 -17   3   2   13.90    8.00
 -17   3   2    5.70    6.40
 -16  -3   2    4.60    5.10
 -16  -3   2    7.20    4.70
  16  -3  -2    3.40    5.50
 -16  -3   2   -3.80    5.20
  16  -3  -2    6.10    6.00
  16   3  -2    8.10    4.80
 -16   3   2    4.80    7.50
 -16   3   2   17.30    8.20
  16   3  -2    8.20    6.40
 -15  -3   2    0.20    4.30
 -15  -3   2    9.40    7.10
  15  -3  -2   15.50    4.10
  15  -3  -2    8.50    5.70
 -15  -3   2   15.60    5.90
  15   3  -2   16.70    5.60
 -15   3   2    6.70    4.40
 -15   3   2    7.00    7.50
 -15   3   2    5.90    6.50
 -15   3   2   18.80    6.50
  15   3  -2   10.40    4.60
  14  -3  -2    6.60    6.30
 -14  -3   2    5.70    4.60
 -14  -3   2   -0.30    3.60
  14  -3  -2    1.40    4.80
  14   3  -2    6.30    4.00
 -14   3   2    5.90    4.80
 -14   3   2    0.10    4.70
 -14   3   2    0.60    4.80
  14   3  -2    3.40    4.30
 -14   3   2   -0.90    4.20
  13  -3  -2   -8.30    3.90
  13  -3  -2    3.20    4.50
  13  -3  -2    5.90    2.80
 -13  -3   2    2.80    3.20
 -13  -3   2    1.80    3.60
 -13  -3   2    1.10    2.20
  13   3  -2    2.40    2.90
  13   3  -2   -2.50    4.40
 -13   3   2    1.10    5.30
 -13   3   2    7.90    4.00
 -13   3   2    4.70    5.30
  13   3  -2   -2.70    3.70
 -13   3   2    6.20    5.90
 -12  -3   2   48.50    5.40
 -12  -3   2   44.70    7.70
  12  -3  -2   43.50   14.50
  12  -3  -2   56.09    8.90
  12  -3  -2   42.80    9.20
  12   3  -2   65.39    8.70
 -12   3   2   13.90   17.50
 -12   3   2   50.09    8.00
  12   3  -2   59.69    7.40
 -12   3   2   52.79   10.70
 -12   3   2   60.69   10.40
 -12   3   2   50.69    9.30
  11  -3  -2   13.00   12.60
  11  -3  -2   26.90    5.80
  11  -3  -2   17.20    6.10
 -11  -3   2   20.70    3.70
 -11  -3   2   21.70    5.50
 -11   3   2   34.50    8.00
 -11   3   2   20.80    5.50
 -11   3   2   24.60    8.90
  11   3  -2   22.40    4.40
 -11   3   2   18.10   22.00
  11   3  -2   20.20    5.50
 -10  -3   2   31.80    4.10
  10  -3  -2   42.50    6.80
  10  -3  -2   19.90   14.70
 -10  -3   2   50.69    7.20
  10  -3  -2   35.50    7.40
  10   3  -2   44.30    6.40
 -10   3   2   37.40    7.50
  10   3  -2   42.80    5.70
 -10   3   2   43.80    8.00
 -10   3   2   45.60    9.90
 -10   3   2   48.50    7.20
 -10   3   2   45.90    6.80
 -10   3   2   13.50   13.50
   9  -3  -2   13.70    4.50
   9  -3  -2   19.20    5.00
  -9  -3   2   14.80    2.80
  -9  -3   2   17.70    4.70
  -9  -3   2   18.00    3.60
   9  -3  -2   -0.50   10.50
  -9   3   2   17.50    5.20
  -9   3   2   14.90    5.10
   9   3  -2   14.70    3.90
  -9   3   2    1.90   15.50
  -9   3   2   14.30    3.90
   9   3  -2   15.30    3.40
  -9   3   2   20.40    5.00
  -8  -3   2    1.10    1.40
  -8  -3   2    7.70    7.10
   8  -3  -2   -0.10    3.20
   8  -3  -2    3.40    3.50
  -8  -3   2   -2.70    5.20
   8  -3  -2  -13.90    7.30
  -8  -3   2    4.60    2.30
   8  -3  -2    2.20    3.00
  -8  -3   2   -1.10    2.70
   8   3  -2   -1.00    1.00
  -8   3   2    0.60    3.30
  -8   3   2    3.20    2.90
  -8   3   2    3.30   11.80
   8   3  -2    1.50    2.30
  -8   3   2    4.70    2.50
  -8   3   2   -0.10    3.90
   8   3  -2    0.60    1.90
  -7  -3   2   16.60    2.50
   7  -3  -2   19.90    4.50
  -7  -3   2   12.40    8.90
   7  -3  -2   10.20    4.40
   7  -3  -2   19.30    5.10
   7  -3  -2    2.70    7.00
  -7  -3   2   20.10    3.90
   7  -3  -2   16.20    3.40
  -7   3   2   15.70    3.90
  -7   3   2   22.90    5.20
   7   3  -2   16.70    3.20
   7   3  -2   16.00    2.90
  -7   3   2   17.40    5.20
   6  -3  -2   24.90    4.60
   6  -3  -2   31.70    5.30
   6  -3  -2   28.40    4.20
  -6  -3   2   21.80    2.50
  -6  -3   2   25.60    3.80
   6  -3  -2    2.80    9.40
  -6  -3   2   27.50    4.60
   6  -3  -2   25.10    5.50
  -6  -3   2   16.20   12.20
  -6   3   2   32.00    4.70
   6   3  -2   31.90    3.80
   6   3  -2   25.30    2.40
  -6   3   2   26.00    5.20
   6   3  -2   25.70    2.70
  -6   3   2   28.50    6.00
   6   3  -2   10.40   10.30
  -6   3   2   15.60   14.00
   5  -3  -2   68.79    6.20
   5  -3  -2   74.69   23.90
   5  -3  -2   79.79    7.60
  -5  -3   2   61.89   20.70
   5  -3  -2   70.29    8.50
  -5  -3   2   61.79    5.60
  -5  -3   2   71.09    4.90
   5  -3  -2   72.79    6.50
   5   3  -2   73.39    5.10
   5   3  -2   65.69   20.00
  -5   3   2   70.99    7.30
   5   3  -2   71.59    5.20
  -5   3   2   68.99    6.00
  -5   3   2   43.80   22.80
  -5   3   2   64.59    7.10
   4  -3  -2    9.90    2.90
  -4  -3   2    7.20    3.30
  -4  -3   2   13.50    2.00
  -4  -3   2    7.30    1.80
   4  -3  -2   10.50    3.00
  -4  -3   2   11.00    2.90
   4  -3  -2    7.70    3.40
  -4  -3   2    4.40   10.10
  -4  -3   2    8.60    1.50
   4  -3  -2    7.80    3.00
  -4   3   2    2.70    8.30
   4   3  -2    7.50   10.20
   4   3  -2   11.70    2.90
   4   3  -2    6.00    1.60
  -4   3   2    9.70    3.70
  -4   3   2    3.00    2.60
  -4   3   2    6.40    3.70
   3  -3  -2   43.30    5.60
  -3  -3   2   42.40    5.60
  -3  -3   2   25.20    2.80
  -3  -3   2   34.40   16.80
   3  -3  -2   28.20    4.00
  -3  -3   2   30.20    2.80
   3  -3  -2   29.30    4.20
   3  -3  -2   31.70   18.80
  -3  -3   2   35.40    2.40
  -3  -3   2   27.80    4.20
   3   3  -2   34.60    4.90
   3   3  -2   32.90    2.80
   3   3  -2   29.10   15.80
  -3   3   2   30.70    4.90
   3   3  -2   38.30    5.10
  -3   3   2   37.20    6.00
   3   3  -2   26.00    2.30
  -3   3   2   -1.60   10.60
  -3   3   2   32.50    4.40
  -2  -3   2  688.83   34.40
   2  -3  -2  642.74   34.90
   2  -3  -2  629.04   70.59
   2  -3  -2  638.74   35.30
  -2  -3   2  673.73   70.89
   2  -3  -2  716.83   36.20
  -2  -3   2  651.63   34.70
   2  -3  -2  650.33   35.60
  -2  -3   2  656.43   35.70
   2   3  -2  699.93   72.59
   2   3  -2  612.14   35.40
  -2   3   2  635.94   35.40
   2   3  -2  654.73   34.40
  -2   3   2  703.73   75.29
   2   3  -2  659.73   36.10
  -2   3   2  679.43   36.00
  -2   3   2  640.94   36.80
  -2   3   2  641.94   35.30
   2   3  -2  710.03   33.70
   1  -3  -2    6.10    2.50
   1  -3  -2    7.50    2.20
  -1  -3   2    7.00    3.00
   1  -3  -2    6.50    3.00
   1  -3  -2   -0.20    8.00
  -1  -3   2    6.60    2.20
   1  -3  -2    4.90    1.60
  -1  -3   2   11.70   10.60
  -1   3   2    6.50    2.80
  -1   3   2   -2.80    9.80
   1   3  -2    0.60    8.50
   1   3  -2    6.90    1.10
   1   3  -2    6.70    2.90
  -1   3   2    6.90    1.80
  -1   3   2    9.60    3.20
   1   3  -2    2.40    2.40
  -1   3   2    6.60    3.90
  -1   3   2    7.30    2.20
   1   3  -2    5.30    3.30
   1   3  -2    5.90    2.00
   0  -3  -2   90.59    5.20
   0  -3   2   87.59    6.20
   0  -3   2   79.59   25.80
   0  -3  -2   90.69    6.50
   0  -3   2   88.19    7.00
   0  -3  -2   83.49   27.70
   0  -3  -2   93.09    7.20
   0  -3   2   75.49    5.50
   0   3  -2   90.79    6.10
   0   3   2   85.39    6.70
   0   3  -2   93.49    5.30
   0   3   2   87.59    5.20
   0   3  -2   79.89    7.70
   0   3   2   89.09    5.90
   0   3   2  103.89   27.50
   0   3  -2   80.19   25.80
   0   3   2   86.19    7.80
   0   3   2   96.09    6.90
   0   3  -2   84.19    6.70
   0   3  -2   79.69    6.70
  -1  -3  -2   33.30    4.90
  -1  -3  -2   33.90   17.40
   1  -3   2   29.40    3.00
   1  -3   2   28.60    2.90
  -1  -3  -2   25.40    3.60
   1  -3   2   33.50    4.70
   1  -3   2   20.50   14.20
   1  -3   2   28.90    3.20
  -1   3  -2   34.10    4.40
   1   3   2   38.90    5.80
   1   3   2   29.90    2.70
  -1   3  -2   16.10   11.80
  -1   3  -2   30.50    4.00
   1   3   2   30.90   17.00
  -1   3  -2   31.10    2.90
  -1   3  -2   36.40    5.00
  -1   3  -2   36.70    5.60
   1   3   2   35.80    4.80
   1   3   2   39.20    4.80
  -2  -3  -2    1.00    2.30
   2  -3   2   -0.20    1.50
   2  -3   2    0.00    9.30
   2  -3   2    2.10    1.80
  -2  -3  -2    1.80    1.70
  -2  -3  -2    2.50    6.30
   2  -3   2   -0.70    1.00
   2  -3   2   -0.70    2.30
   2   3   2   -1.10    3.10
  -2   3  -2    1.90    2.20
  -2   3  -2   -0.10    2.40
   2   3   2    4.00    2.70
   2   3   2   -0.50    1.80
   2   3   2   -9.00    5.10
   2   3   2    0.20    1.10
  -2   3  -2    5.60    8.70
  -2   3  -2    1.10    3.30
  -2   3  -2    1.90    2.70
   3  -3   2    9.60    3.20
  -3  -3  -2   -1.20    6.40
   3  -3   2    7.40    2.40
   3  -3   2    8.10    1.20
  -3  -3  -2    7.80    2.70
   3  -3   2    4.60    8.50
   3  -3   2    9.30    2.70
  -3  -3  -2    6.00    1.90
  -3  -3  -2    7.00    1.10
   3  -3   2    8.60    3.70
  -3  -3  -2    7.50    1.00
  -3  -3  -2   11.50    3.70
  -3   3  -2    9.00    3.20
  -3   3  -2    6.50   11.60
  -3   3  -2    9.50    3.00
  -3   3  -2    7.80    2.70
   3   3   2    0.70    7.90
   3   3   2    8.40    2.70
   3   3   2    7.10    3.70
  -3   3  -2    6.30    4.00
   4  -3   2   67.49    7.10
  -4  -3  -2   58.89    5.90
   4  -3   2   54.19    5.20
  -4  -3  -2   56.09    3.40
  -4  -3  -2   63.09    4.00
  -4  -3  -2   60.39    4.60
   4  -3   2   54.19    5.30
  -4  -3  -2   55.49    5.10
   4  -3   2   61.49    5.50
  -4  -3  -2   45.60   17.50
  -4   3  -2   57.59    5.10
   4   3   2   53.89    5.30
  -4   3  -2   52.99    5.60
  -4   3  -2   51.09    5.80
   4   3   2   35.40   15.30
  -4   3  -2   64.29   22.60
  -4   3  -2   56.69    7.50
  -5  -3  -2   21.00    3.60
  -5  -3  -2   16.50    2.90
   5  -3   2   21.40    3.80
   5  -3   2   14.70   12.50
   5  -3   2   14.60    3.40
  -5  -3  -2   16.10    3.80
   5  -3   2   17.80    4.70
  -5  -3  -2    9.60    8.70
   5   3   2   22.30    3.60
   5   3   2   17.40    2.50
  -5   3  -2   20.20    4.80
  -5   3  -2    7.60   11.60
   5   3   2    9.40   11.60
  -5   3  -2   18.00    4.80
  -5   3  -2   21.00    3.80
  -5   3  -2   20.60    4.40
  -6  -3  -2   -2.70    6.30
   6  -3   2    5.40    2.70
  -6  -3  -2    4.00    1.90
   6  -3   2   20.70   13.20
  -6  -3  -2    1.20    2.10
   6  -3   2    2.30    3.00
   6  -3   2    0.70    2.60
  -6  -3  -2    3.20    2.50
  -6  -3  -2    3.40    1.30
  -6   3  -2    1.90    3.70
   6   3   2    5.70    1.90
  -6   3  -2    6.20   10.30
  -6   3  -2    5.00    2.70
   6   3   2    5.60    1.60
  -6   3  -2    4.30    3.10
   6   3   2    5.00    6.00
  -6   3  -2    6.20    3.60
   7  -3   2   90.29   27.50
   7  -3   2  120.89   11.00
  -7  -3  -2  123.29    8.10
  -7  -3  -2  127.09    8.10
  -7  -3  -2  130.59    8.70
  -7  -3  -2   96.99   21.70
   7  -3   2  118.09    9.50
   7  -3   2  120.09    9.90
  -7   3  -2  114.09    9.80
  -7   3  -2  114.09    8.60
   7   3   2   94.29   21.70
  -7   3  -2  119.39   10.00
   7   3   2  118.99    8.10
  -7   3  -2  109.39    9.90
  -7   3  -2  115.09   33.40
   7   3   2  108.79    8.10
   8  -3   2    6.40    3.60
   8  -3   2    8.70    4.10
  -8  -3  -2    5.90    2.60
   8  -3   2    4.40   11.00
   8  -3   2    5.60    4.00
  -8  -3  -2    8.20    2.50
  -8  -3  -2    8.60    2.40
  -8  -3  -2   -0.40    4.90
  -8   3  -2    3.80    2.60
  -8   3  -2    4.50   14.20
  -8   3  -2   17.80    4.20
  -8   3  -2    3.70    4.10
   8   3   2    5.30    2.50
  -8   3  -2    5.80    3.60
  -8   3  -2    0.20    3.40
   8   3   2    7.20    3.00
  -9  -3  -2    3.10    2.30
   9  -3   2   14.30    4.40
   9  -3   2    8.90    4.90
   9  -3   2   -4.40   10.40
  -9   3  -2   13.30    5.10
   9   3   2    8.10    2.70
  -9   3  -2    8.00    3.00
  -9   3  -2   37.50   16.10
  -9   3  -2    8.60    4.50
  -9   3  -2   11.50    3.80
  -9   3  -2   12.40    5.40
   9   3   2   10.50    3.50
 -10  -3  -2   15.50    3.50
  10  -3   2   13.60   16.30
  10  -3   2   14.70    5.80
  10  -3   2   12.80    4.20
 -10   3  -2   14.40    5.30
 -10   3  -2  -24.50   12.90
  10   3   2    9.80    3.60
 -10   3  -2   18.00    4.00
 -10   3  -2   12.80    4.30
  10   3   2   18.90    4.40
 -10   3  -2   14.70    5.60
 -10   3  -2   18.40    5.70
  11  -3   2    5.40    4.00
  11  -3   2   -2.80    2.90
  11  -3   2    3.50    4.10
 -11  -3  -2    2.80    3.60
 -11  -3  -2    4.80    2.70
  11  -3   2  -12.00   10.30
 -11  -3  -2    8.10    2.80
 -11   3  -2    7.00    4.10
  11   3   2    1.30    3.50
  11   3   2    3.50    2.80
  11   3   2   -2.20    1.90
 -11   3  -2   -4.10    4.30
 -11   3  -2   -1.60    4.00
  12  -3   2   26.20    7.60
  12  -3   2   27.30    6.60
  12  -3   2   31.40   11.20
 -12  -3  -2   28.60    4.90
 -12  -3  -2   26.20    5.10
 -12  -3  -2   30.10    6.40
 -12   3  -2   33.00    6.20
  12   3   2   22.80    5.20
 -12   3  -2   21.10    6.20
 -12   3  -2   29.00    8.30
 -12   3  -2   31.40    8.00
  12   3   2   23.00    5.40
  13  -3   2    8.90    3.20
 -13  -3  -2    6.00    4.60
  13  -3   2    2.80    3.40
 -13  -3  -2   13.20    3.80
  13  -3   2   -2.30    4.20
  13   3   2    7.90    4.50
 -13   3  -2    9.60    6.40
 -13   3  -2   12.70    6.40
 -13   3  -2    3.90    4.90
 -13   3  -2    4.40    4.60
  14  -3   2   18.60    4.00
 -14  -3  -2    9.20    5.10
  14  -3   2    0.60    4.20
  14  -3   2   -0.80    4.60
 -14  -3  -2    6.20    4.70
 -14  -3  -2    4.20    3.40
 -14   3  -2   -3.00    4.40
 -14   3  -2   16.20    7.30
  14   3   2    8.10    4.10
  14   3   2   -3.70    3.30
  14   3   2    6.40    4.20
 -14   3  -2    5.30    7.50
 -15  -3  -2    1.70    4.50
  15  -3   2    6.40    5.90
 -15  -3  -2    4.70    4.40
 -15   3  -2   27.80    9.80
 -15   3  -2    0.30    5.80
  15   3   2    4.60    5.10
 -15   3  -2   10.10    6.20
  15   3   2   16.00    5.00
  16  -3   2    7.50    6.10
  16  -3   2   -6.50    4.30
 -16  -3  -2    0.70    3.90
 -16  -3  -2    4.30    4.80
 -16   3  -2    0.10    5.80
 -16   3  -2   -1.10    5.20
  16   3   2   -1.20    4.30
  16   3   2   10.70    5.70
  17  -3   2    6.60    5.50
 -17  -3  -2   17.80    6.70
  17  -3   2   11.20    7.50
  17   3   2   22.20    8.50
 -17   3  -2    8.00   11.20
 -17   3  -2    1.20    7.60
  17  -4  -2   10.80    7.20
  17   4  -2    3.20    8.00
  16  -4  -2   15.60    7.60
 -16  -4   2   -4.30    4.70
  16  -4  -2    6.00    6.00
 -16   4   2    1.30    8.20
  16   4  -2    5.40    6.80
 -16   4   2   20.30    8.70
 -15  -4   2    7.30    4.30
  15  -4  -2   -4.00    2.70
  15  -4  -2   -8.00    4.60
 -15   4   2   -5.00    5.70
 -15   4   2    3.20    5.10
  15   4  -2    5.00    5.80
 -15   4   2   18.90    8.60
  14  -4  -2    5.50    4.10
  14  -4  -2    9.50    6.80
 -14  -4   2    0.70    3.70
 -14   4   2   -4.70    6.30
  14   4  -2    5.70    5.00
 -14   4   2   -2.40    5.50
 -14   4   2    7.10    6.30
 -14   4   2   -0.10    7.20
  13  -4  -2   -0.80    5.40
  13  -4  -2  -11.60   23.70
 -13  -4   2   -3.70    3.60
  13  -4  -2    1.90    4.40
 -13   4   2    1.20    4.60
  13   4  -2   -1.10    3.90
 -13   4   2   -1.20    5.70
 -13   4   2    5.60    4.90
 -13   4   2    3.40    5.40
  12  -4  -2   -2.70    5.10
 -12  -4   2    1.50    3.30
  12  -4  -2    0.60    3.80
  12  -4  -2  -15.00   17.50
 -12  -4   2   -1.50    3.70
 -12  -4   2    5.40    2.40
 -12   4   2   -4.00    4.60
  12   4  -2    5.60    3.50
 -12   4   2   -4.70    3.60
 -12   4   2    1.60    5.40
 -12   4   2  -36.10   23.20
 -12   4   2   -2.80    4.90
  11  -4  -2   21.10    6.30
 -11  -4   2   14.60    3.20
  11  -4  -2    8.70    4.70
 -11  -4   2   25.90    6.30
  11  -4  -2   25.30   31.30
 -11   4   2   12.00    7.00
 -11   4   2   11.00    5.60
  11   4  -2    6.30    3.80
 -11   4   2   -2.00    4.60
 -11   4   2   49.50   28.90
 -11   4   2   17.10    6.60
 -10  -4   2   75.59    5.70
  10  -4  -2   39.30   25.40
  10  -4  -2   70.99    9.50
 -10  -4   2   47.60   11.00
 -10  -4   2   69.09    6.70
 -10  -4   2   39.40   11.60
 -10  -4   2   72.09    9.60
 -10   4   2   82.39   32.50
 -10   4   2   82.29   10.00
  10   4  -2   72.39    6.70
 -10   4   2   72.89   10.90
 -10   4   2   75.59   10.70
  -9  -4   2   31.70    6.50
   9  -4  -2   18.90    4.90
   9  -4  -2   24.80    7.00
   9  -4  -2   17.10    5.80
  -9  -4   2    0.90   11.30
  -9  -4   2   29.90    4.90
   9  -4  -2   13.70   14.20
  -9  -4   2   19.70    3.30
  -9   4   2   22.70    6.70
  -9   4   2   28.50    6.70
  -9   4   2   48.70   24.70
  -9   4   2   24.60    5.70
  -9   4   2   17.00    6.70
   8  -4  -2   31.40    6.40
  -8  -4   2   34.40    3.80
  -8  -4   2   41.10    6.40
   8  -4  -2   34.30    7.60
   8  -4  -2   51.49    7.90
  -8  -4   2   47.80    7.50
  -8  -4   2   25.10   13.60
   8  -4  -2   39.30   23.90
  -8   4   2   50.29    7.00
  -8   4   2   35.50    7.10
  -8   4   2   36.70    7.40
  -8   4   2   55.79    9.30
   8   4  -2   46.70    5.30
  -8   4   2   46.70   29.90
   7  -4  -2   29.10    5.20
   7  -4  -2   28.80    6.90
   7  -4  -2   -6.30   12.40
   7  -4  -2   28.40    5.30
  -7  -4   2   31.60    5.80
  -7  -4   2   30.30    3.30
   7  -4  -2   30.80    5.70
  -7  -4   2   33.70   17.60
  -7  -4   2   26.70    5.20
   7   4  -2   29.50    3.80
  -7   4   2   13.10   20.50
   7   4  -2   42.20   17.80
  -7   4   2   33.10    6.30
  -7   4   2   35.80    7.30
  -7   4   2   31.10    6.60
  -7   4   2   31.40    5.70
   6  -4  -2   19.20    4.30
  -6  -4   2   11.70    3.60
   6  -4  -2    4.00   11.20
   6  -4  -2    8.00    4.40
   6  -4  -2    8.00    3.20
  -6  -4   2   10.00    7.70
   6  -4  -2   10.80    3.90
  -6  -4   2   15.00    4.40
  -6  -4   2   10.60    2.20
  -6   4   2   10.00    4.90
   6   4  -2   13.20    2.90
  -6   4   2   12.00    3.90
   6   4  -2   15.30    2.40
  -6   4   2    8.00    4.20
   6   4  -2   -3.40   11.20
  -6   4   2    6.60   15.90
  -6   4   2    7.70    3.90
  -5  -4   2    3.30    1.90
   5  -4  -2    6.70    3.60
   5  -4  -2    5.10    2.80
  -5  -4   2    5.10    3.00
   5  -4  -2    1.60    3.50
   5  -4  -2    9.80    6.20
  -5  -4   2    3.20   11.10
   5  -4  -2    2.10    2.00
   5   4  -2    3.90    1.30
  -5   4   2    4.40    3.10
  -5   4   2   12.40    3.90
   5   4  -2    2.80   10.90
  -5   4   2    7.30    4.70
  -5   4   2   -0.90   12.80
  -5   4   2   -1.30    2.30
   4  -4  -2   72.39    4.70
  -4  -4   2   72.59    5.60
  -4  -4   2   76.89    4.80
   4  -4  -2   69.69    6.50
   4  -4  -2   80.59    4.50
   4  -4  -2   72.99    6.40
   4  -4  -2   69.09    8.30
   4  -4  -2   70.19   25.20
  -4  -4   2   65.69    6.60
  -4  -4   2   76.49   27.50
   4  -4  -2   75.59    7.10
  -4   4   2   72.99    9.80
  -4   4   2   74.29    7.40
  -4   4   2   44.80   21.10
   4   4  -2   73.69   28.00
  -4   4   2   70.39    6.70
   4   4  -2   71.59    4.40
   4   4  -2   71.79    6.90
   4   4  -2   75.19    7.10
   4   4  -2   80.19    5.10
  -3  -4   2  393.66   19.40
   3  -4  -2  353.86   20.80
   3  -4  -2  336.77   56.59
  -3  -4   2  361.16   20.50
   3  -4  -2  352.86   21.90
   3  -4  -2  368.86   21.30
  -3  -4   2  321.77   55.29
  -3   4   2  366.56   21.50
  -3   4   2  374.76   21.60
  -3   4   2  413.06   63.79
   3   4  -2  350.26   56.29
   3   4  -2  360.06   21.60
   3   4  -2  380.66   22.30
   3   4  -2  364.96   19.90
   2  -4  -2  331.07   19.60
  -2  -4   2  349.77   20.60
   2  -4  -2  333.27   74.79
  -2  -4   2  324.67   54.49
   2  -4  -2  353.36   19.10
   2  -4  -2  349.37   20.30
   2  -4  -2  311.27   20.40
  -2  -4   2  335.97   19.30
   2   4  -2  383.56   57.99
   2   4  -2  363.26   18.80
  -2   4   2  339.17   20.60
  -2   4   2  320.97   63.99
  -2   4   2  315.27   21.60
  -2   4   2  330.37   20.00
   2   4  -2  336.07   20.20
   2   4  -2  367.96   21.40
  -2   4   2  330.67   19.70
  -1  -4   2   23.80    2.50
   1  -4  -2   25.10    5.10
  -1  -4   2   23.20    3.70
   1  -4  -2   26.50    4.20
   1  -4  -2   28.40    3.20
   1  -4  -2   23.90    3.70
  -1  -4   2    7.70    9.50
  -1  -4   2   22.70    4.70
   1  -4  -2    4.60   12.60
  -1   4   2   26.70    6.30
   1   4  -2   16.90   14.70
  -1   4   2   25.10    4.40
  -1   4   2   33.50   19.90
   1   4  -2   21.40    1.80
   1   4  -2   21.40    5.30
  -1   4   2   32.80    5.20
  -1   4   2   25.40    3.90
   1   4  -2   20.40    4.50
   1   4  -2   27.40    3.70
   1   4  -2   28.50    4.80
   0  -4  -2  343.67   55.09
   0  -4   2  282.17   16.30
   0  -4  -2  291.67   18.30
   0  -4  -2  291.67   17.40
   0  -4  -2  311.07   16.00
   0  -4   2  289.67   17.20
   0  -4   2  291.17   18.10
   0  -4   2  275.67   55.89
   0   4  -2  270.47   18.80
   0   4   2  310.17   17.90
   0   4  -2  347.17   56.69
   0   4   2  254.57   17.50
   0   4  -2  316.47   15.90
   0   4   2  270.47   19.00
   0   4   2  313.77   16.80
   0   4  -2  297.57   18.20
   0   4   2  305.87   15.70
   0   4   2  350.36   56.69
   0   4  -2  278.97   16.90
   0   4  -2  275.87   17.60
  -1  -4  -2    5.90    3.30
   1  -4   2   -0.30    1.30
  -1  -4  -2   -0.90    1.80
   1  -4   2   -0.30    1.30
   1  -4   2    2.30    3.00
   1  -4   2    0.50    1.30
   1  -4   2   -2.00   12.40
  -1  -4  -2   -8.60    8.80
  -1   4  -2    2.20    3.10
   1   4   2   -4.60    8.30
  -1   4  -2    0.60    3.70
  -1   4  -2    1.60    1.90
   1   4   2    1.40    2.90
   1   4   2    0.50    1.60
  -1   4  -2   -9.40    6.10
   1   4   2   -1.10    2.40
   1   4   2    0.70    3.50
  -1   4  -2   -1.10    2.50
   2  -4   2    9.10    2.60
  -2  -4  -2   10.40    3.80
   2  -4   2   11.30    2.30
  -2  -4  -2   -1.00   10.70
  -2  -4  -2   11.40    2.80
   2  -4   2    8.80    2.50
   2  -4   2   -6.20    8.50
   2  -4   2    9.70    3.60
   2   4   2   13.80    2.20
  -2   4  -2    7.20    4.50
   2   4   2   -4.40    9.30
   2   4   2   10.40    4.10
  -2   4  -2   -2.60    6.90
  -2   4  -2   12.60    3.50
  -2   4  -2    9.60    3.80
   2   4   2   10.30    3.50
   2   4   2   13.70    3.90
  -2   4  -2    7.60    2.90
   3  -4   2   53.49   23.30
   3  -4   2   75.99    6.20
  -3  -4  -2   76.19    6.10
   3  -4   2   84.89    5.20
   3  -4   2   78.39    6.40
   3  -4   2   77.19    7.20
  -3  -4  -2   67.09   24.70
  -3   4  -2   83.19    8.50
   3   4   2   68.09   25.10
  -3   4  -2   85.79   32.70
  -3   4  -2   72.09    6.70
   3   4   2   75.19    6.50
   3   4   2   72.89    7.40
  -3   4  -2   86.29    7.10
   3   4   2   77.39    4.80
   4  -4   2   89.89    9.40
  -4  -4  -2   95.39    7.90
  -4  -4  -2   41.80   18.50
   4  -4   2   93.69    7.40
   4  -4   2   81.29    8.00
   4  -4   2   88.49    7.70
   4  -4   2   78.49   31.30
   4  -4   2   92.49    5.30
  -4  -4  -2   84.79    6.60
  -4   4  -2   95.79    9.40
   4   4   2   96.29    7.40
   4   4   2   94.39   29.00
  -4   4  -2   93.69    8.50
  -4   4  -2   96.99    7.60
  -4   4  -2   93.99   35.30
   4   4   2  101.39    8.20
  -4   4  -2   82.79    7.70
   5  -4   2    2.60    3.60
  -5  -4  -2    0.50    0.50
   5  -4   2   -0.80    2.30
   5  -4   2    2.40    2.50
  -5  -4  -2    8.40    8.80
   5  -4   2    8.90    7.90
  -5  -4  -2   -2.10    2.00
   5  -4   2    2.30    2.80
  -5  -4  -2    2.20    1.90
  -5   4  -2    8.60    4.70
  -5   4  -2   -1.40    2.30
  -5   4  -2   -0.80    3.20
  -5   4  -2   -9.10   10.30
   5   4   2    4.20    2.70
   5   4   2   -3.70    8.60
   6  -4   2   15.00   14.20
   6  -4   2   12.90    4.70
  -6  -4  -2   -0.60    7.40
  -6  -4  -2   18.50    4.60
  -6  -4  -2    7.10    3.30
  -6  -4  -2   11.00    2.90
  -6  -4  -2    9.90    1.10
   6  -4   2   17.60    4.40
   6  -4   2   18.30    4.40
  -6   4  -2   16.00   15.70
   6   4   2   24.40   16.80
   6   4   2    9.20    2.00
  -6   4  -2   13.70    4.00
  -6   4  -2   15.10    5.50
  -6   4  -2   12.80    4.30
  -6   4  -2   15.00    4.50
   6   4   2    9.30    2.90
   7  -4   2   -4.00   11.30
  -7  -4  -2   10.10   11.40
   7  -4   2    6.70    3.70
  -7  -4  -2    9.10    3.20
  -7  -4  -2   13.50    4.00
   7  -4   2    4.60    4.20
   7  -4   2    3.60    3.70
  -7  -4  -2    9.70    2.70
   7   4   2   -4.10    8.10
  -7   4  -2    6.80    5.30
  -7   4  -2    5.00    4.00
   7   4   2   10.80    2.30
  -7   4  -2    7.40    4.60
  -7   4  -2    6.10   19.10
   7   4   2    7.00    2.20
  -7   4  -2    8.90    3.80
  -8  -4  -2    6.60    2.90
   8  -4   2  -10.60   16.00
   8  -4   2    4.10    3.50
   8  -4   2    2.70    2.90
  -8  -4  -2    4.00    3.30
   8  -4   2    4.50    3.40
  -8  -4  -2    2.90    2.10
  -8  -4  -2    7.10    1.60
  -8  -4  -2    4.30    9.00
  -8   4  -2   10.10   17.80
  -8   4  -2   -0.60    3.80
   8   4   2    4.70    2.20
  -8   4  -2   -1.40    3.50
  -8   4  -2    5.30    3.50
  -8   4  -2    1.30    4.60
   8   4   2    9.60   10.50
   9  -4   2  -24.20   14.30
   9  -4   2    6.30    4.30
  -9  -4  -2    1.50    1.60
  -9  -4  -2   -8.90    5.90
  -9  -4  -2    2.40    2.30
   9  -4   2   -1.50    3.00
   9  -4   2   -0.70    3.70
  -9  -4  -2    4.90    3.20
  -9   4  -2    0.60    3.10
  -9   4  -2    1.80    4.70
   9   4   2    2.60    2.30
  -9   4  -2  -15.90   12.90
  -9   4  -2   -0.10    3.00
  -9   4  -2    1.30    4.70
 -10  -4  -2    6.40    2.40
  10  -4   2   17.30   19.60
  10  -4   2   12.30    4.80
  10  -4   2    1.40    1.00
 -10   4  -2    0.50   22.00
 -10   4  -2    9.40    5.40
  10   4   2    3.90    2.80
 -10   4  -2    1.70    3.90
 -10   4  -2   -0.10    5.00
 -11  -4  -2    8.60    4.90
  11  -4   2   21.20   20.40
 -11  -4  -2   12.50    3.60
  11  -4   2   14.80    5.50
  11  -4   2   12.70    5.10
 -11   4  -2   12.80    6.00
 -11   4  -2   22.30    7.10
 -11   4  -2   15.00    5.20
 -11   4  -2   21.70   28.60
 -11   4  -2   18.00    9.10
  11   4   2   17.50    4.40
  12  -4   2    2.20    4.40
 -12  -4  -2    1.70    2.70
  12  -4   2   -2.60    4.20
 -12  -4  -2    7.10    3.30
 -12  -4  -2    8.70    4.80
  12  -4   2   13.10   21.20
  12  -4   2    7.00    2.10
 -12   4  -2    0.60    4.60
  12   4   2    9.70    3.90
 -12   4  -2   -2.00    3.90
 -12   4  -2    5.90    5.20
 -12   4  -2    8.90    6.60
  13  -4   2    2.70    4.20
  13  -4   2   12.10    2.50
 -13  -4  -2    5.30    5.20
  13  -4   2    0.70    4.50
 -13  -4  -2    3.80    2.90
  13  -4   2  -17.60   22.00
 -13   4  -2    3.90    5.30
 -13   4  -2    6.50    7.30
  13   4   2   12.60    4.60
 -13   4  -2   14.60    8.80
 -13   4  -2    4.90    5.10
 -14  -4  -2    3.70    4.20
  14  -4   2    1.30    4.60
  14  -4   2    7.60    6.20
 -14   4  -2    6.50    6.40
 -14   4  -2   13.00    7.80
 -14   4  -2   -7.30    5.90
  14   4   2    2.80    5.80
 -15  -4  -2   -1.40    3.20
  15  -4   2    6.70    6.50
  15  -4   2    8.90    5.40
 -15   4  -2    6.00    4.60
  15   4   2    5.10    5.90
 -15   4  -2    9.90    6.70
 -15   4  -2   13.40    6.60
 -16  -4  -2    2.90    4.70
  16  -4   2   13.10    8.00
  16  -4   2    7.60    5.90
  16   4   2    5.00    6.30
 -16   4  -2    2.90    6.00
 -16   4  -2   17.90    8.20
  16  -5  -2    5.60    6.00
 -16  -5   2    6.90    8.40
  16  -5  -2   16.40    8.20
 -16   5   2  -10.10    4.30
 -16   5   2    3.00    7.20
  15  -5  -2   10.70    7.10
 -15  -5   2    5.00    4.90
  15  -5  -2    3.20    5.00
 -15   5   2    0.40    8.60
 -15   5   2    9.10    7.00
 -15   5   2    1.00    6.30
  15   5  -2   10.90    5.80
  14  -5  -2    6.30    7.60
 -14  -5   2   -1.60    4.00
  14  -5  -2    0.90    3.60
 -14   5   2   -4.80    5.70
 -14   5   2   -0.50    6.90
 -14   5   2   12.50    7.60
  14   5  -2    4.40    5.20
  13  -5  -2   36.30    3.90
  13  -5  -2   32.70    8.30
  13  -5  -2   38.30    9.40
 -13  -5   2   26.20    7.10
  13   5  -2   44.70    7.30
 -13   5   2   26.70    8.60
 -13   5   2   40.20   10.10
 -13   5   2   27.70   11.30
 -13   5   2   21.90    8.60
  12  -5  -2  -14.20   36.40
 -12  -5   2    2.40    4.60
  12  -5  -2    6.20    4.80
  12  -5  -2    2.80    4.60
 -12   5   2    7.50    6.30
 -12   5   2    1.60    5.60
  12   5  -2    8.00    4.10
 -12   5   2   22.00   33.60
 -12   5   2    5.60    5.90
 -12   5   2   11.50    6.10
 -11  -5   2    3.90    2.40
  11  -5  -2    0.30    4.90
  11  -5  -2    3.70    4.70
  11  -5  -2  -24.40   27.00
 -11  -5   2   -1.50    3.90
  11  -5  -2    7.10    2.00
 -11  -5   2    2.40    9.10
 -11   5   2    7.60    6.70
 -11   5   2   -5.60    4.60
  11   5  -2    5.30    3.20
 -11   5   2    0.30    5.40
 -11   5   2   26.50   32.70
 -11   5   2   -3.90    3.00
  10  -5  -2    2.30    4.10
  10  -5  -2    1.40    4.20
 -10  -5   2   -2.70   11.30
  10  -5  -2   -9.70   23.30
 -10  -5   2    5.60    4.60
 -10  -5   2    4.50    2.30
  10  -5  -2    0.50    4.50
 -10   5   2   10.30   27.40
 -10   5   2    2.40    5.20
 -10   5   2    1.00    3.80
 -10   5   2    1.80    4.90
 -10   5   2    1.20    6.10
   9  -5  -2    0.60   18.70
   9  -5  -2   -0.10    4.30
  -9  -5   2    3.60    4.30
   9  -5  -2   -1.70    2.50
  -9  -5   2   20.00   13.30
  -9  -5   2    3.20    2.10
   9  -5  -2    1.50    3.70
  -9   5   2    1.90    4.30
   9   5  -2    7.90    2.50
  -9   5   2   19.50   24.30
  -9   5   2    9.60    5.30
  -9   5   2    6.10    6.50
   8  -5  -2   39.60    6.90
   8  -5  -2   32.90    6.50
   8  -5  -2   37.90    7.00
  -8  -5   2   41.80    4.40
   8  -5  -2    4.20   23.90
  -8  -5   2   38.30    7.30
   8  -5  -2   38.80    8.90
  -8   5   2   42.40    7.20
   8   5  -2   21.80   15.50
   8   5  -2   37.90    3.80
  -8   5   2   58.49   30.00
   8   5  -2   37.40    4.40
  -8   5   2   35.60    8.00
  -8   5   2   38.90    7.80
  -8   5   2   36.30    9.40
   7  -5  -2   19.40    5.20
  -7  -5   2   35.80    5.90
   7  -5  -2   20.10    7.00
   7  -5  -2   20.60    5.20
   7  -5  -2   15.60   22.50
   7  -5  -2   32.60    6.40
  -7  -5   2   21.60    3.60
  -7  -5   2   29.50    6.20
  -7   5   2   21.70    5.50
  -7   5   2   13.20    7.40
  -7   5   2    2.10   18.40
  -7   5   2   19.20    5.80
   7   5  -2   34.30   15.90
   7   5  -2   26.00    3.00
  -7   5   2   14.10    6.00
   7   5  -2   22.10    3.90
   6  -5  -2   19.60    5.30
  -6  -5   2   15.10    4.30
   6  -5  -2   17.50   16.90
  -6  -5   2   20.40    4.80
   6  -5  -2   17.30    4.40
   6  -5  -2   20.80    5.00
   6  -5  -2   14.30    5.60
  -6  -5   2   20.40    3.50
  -6   5   2   15.10    5.50
  -6   5   2   15.00    6.20
  -6   5   2   13.20    4.90
  -6   5   2   -6.80   12.20
  -6   5   2   14.50    4.80
   6   5  -2   19.20    4.30
   6   5  -2   10.00   13.40
   5  -5  -2   17.90    6.00
   5  -5  -2   15.90    4.90
  -5  -5   2   -8.10   12.20
   5  -5  -2   18.70    4.50
   5  -5  -2    2.80   14.20
   5  -5  -2   18.80    1.60
  -5  -5   2   19.90    3.50
  -5  -5   2   24.80    5.10
   5  -5  -2   19.70    4.70
   5   5  -2   10.40   13.70
   5   5  -2   15.60    4.60
  -5   5   2   18.70    4.80
  -5   5   2   27.50   23.60
  -5   5   2   26.10    6.10
  -5   5   2   23.60    7.20
  -5   5   2   15.00    5.20
   4  -5  -2   22.10    2.70
   4  -5  -2   13.80   12.70
  -4  -5   2   18.00    4.60
  -4  -5   2   -1.90   11.90
   4  -5  -2   21.50    4.30
  -4  -5   2   27.90    4.00
   4  -5  -2   25.20    6.00
   4   5  -2    8.70   14.90
  -4   5   2   16.60    6.10
  -4   5   2   18.30    4.60
  -4   5   2   21.50    5.70
   4   5  -2   14.80    4.90
  -4   5   2   19.30    4.90
   4   5  -2   20.10    3.00
   4   5  -2   10.00    4.20
  -4   5   2   37.80   22.70
  -3  -5   2   34.80    4.70
   3  -5  -2   30.30    4.90
   3  -5  -2   27.20    3.60
   3  -5  -2   33.50    6.20
   3  -5  -2    6.30   10.00
  -3  -5   2   32.20    5.80
   3  -5  -2   32.60    4.50
   3   5  -2   28.80   18.40
  -3   5   2   23.50    5.00
  -3   5   2   29.70    6.10
  -3   5   2   35.20    7.60
   3   5  -2   33.60    3.90
  -3   5   2   49.30   26.60
   3   5  -2   25.10    5.40
  -3   5   2   26.00    5.40
   3   5  -2   35.90    6.60
   2  -5  -2  149.29    9.80
  -2  -5   2  150.48   11.60
  -2  -5   2  153.78   10.50
  -2  -5   2  149.39   48.00
   2  -5  -2  172.38   11.70
   2  -5  -2  144.09   10.40
   2  -5  -2  123.29   44.80
   2   5  -2  154.78    9.80
  -2   5   2  159.68   12.00
  -2   5   2  156.38   11.50
  -2   5   2  148.49   43.70
  -2   5   2  148.19   10.70
   2   5  -2  149.79   12.40
  -2   5   2  144.89   13.20
   2   5  -2  124.49   44.10
   2   5  -2  155.68   11.90
   1  -5  -2    3.00    1.50
  -1  -5   2    2.70    1.60
   1  -5  -2   -0.60    3.20
  -1  -5   2    0.40   11.60
   1  -5  -2    1.90    2.20
   1  -5  -2    2.90    2.10
  -1  -5   2    0.10    3.20
   1  -5  -2  -18.10   10.80
  -1  -5   2    0.50    2.20
   1   5  -2    3.10    4.00
  -1   5   2    1.20    3.20
   1   5  -2    7.30    3.70
  -1   5   2    5.80   14.20
   1   5  -2    0.20    3.10
  -1   5   2    3.90    2.40
   1   5  -2   -7.30   15.50
  -1   5   2   10.00    4.00
   1   5  -2    4.10    1.00
  -1   5   2    6.40    4.80
   1   5  -2    1.10    2.30
   0  -5   2   24.00    4.10
   0  -5  -2   26.30    5.40
   0  -5  -2   27.40   14.90
   0  -5   2   23.50    3.60
   0  -5  -2   24.20    3.90
   0  -5  -2   22.20    2.20
   0  -5   2   25.60    4.60
   0  -5   2   20.00    5.10
   0  -5  -2   19.80    5.20
   0  -5   2   38.90   21.20
   0   5  -2   24.30    5.60
   0   5  -2   28.10    6.60
   0   5   2   27.90    6.70
   0   5   2   26.10    4.00
   0   5  -2   27.50    2.50
   0   5  -2   34.00    4.70
   0   5   2   36.90   23.30
   0   5   2   24.80    6.00
   0   5  -2   23.50    5.20
   0   5  -2   44.90   24.20
   0   5   2   22.80    2.30
   0   5   2   25.60    5.30
  -1  -5  -2   23.40   17.60
   1  -5   2    6.20   13.60
  -1  -5  -2   24.70    4.60
   1  -5   2   30.50    3.60
  -1  -5  -2   29.90    6.00
   1  -5   2   38.50    6.40
   1  -5   2   29.10    4.00
   1  -5   2   27.80    4.10
  -1   5  -2   35.60    6.30
  -1   5  -2   25.30    6.80
  -1   5  -2    1.80   12.90
  -1   5  -2   21.10    4.90
  -1   5  -2   34.60    5.10
   1   5   2   27.30    5.40
   1   5   2   35.20    7.30
   1   5   2   30.10    4.10
   1   5   2   19.20   18.00
   1   5   2   34.80    6.00
   2  -5   2    2.70    1.90
  -2  -5  -2    2.30    2.40
   2  -5   2    5.30    2.60
  -2  -5  -2    4.30    3.60
  -2  -5  -2    6.50   12.60
   2  -5   2   11.60   16.60
   2  -5   2    5.10    2.30
   2   5   2    8.30    4.50
   2   5   2    0.90    3.00
  -2   5  -2    0.30    2.90
  -2   5  -2    4.50    3.30
  -2   5  -2    7.30    5.00
  -2   5  -2   -5.80   11.20
   2   5   2   -2.80   13.50
  -2   5  -2   -1.40    3.40
   2   5   2    4.60    1.90
   2   5   2    0.30    3.30
  -3  -5  -2   19.30    3.80
   3  -5   2   20.80    3.90
   3  -5   2    1.80   14.30
   3  -5   2   19.40    2.90
  -3  -5  -2   25.30   18.70
  -3  -5  -2   13.90    4.50
   3  -5   2   20.60    5.00
  -3   5  -2   19.40    4.60
  -3   5  -2   15.20    5.00
   3   5   2   11.10   15.20
  -3   5  -2   17.90    6.10
   3   5   2   19.80    2.60
   3   5   2   18.10    5.20
   3   5   2   25.30    5.20
  -3   5  -2   15.50    4.60
  -4  -5  -2   10.90   10.90
   4  -5   2    3.10    2.60
   4  -5   2   19.30   14.40
   4  -5   2    4.70    2.60
  -4  -5  -2    2.70    3.20
  -4  -5  -2   -1.10    2.20
   4  -5   2   -1.00    2.40
   4  -5   2    2.10    3.60
   4  -5   2    2.40    1.30
   4   5   2   -4.30    9.50
   4   5   2   11.50    4.70
   4   5   2    3.80    1.30
  -4   5  -2    5.40    3.40
   4   5   2    2.50    3.30
  -4   5  -2    5.70    4.20
  -4   5  -2    3.30    3.20
  -4   5  -2    3.60   12.30
  -4   5  -2    1.60    4.80
  -5  -5  -2   34.30   21.20
   5  -5   2   21.30    6.40
   5  -5   2   22.70    4.70
  -5  -5  -2   25.50    5.60
   5  -5   2   25.70    5.40
   5  -5   2   23.10    4.80
  -5  -5  -2   25.00    4.30
   5  -5   2   16.50   15.10
   5  -5   2   22.80    1.70
  -5   5  -2   25.80    5.50
   5   5   2   20.90    5.00
  -5   5  -2   23.80    6.40
  -5   5  -2   29.50    5.60
   5   5   2   17.80   18.50
  -5   5  -2   22.00    7.50
  -5   5  -2   48.70   22.00
  -6  -5  -2   70.99    6.20
   6  -5   2   69.49    7.50
   6  -5   2   70.59    7.40
   6  -5   2   69.19    7.30
   6  -5   2   74.59    9.70
  -6  -5  -2   66.49    7.30
   6   5   2   48.40   25.70
  -6   5  -2   64.19    8.30
  -6   5  -2   60.29    8.70
   6   5   2   67.69    8.60
  -6   5  -2   76.69   32.90
  -6   5  -2   83.19   11.50
  -6   5  -2   65.69    9.60
   7  -5   2   28.20    7.50
  -7  -5  -2   32.50    4.80
   7  -5   2   18.00    5.00
   7  -5   2   27.80    5.70
   7  -5   2    2.80   16.20
  -7  -5  -2   19.60    4.80
  -7   5  -2   28.70    7.30
  -7   5  -2   31.60    6.80
  -7   5  -2   31.40    8.40
   7   5   2   34.70    4.80
  -7   5  -2   31.60    6.10
  -7   5  -2   13.30   19.90
   7   5   2   25.70   14.00
   8  -5   2    7.10    4.30
   8  -5   2    4.50    4.90
   8  -5   2   -0.10   19.90
  -8  -5  -2    2.00    4.50
  -8  -5  -2    5.60    2.80
  -8  -5  -2    5.20    3.20
  -8  -5  -2   -1.00   12.30
   8  -5   2    5.10    4.10
  -8   5  -2    9.70    5.20
  -8   5  -2    4.50    6.10
  -8   5  -2    4.00    3.70
  -8   5  -2    1.40    4.60
   8   5   2   -6.60   13.30
   8   5   2    6.10    2.30
  -8   5  -2   31.50   21.20
   9  -5   2   -5.30   18.90
  -9  -5  -2   13.40    4.10
  -9  -5  -2    4.60   12.10
   9  -5   2    8.70    4.80
  -9   5  -2    4.50    4.10
   9   5   2   -3.40   12.80
   9   5   2   16.30    3.00
  -9   5  -2   18.30    6.20
  -9   5  -2    2.50    4.90
  -9   5  -2   15.90   22.10
  -9   5  -2   26.20    7.50
  10  -5   2    4.50    4.80
  10  -5   2    2.80    5.10
  10  -5   2   -4.40   24.60
 -10  -5  -2   -0.80    3.80
  10  -5   2    4.20    3.70
 -10  -5  -2    3.60    2.70
 -10  -5  -2   -7.00   10.00
 -10   5  -2   -4.80   21.80
 -10   5  -2    4.50    4.30
 -10   5  -2    6.80    6.30
  10   5   2    0.20    2.30
 -10   5  -2   -0.60    4.30
 -10   5  -2   -0.40    5.10
  11  -5   2    4.70    4.70
 -11  -5  -2    7.10    3.00
  11  -5   2    2.90    4.90
  11  -5   2   -2.50   28.00
 -11  -5  -2    0.60    4.10
  11   5   2    2.60    2.50
 -11   5  -2   -2.30    4.80
 -11   5  -2    0.40    5.10
 -11   5  -2   11.50    5.60
 -11   5  -2    2.20    4.80
  12  -5   2    7.80    6.20
  12  -5   2   11.50    6.10
 -12  -5  -2    5.60    3.10
 -12  -5  -2   11.60    5.60
  12  -5   2   -2.90   37.30
 -12   5  -2   -3.70   28.40
 -12   5  -2   -6.90    5.20
  12   5   2    7.50    3.50
 -12   5  -2    0.30    5.20
 -12   5  -2    0.00    8.70
  13  -5   2   19.00    7.30
  13  -5   2   25.50    6.70
 -13  -5  -2   29.20    7.50
 -13   5  -2   26.10    9.20
 -13   5  -2   21.90    8.10
  13   5   2   25.60    5.00
 -13   5  -2   31.50    7.80
  14  -5   2   38.50    5.00
  14  -5   2   24.60    7.50
 -14  -5  -2   41.50    8.50
  14  -5   2   47.30   10.40
 -14   5  -2   44.40   11.50
 -14   5  -2   71.49   12.30
 -14   5  -2   47.50    9.90
  15  -5   2    1.50    6.00
 -15  -5  -2   -0.30    4.60
  15  -5   2    1.30    4.70
 -15   5  -2   12.20   11.70
 -15   5  -2   -1.00    6.20
 -16  -5  -2   -0.30    4.70
  16  -5   2    4.30    5.60
  16  -5   2    1.60    6.30
 -16   5  -2    5.20    5.20
 -16   5  -2   53.89   16.60
 -16   5  -2   20.50    8.60
 -15  -6   2    4.30    6.00
  15  -6  -2    4.00    6.70
  15  -6  -2    3.60    5.00
 -15   6   2   15.10    8.70
 -15   6   2   13.50    9.40
 -15   6   2    1.20    6.40
 -14  -6   2   -3.00    4.30
  14  -6  -2   14.70    7.40
  14  -6  -2    2.50    6.20
 -14   6   2   -0.90    5.40
 -14   6   2   10.40    9.00
 -14   6   2    4.90    7.00
  13  -6  -2    9.80    6.60
 -13  -6   2   10.60    6.00
 -13   6   2    7.10    7.20
 -13   6   2   13.60    8.80
 -13   6   2    0.60    6.30
  12  -6  -2   -1.90    4.20
 -12  -6   2    7.60    5.50
  12  -6  -2    0.10    4.60
 -12   6   2   -2.80    6.20
 -12   6   2   -0.20    5.20
 -12   6   2    1.50    5.80
  11  -6  -2    1.00    3.70
  11  -6  -2    7.90    6.20
 -11  -6   2    3.60    4.60
 -11  -6   2   26.10   22.40
  11  -6  -2    4.00    5.50
 -11   6   2    7.50    6.00
 -11   6   2    2.00    6.50
 -11   6   2   -3.60    7.40
 -11   6   2    0.20    6.00
  10  -6  -2    6.40    5.10
  10  -6  -2   -7.80   37.50
  10  -6  -2    8.00    6.50
 -10  -6   2   17.00    3.40
  10  -6  -2   10.20    4.90
 -10  -6   2    4.00   16.60
 -10  -6   2    2.60    4.90
 -10   6   2   15.80    6.60
 -10   6   2   33.20   42.60
 -10   6   2   18.40    7.10
 -10   6   2   26.90   10.50
 -10   6   2   19.40    7.60
   9  -6  -2    0.10    4.50
   9  -6  -2    3.50    4.30
  -9  -6   2   11.90    3.20
  -9  -6   2    8.80    5.10
   9  -6  -2    9.00   32.20
   9  -6  -2    7.40    4.90
  -9   6   2  -37.40   23.90
  -9   6   2    6.60    5.90
  -9   6   2    4.70    5.80
  -9   6   2    7.60    5.90
  -9   6   2    5.30    7.80
   8  -6  -2    6.50    4.30
   8  -6  -2    4.80    4.50
  -8  -6   2    6.60    4.70
   8  -6  -2    6.80    5.40
  -8  -6   2    7.00    2.80
   8  -6  -2  -23.70   21.30
   8  -6  -2    0.40    2.90
   8   6  -2   -0.70    3.40
  -8   6   2    1.70    5.50
  -8   6   2   18.10   28.10
  -8   6   2    9.60    7.50
  -8   6   2   -2.90    3.60
  -8   6   2   -6.20    4.60
   7  -6  -2    1.30    3.40
  -7  -6   2    1.70    3.20
   7  -6  -2    2.30    5.10
  -7  -6   2    2.30    2.30
   7  -6  -2    0.50    3.40
  -7  -6   2   -1.60    2.90
   7  -6  -2    6.80   23.50
  -7   6   2   -3.70    4.50
  -7   6   2    1.70    4.20
   7   6  -2    3.20    3.20
  -7   6   2   -2.70    3.90
  -7   6   2  -21.70   16.60
  -7   6   2   -1.80    5.40
   7   6  -2    0.30   16.10
  -6  -6   2   27.50    5.80
   6  -6  -2   22.70    5.30
  -6  -6   2   23.90    5.90
   6  -6  -2   27.70   33.00
   6  -6  -2   16.60    5.80
  -6  -6   2   17.20    3.90
   6  -6  -2   33.10    6.60
   6  -6  -2   35.50    8.40
  -6   6   2   24.90    6.30
  -6   6   2   34.80    8.10
  -6   6   2   20.90   22.10
  -6   6   2   31.20    6.90
  -6   6   2   32.90    9.20
   6   6  -2   30.80    5.80
   5  -6  -2   12.40    2.00
   5  -6  -2   11.80    4.40
   5  -6  -2   13.00    4.00
   5  -6  -2  -10.10   19.20
  -5  -6   2   17.20    5.50
  -5  -6   2   14.10    3.70
   5  -6  -2   13.60    5.80
  -5  -6   2   15.90    5.10
  -5  -6   2   35.70   19.20
   5  -6  -2   15.50    5.40
   5   6  -2   14.50    5.40
  -5   6   2   10.60    4.90
  -5   6   2    7.40    5.10
   5   6  -2   10.20    4.60
   5   6  -2   19.00   22.30
  -5   6   2   13.00    4.60
  -5   6   2  -19.80   15.30
  -5   6   2    0.50    5.80
   4  -6  -2   33.40   30.70
   4  -6  -2   62.89    6.10
  -4  -6   2   50.59    5.70
  -4  -6   2    9.40   22.60
  -4  -6   2   70.29    9.30
   4  -6  -2   53.49    4.50
  -4  -6   2   52.59    7.60
   4  -6  -2   57.89    7.60
   4  -6  -2   63.89    9.20
  -4   6   2   67.79    8.60
   4   6  -2   52.49    8.40
   4   6  -2   50.89   25.50
  -4   6   2   53.99   10.70
  -4   6   2   35.30   21.50
  -4   6   2   51.79    8.90
  -4   6   2   62.39    8.80
   4   6  -2   51.89    4.60
   4   6  -2   48.70    8.60
  -3  -6   2   -1.80   13.70
   3  -6  -2   -0.90    2.30
   3  -6  -2  -22.40   12.00
  -3  -6   2    0.90    2.60
   3  -6  -2   -1.30    3.70
  -3  -6   2   -1.00    2.30
  -3  -6   2    0.40    3.70
  -3  -6   2   -0.30    1.30
   3  -6  -2    1.40    2.40
   3  -6  -2   -3.70    1.90
   3   6  -2    1.60    3.80
  -3   6   2    1.10    5.90
   3   6  -2   -0.60    1.90
  -3   6   2    3.10    4.40
  -3   6   2    3.10    3.00
  -3   6   2   -0.20    3.50
   3   6  -2    1.70    4.60
  -3   6   2  -24.90   15.40
   3   6  -2   10.40   17.20
   2  -6  -2    1.10    1.80
  -2  -6   2    0.90    1.60
   2  -6  -2  -10.70   11.60
  -2  -6   2   -2.90    2.60
   2  -6  -2   -1.60    3.60
  -2  -6   2    3.90    3.50
  -2  -6   2    0.70    2.40
   2  -6  -2   -0.90    2.20
  -2  -6   2   -9.90   10.50
   2  -6  -2   -0.40    1.90
  -2   6   2    1.00    3.90
  -2   6   2   -1.70    5.20
   2   6  -2   -0.30    2.50
  -2   6   2    0.40    2.70
   2   6  -2    0.00    3.80
   2   6  -2    1.70   17.40
  -2   6   2    2.00    4.30
   2   6  -2   -4.10    4.20
  -2   6   2   14.00   18.50
  -1  -6   2   30.70    5.20
  -1  -6   2   29.20   24.40
   1  -6  -2   20.40   25.80
  -1  -6   2   34.00    6.80
   1  -6  -2   26.20    5.20
  -1  -6   2   31.80    5.50
  -1  -6   2   30.80    4.20
   1  -6  -2   19.60    6.10
   1  -6  -2   29.20    3.20
   1   6  -2   33.40    7.90
   1   6  -2   40.90    7.50
  -1   6   2   30.80    5.50
  -1   6   2   28.20    6.10
   1   6  -2   24.30    6.00
  -1   6   2   29.30    7.80
   1   6  -2   34.10    5.10
   1   6  -2   33.10    2.00
  -1   6   2   28.10    6.60
  -1   6   2    1.50   21.00
   0  -6   2   21.30    4.20
   0  -6   2   17.40    5.40
   0  -6  -2   30.10    5.60
   0  -6  -2   25.30    4.10
   0  -6  -2   20.40   18.50
   0  -6  -2   16.00    5.30
   0  -6   2   20.20    3.60
   0   6  -2   18.90    5.80
   0   6   2   17.50    3.90
   0   6  -2   34.00   22.40
   0   6  -2   15.30    5.20
   0   6   2   16.60    5.70
   0   6   2  -10.30   14.70
   0   6  -2   24.70    7.30
   0   6   2   10.40    6.60
   0   6  -2   25.50    4.80
   0   6   2   15.70    5.20
  -1  -6  -2    8.40    4.60
   1  -6   2    8.20    3.10
  -1  -6  -2   34.30   20.40
  -1  -6  -2   10.00    2.80
  -1  -6  -2   10.60    3.80
   1  -6   2    3.00    4.00
   1  -6   2   14.20   23.10
  -1   6  -2   -6.20   18.30
  -1   6  -2   17.80    6.80
  -1   6  -2   13.70    4.90
   1   6   2   35.00   14.80
   1   6   2    9.80    3.10
  -1   6  -2   14.50    5.50
   1   6   2   13.50    6.40
  -1   6  -2   11.90    3.90
   1   6   2   10.40    4.70
   1   6   2   10.30    4.60
   2  -6   2   49.10    7.90
   2  -6   2   38.70    4.30
   2  -6   2   29.00   22.30
  -2  -6  -2   41.70    7.20
  -2  -6  -2   40.10    6.10
  -2  -6  -2   43.80   26.20
   2  -6   2   39.40    5.10
   2  -6   2   52.79    6.20
  -2   6  -2   45.00    9.50
  -2   6  -2   43.50    8.20
  -2   6  -2   37.40   21.50
   2   6   2   43.60    7.50
   2   6   2   42.50    7.30
  -2   6  -2   47.50    7.60
   2   6   2   29.40   26.40
  -2   6  -2   44.00    6.70
   2   6   2   42.10    4.90
   3  -6   2   -2.80    3.40
   3  -6   2   -0.90    2.40
   3  -6   2   -0.60    2.70
  -3  -6  -2    2.50    2.70
   3  -6   2    4.40   18.50
  -3  -6  -2   17.70   18.40
  -3  -6  -2    2.00    4.50
   3  -6   2   -2.70    1.70
  -3   6  -2    2.30    5.60
  -3   6  -2   -0.80    3.60
   3   6   2    0.90    1.60
  -3   6  -2   -0.60    3.00
   3   6   2    3.50    3.70
  -3   6  -2   14.80   22.50
   3   6   2    5.80   11.30
  -3   6  -2    8.30    5.20
   3   6   2    2.30    4.40
   4  -6   2    1.70    1.60
   4  -6   2    3.00    4.50
  -4  -6  -2    1.90   13.50
   4  -6   2   -6.40   20.80
  -4  -6  -2    2.20    3.90
   4  -6   2   -0.80    3.10
  -4  -6  -2   -1.10    2.20
   4  -6   2   -1.70    2.30
   4  -6   2   -2.50    2.20
  -4   6  -2   12.20    8.70
  -4   6  -2    1.80    3.30
   4   6   2    1.60    1.20
  -4   6  -2   -1.20    5.00
   4   6   2   -1.00    3.70
   4   6   2   -0.20    4.60
  -4   6  -2   -1.20    4.10
  -4   6  -2    1.60    3.80
   4   6   2   -4.20   12.10
  -5  -6  -2   21.70   13.80
   5  -6   2    2.40    1.20
   5  -6   2  -21.00   14.70
   5  -6   2    7.20    3.90
   5  -6   2    4.90    3.20
   5  -6   2    2.50    4.60
  -5  -6  -2   14.70    5.30
  -5  -6  -2    6.40    3.10
   5  -6   2   -4.20    4.10
  -5   6  -2   -0.80    4.40
   5   6   2    2.90    4.10
  -5   6  -2    6.00    6.20
   5   6   2    4.20    4.60
  -5   6  -2    0.00    3.90
  -5   6  -2   53.49   28.30
   5   6   2   22.50   17.80
  -5   6  -2    5.10    4.20
  -6  -6  -2   -1.60    3.10
   6  -6   2    5.60    4.70
   6  -6   2   -0.20    4.40
   6  -6   2    5.80    4.20
   6  -6   2   -0.70    2.30
  -6  -6  -2    0.20    2.50
   6  -6   2  -10.20   18.30
  -6   6  -2    6.50    6.30
  -6   6  -2   -6.30    2.80
  -6   6  -2    2.20    3.10
  -6   6  -2    7.50   16.80
   6   6   2    6.60    4.80
  -6   6  -2    6.00    5.10
   7  -6   2    2.90   16.80
   7  -6   2    5.90    3.90
   7  -6   2    0.10    4.40
  -7  -6  -2    0.40    3.30
  -7  -6  -2    2.90    2.90
   7  -6   2   -0.80    3.30
  -7   6  -2    3.40    4.40
  -7   6  -2   -6.90   17.70
  -7   6  -2    1.80    4.60
  -7   6  -2   23.40    7.80
   7   6   2    2.70    3.90
  -7   6  -2   -1.80    4.80
   7   6   2  -14.70   13.40
  -8  -6  -2   34.90    6.80
   8  -6   2   27.60    8.30
   8  -6   2   31.60    7.00
   8  -6   2   38.30   33.60
  -8  -6  -2   32.70    5.30
  -8   6  -2    3.70   25.30
  -8   6  -2   27.90    8.20
  -8   6  -2   45.90    8.60
  -8   6  -2   33.40    7.00
  -8   6  -2   64.29   11.50
   9  -6   2   16.40    5.40
   9  -6   2   17.10    7.30
  -9  -6  -2   15.10    5.80
  -9  -6  -2   15.60    4.00
   9  -6   2    5.70    4.80
   9  -6   2   42.60   50.19
  -9   6  -2    6.50    8.10
  -9   6  -2   13.40    5.40
  -9   6  -2   14.90    5.50
  -9   6  -2   16.00    7.40
  -9   6  -2   38.40   27.40
 -10  -6  -2   33.50    5.10
 -10  -6  -2   22.40    7.10
  10  -6   2   30.40    8.60
  10  -6   2   24.60    7.20
  10  -6   2   43.90    8.50
  10  -6   2   17.00   41.00
 -10   6  -2   18.90    8.70
 -10   6  -2   23.90    7.40
 -10   6  -2   38.10    9.30
 -10   6  -2  -24.50   31.90
 -10   6  -2   38.00    8.60
  11  -6   2   11.40    6.10
  11  -6   2    5.90    5.90
 -11  -6  -2   18.20    6.60
  11  -6   2   10.30    2.50
 -11  -6  -2   17.20    4.30
 -11  -6  -2  -12.90   13.80
 -11   6  -2    6.20    6.70
 -11   6  -2    9.40    6.80
 -11   6  -2    6.50    7.50
 -11   6  -2   13.10    6.30
  12  -6   2   12.00    6.30
 -12  -6  -2    8.60    7.50
  12  -6   2    1.60    4.10
 -12   6  -2   13.00    7.20
 -12   6  -2    7.90    7.30
 -12   6  -2    9.70    6.80
 -12   6  -2   13.30    7.60
  13  -6   2    0.60    5.80
 -13  -6  -2    0.30    5.10
 -13   6  -2    1.10    8.10
 -13   6  -2   -3.80    5.80
  14  -6   2    0.60    5.00
 -14  -6  -2    7.70    8.00
  14  -6   2   18.00    8.40
 -14   6  -2    4.60    7.20
 -14   6  -2   -1.60    8.70
  15  -6   2    2.60    4.40
  15  -6   2    2.60    5.80
 -15   6  -2   15.40    9.70
 -15   6  -2    4.20    6.50
 -15   6  -2   17.50    8.20
  14  -7  -2   28.80    8.50
  14  -7  -2   30.10    9.10
 -14  -7   2   36.60   11.80
 -14   7   2   19.50    9.90
 -14   7   2   36.10   10.50
  13  -7  -2    2.30    6.00
  13  -7  -2   -3.90    4.80
 -13  -7   2   12.40    6.70
 -13   7   2  -13.60    7.40
 -13   7   2    4.70    9.10
 -13   7   2   -1.90    5.70
 -13   7   2    5.70    9.10
  12  -7  -2   16.40    5.20
  12  -7  -2   10.30    6.40
 -12  -7   2   -0.20    6.20
 -12   7   2   -0.70    6.40
 -12   7   2   -1.70    8.80
 -12   7   2   -3.30    5.10
 -11  -7   2   -3.00    4.70
  11  -7  -2    1.70    5.10
  11  -7  -2    5.30    6.60
  11  -7  -2    1.40    4.70
 -11   7   2   -2.20    4.80
 -11   7   2   -2.10    7.50
 -11   7   2    3.00    5.70
 -11   7   2    4.20    7.30
  10  -7  -2   11.40    6.10
  10  -7  -2    2.70    6.40
  10  -7  -2    6.80    5.40
 -10  -7   2    0.30    4.40
 -10   7   2    8.00    8.90
 -10   7   2    1.50    6.40
 -10   7   2    9.30    7.80
 -10   7   2    5.00    5.70
   9  -7  -2   42.70    8.70
   9  -7  -2   46.30    8.80
   9  -7  -2   38.00   10.70
  -9  -7   2   45.10    9.10
   9  -7  -2   51.19   50.49
  -9   7   2   37.20    9.10
  -9   7   2  -13.00   53.49
  -9   7   2   41.40    9.00
  -9   7   2   33.70    9.70
  -9   7   2   41.40   12.20
   8  -7  -2    4.40   45.10
   8  -7  -2   15.00    5.70
  -8  -7   2    5.90    5.30
   8  -7  -2    8.80    6.40
   8  -7  -2   16.10    5.40
  -8   7   2   11.50    6.30
  -8   7   2   14.60    6.20
  -8   7   2    5.60    6.70
   8   7  -2   17.70    6.00
  -8   7   2   11.50    8.10
  -8   7   2  -13.30   27.50
  -7  -7   2    2.60    3.00
   7  -7  -2    1.80    5.20
   7  -7  -2    1.60    3.10
   7  -7  -2    1.80    6.00
   7  -7  -2    3.40    3.80
  -7  -7   2    0.20    4.00
   7  -7  -2   15.50   38.30
   7   7  -2   -2.60    4.50
  -7   7   2    3.90    4.90
  -7   7   2   11.30   32.90
  -7   7   2    3.70    5.20
  -7   7   2   14.40    8.80
  -6  -7   2   89.39   11.10
   6  -7  -2   70.89   11.00
  -6  -7   2   67.59   28.00
   6  -7  -2   61.69    8.80
   6  -7  -2   52.79   11.70
   6  -7  -2   15.70   25.40
  -6  -7   2   56.99    6.40
   6  -7  -2   67.29    8.70
  -6  -7   2   62.69    9.80
  -6   7   2   64.09   10.10
  -6   7   2   60.19   12.80
  -6   7   2   45.90    9.90
   6   7  -2   35.70   41.10
  -6   7   2   53.39   40.50
  -6   7   2   61.99   10.30
   6   7  -2   76.39   10.70
  -5  -7   2    0.50    1.50
   5  -7  -2   -2.80    3.00
   5  -7  -2   -0.20    2.70
  -5  -7   2    1.90    4.60
  -5  -7   2    2.10    2.80
   5  -7  -2   -2.30    4.80
   5  -7  -2   -1.40    1.40
   5  -7  -2   19.70   23.20
  -5  -7   2  -31.60   18.50
  -5  -7   2    4.10    4.30
   5  -7  -2    0.90    4.80
  -5   7   2   16.00   25.50
  -5   7   2    6.50    4.90
  -5   7   2   -5.60    6.00
   5   7  -2    4.80    4.60
  -5   7   2   -0.40    4.90
  -5   7   2    3.90    4.30
   5   7  -2   -4.40    4.90
   5   7  -2  -29.70   17.00
  -4  -7   2   11.80    5.00
   4  -7  -2   18.40    3.40
   4  -7  -2   27.40    7.20
  -4  -7   2   18.80    2.80
  -4  -7   2   23.50    6.30
   4  -7  -2   19.80   26.00
   4  -7  -2   19.60    5.10
   4  -7  -2   19.00    4.50
  -4  -7   2   18.80    4.40
  -4   7   2   15.60    6.20
  -4   7   2   11.40    6.20
   4   7  -2   21.50   25.70
  -4   7   2  -19.40   23.10
  -4   7   2   11.30    7.40
   4   7  -2   16.30    5.90
   4   7  -2   20.70    3.50
  -4   7   2   10.80    4.90
   4   7  -2   20.50    7.50
  -3  -7   2   94.79   44.20
   3  -7  -2   58.59   42.90
   3  -7  -2   82.49   11.30
  -3  -7   2   70.29    5.50
  -3  -7   2   72.99    8.10
  -3  -7   2   69.29   10.20
   3  -7  -2   70.59    6.50
   3  -7  -2   76.49    9.00
  -3  -7   2   65.09    7.10
  -3   7   2   73.79   36.90
   3   7  -2   72.79   11.60
   3   7  -2   70.89   33.60
  -3   7   2   67.79   12.60
  -3   7   2   76.59    8.20
   3   7  -2   68.29    6.10
  -3   7   2   58.39    9.60
   3   7  -2   79.19   10.70
  -3   7   2   71.69   11.00
   2  -7  -2    2.50    3.10
   2  -7  -2    3.80    3.00
   2  -7  -2    7.10   23.70
  -2  -7   2    1.90    3.60
   2  -7  -2    1.40    4.50
  -2  -7   2    4.90    2.20
  -2  -7   2    1.00   19.00
   2  -7  -2    2.30    2.40
  -2  -7   2    6.10    5.20
  -2  -7   2    6.00    3.60
   2   7  -2   32.20   23.40
  -2   7   2    8.30    5.60
   2   7  -2    8.90    6.10
  -2   7   2   -1.10    5.80
  -2   7   2    8.00    4.10
   2   7  -2    2.50    3.10
  -2   7   2    0.80    4.50
  -2   7   2   46.10   24.20
   2   7  -2   -1.00    4.50
  -1  -7   2   20.20    3.60
  -1  -7   2   -2.90   22.40
   1  -7  -2   13.90    4.10
   1  -7  -2   11.40   26.00
   1  -7  -2   24.50    4.80
  -1  -7   2   26.20    6.70
  -1  -7   2   17.60    4.70
   1  -7  -2   18.10    6.30
   1   7  -2   24.70    5.10
  -1   7   2   20.60    4.80
   1   7  -2   20.30    6.60
  -1   7   2   14.90    7.60
   1   7  -2   -9.80   21.50
  -1   7   2    9.10    5.30
   1   7  -2    6.70    5.50
  -1   7   2  -11.70   22.40
   1   7  -2   10.60    6.80
  -1   7   2   16.50    6.30
   0  -7   2   37.70   20.60
   0  -7  -2   37.50   29.10
   0  -7  -2   51.69    5.50
   0  -7  -2   57.19    9.60
   0  -7  -2   45.90    7.10
   0  -7   2   50.99    5.20
   0  -7   2   47.80    8.80
   0  -7   2   43.70    6.30
   0   7  -2   40.60    8.20
   0   7  -2   47.40   10.40
   0   7   2   18.90   26.00
   0   7  -2   42.00   25.80
   0   7   2   48.20    8.70
   0   7  -2   40.60    3.70
   0   7  -2   54.79    9.60
   0   7   2   39.70    6.10
   0   7   2   38.70    7.60
   0   7   2   37.50    9.60
   0   7  -2   53.59    7.00
   1  -7   2    0.80    2.50
  -1  -7  -2   -2.40    2.80
   1  -7   2   -4.70    3.90
  -1  -7  -2  -10.00   16.90
   1  -7   2    3.80   22.40
  -1  -7  -2    7.40    3.10
   1  -7   2    2.10    2.70
  -1  -7  -2    2.50    4.80
  -1   7  -2    2.30    3.30
  -1   7  -2    0.10    5.70
   1   7   2   -0.20    3.90
   1   7   2    0.30    4.30
   1   7   2   -2.40   21.80
   1   7   2    3.00    3.10
   1   7   2   11.50    6.30
  -1   7  -2    0.00    5.20
  -1   7  -2    9.00    5.30
   2  -7   2   20.60    6.70
   2  -7   2   12.60   27.00
   2  -7   2   16.20    3.90
  -2  -7  -2   19.70    5.00
  -2  -7  -2   13.20    3.50
  -2  -7  -2   11.80    5.70
  -2  -7  -2   45.10   25.20
   2  -7   2   24.30    4.50
   2   7   2   18.50    6.20
  -2   7  -2   31.50    8.90
   2   7   2   22.80    6.60
   2   7   2   14.60    7.70
   2   7   2  -15.40   23.80
  -2   7  -2   17.90    5.40
  -2   7  -2    0.00   28.20
  -2   7  -2   16.30    6.00
  -2   7  -2   17.30    6.90
   2   7   2   23.50    4.20
  -3  -7  -2   34.00   28.10
   3  -7   2   14.00    3.30
   3  -7   2   17.10    4.00
   3  -7   2   20.40   33.70
  -3  -7  -2   18.60    6.10
   3  -7   2   30.80    7.40
  -3  -7  -2   14.80    4.60
   3  -7   2   10.10    4.20
   3   7   2   18.90    7.20
   3   7   2   25.40   28.00
  -3   7  -2  -17.70   22.50
   3   7   2   19.00    5.70
  -3   7  -2   15.20    6.70
  -3   7  -2    9.90    5.40
  -3   7  -2   24.10    8.50
  -3   7  -2   23.10    6.00
   3   7   2   13.40    3.20
   4  -7   2    4.90   19.90
   4  -7   2    9.80    2.60
  -4  -7  -2    9.20    5.20
  -4  -7  -2    6.40    3.80
   4  -7   2   12.60    4.50
   4  -7   2   10.60    3.70
   4  -7   2    8.90    5.60
   4  -7   2    6.20    5.80
  -4   7  -2    5.60    4.70
  -4   7  -2   15.50    6.90
  -4   7  -2   23.90   25.60
   4   7   2   12.60    5.20
   4   7   2   12.10    2.20
   4   7   2   19.00    7.00
  -4   7  -2    9.90    7.20
  -4   7  -2    7.00    5.30
   5  -7   2    2.20    3.20
  -5  -7  -2    0.70    3.30
   5  -7   2   -2.00    4.90
  -5  -7  -2    1.40    5.00
   5  -7   2  -16.50   17.30
   5  -7   2    5.40    6.40
   5  -7   2    9.10    4.20
  -5  -7  -2   -4.90   21.90
   5  -7   2   -0.30    1.40
  -5   7  -2    8.80    7.10
  -5   7  -2    8.10    5.30
   5   7   2    0.70   19.70
  -5   7  -2    2.20    4.00
   5   7   2   11.40    5.60
  -5   7  -2    3.70    5.60
   5   7   2    9.50    6.30
   6  -7   2   77.69    9.80
  -6  -7  -2   45.50    8.80
  -6  -7  -2   -0.40   26.70
   6  -7   2   73.09    9.50
  -6  -7  -2   61.39    6.90
   6  -7   2   66.19   12.80
   6  -7   2   35.20   42.50
  -6   7  -2    4.90   26.40
  -6   7  -2   82.29   14.10
  -6   7  -2   81.99   11.60
  -6   7  -2   58.19   10.90
   6   7   2   94.49   10.00
  -7  -7  -2   23.00    6.70
   7  -7   2    7.20    5.40
   7  -7   2   16.30    5.80
   7  -7   2    6.90    4.50
  -7  -7  -2   10.90    3.80
   7  -7   2   12.70   33.60
  -7  -7  -2   14.20    5.40
   7   7   2    4.40    5.50
  -7   7  -2    4.70    5.10
  -7   7  -2   15.10    7.50
  -7   7  -2    8.50    6.20
  -7   7  -2   43.40   32.70
  -7   7  -2   13.90    9.00
  -8  -7  -2    7.50    5.80
   8  -7   2   52.09   44.70
   8  -7   2   15.40    5.70
  -8  -7  -2   16.60    4.20
   8  -7   2   13.00    5.40
  -8  -7  -2   14.50    5.80
   8  -7   2    9.50    7.10
  -8   7  -2   10.40    6.20
  -8   7  -2    3.70    8.50
  -8   7  -2    2.10    5.70
  -8   7  -2   17.20    7.10
  -8   7  -2  -43.00   24.70
   9  -7   2   23.70    7.00
  -9  -7  -2   39.10    8.40
   9  -7   2   21.00   53.89
  -9  -7  -2   29.10    5.70
   9  -7   2   30.80    7.80
   9  -7   2   39.70   10.70
  -9   7  -2   28.30    8.90
  -9   7  -2   25.80   11.80
  -9   7  -2  -29.20   50.19
  -9   7  -2   19.10    7.40
  -9   7  -2   29.10    8.00
  10  -7   2   -1.80    4.10
 -10  -7  -2    2.00    2.80
 -10  -7  -2    4.60    5.30
  10  -7   2   -6.30    3.40
  10  -7   2    3.10    4.80
 -10   7  -2    7.70    8.90
 -10   7  -2    4.60    6.00
 -10   7  -2    7.90    7.60
 -10   7  -2    2.50    7.30
  11  -7   2    7.20    5.70
 -11  -7  -2    4.10    5.90
  11  -7   2   11.60    7.60
  11  -7   2    2.40    5.00
 -11   7  -2   15.40   10.20
 -11   7  -2    7.00    7.30
 -11   7  -2    3.20    6.90
 -11   7  -2   10.50    6.30
  12  -7   2    7.80    6.20
 -12   7  -2   -5.30    6.10
 -12   7  -2    4.50    8.20
 -12   7  -2   -2.80    4.90
  13  -7   2   -1.70    5.60
 -13  -7  -2    1.70    5.90
  13  -7   2   -0.10    6.10
 -13   7  -2   10.40    7.80
 -13   7  -2    2.00    6.60
 -14  -7  -2   21.90    7.60
  14  -7   2   23.30   11.40
  14  -7   2   12.90    6.40
 -14   7  -2   11.50   11.30
 -14   7  -2   15.00   12.90
  13  -8  -2    6.30    5.80
 -13  -8   2   20.10    7.70
  13  -8  -2   12.70    6.60
 -13   8   2   -1.30    6.20
 -13   8   2    5.20   10.00
 -13   8   2   11.70    8.20
 -13   8   2    9.70   11.60
 -12  -8   2    2.20    6.20
  12  -8  -2   -3.90    6.50
  12  -8  -2   -1.50    5.40
  12  -8  -2   -1.90    5.00
 -12   8   2   -0.30    7.60
 -12   8   2   10.00   15.30
 -12   8   2    8.80    7.40
 -12   8   2   10.00    8.80
  11  -8  -2   -0.50    6.50
  11  -8  -2   -9.50    3.60
  11  -8  -2    4.10    5.10
 -11  -8   2    1.70    5.80
 -11   8   2   -9.80    8.90
 -11   8   2   -4.50    5.10
 -11   8   2    7.50    8.30
 -11   8   2   -1.10    6.10
  10  -8  -2   12.50    8.20
  10  -8  -2   23.10    7.20
 -10  -8   2    9.60    7.20
  10  -8  -2   17.50    6.50
 -10   8   2   22.60    8.00
 -10   8   2    8.30   11.60
 -10   8   2   17.10    8.90
 -10   8   2   19.10    9.20
   9  -8  -2    2.20    6.00
   9  -8  -2   -3.00    4.00
  -9  -8   2    6.30    5.70
   9  -8  -2   -4.10    3.90
  -9   8   2   -4.40    8.90
  -9   8   2    0.80    5.20
  -9   8   2    8.30    6.50
  -9   8   2   -3.90    6.30
   8  -8  -2   30.40    7.80
   8  -8  -2    9.10    5.70
  -8  -8   2   13.50    5.90
   8  -8  -2   13.80    7.50
  -8   8   2   10.30    6.40
  -8   8   2   -1.10    5.50
  -8   8   2    8.20    8.40
  -8   8   2    8.90    7.20
   7  -8  -2   -0.60    6.10
   7  -8  -2    5.50    5.00
   7  -8  -2  -42.80   46.10
  -7  -8   2    2.90    5.00
   7  -8  -2   -2.90    6.20
  -7   8   2    9.00    6.70
  -7   8   2    0.30    6.00
   7   8  -2   17.50    7.60
  -7   8   2    2.60    4.90
  -7   8   2   10.60    8.70
   6  -8  -2   22.30    5.50
  -6  -8   2   20.10    5.90
   6  -8  -2   26.20   10.20
   6  -8  -2    7.20    5.30
   6  -8  -2   14.30    8.30
   6  -8  -2   12.80   49.30
  -6  -8   2   17.80    7.10
  -6   8   2   25.30    8.70
  -6   8   2   49.40   39.30
  -6   8   2   12.40    6.60
  -6   8   2   18.50    9.30
  -6   8   2    8.30    7.10
   5  -8  -2   31.30   10.10
  -5  -8   2   40.90    3.40
   5  -8  -2   37.80   49.00
  -5  -8   2   37.00    8.00
  -5  -8   2   61.59   10.60
   5  -8  -2   30.30    4.20
   5  -8  -2   35.70    7.30
   5  -8  -2   56.29   10.60
   5  -8  -2   32.90    6.30
  -5   8   2   48.80   12.00
  -5   8   2   27.50    8.70
   5   8  -2   42.70    9.20
  -5   8   2   29.90    8.60
  -5   8   2   46.10   51.89
  -5   8   2   39.00    8.40
   5   8  -2   53.99    9.90
   4  -8  -2   14.60    4.50
  -4  -8   2   14.50    5.50
  -4  -8   2   15.50   24.30
   4  -8  -2   10.30    6.20
   4  -8  -2   11.30    7.60
   4  -8  -2   14.40   42.80
  -4  -8   2   13.10    2.90
   4  -8  -2   12.50    5.10
  -4  -8   2   16.10    6.20
  -4   8   2    6.70    6.10
  -4   8   2   17.20    6.20
  -4   8   2    2.60    7.00
   4   8  -2    5.10    5.80
   4   8  -2   49.60   46.10
  -4   8   2   11.90    6.20
   4   8  -2   30.40    8.60
  -4   8   2  -21.00   34.50
   4   8  -2   11.50    3.10
  -3  -8   2   29.60    7.00
  -3  -8   2   43.90    8.80
   3  -8  -2  -11.40   21.60
   3  -8  -2   39.10    5.40
   3  -8  -2   42.60    7.10
   3  -8  -2   46.40   10.00
  -3  -8   2   38.40    4.00
  -3  -8   2  -16.70   23.90
   3  -8  -2   36.60    5.40
  -3   8   2   43.50    9.20
  -3   8   2   45.00    8.30
   3   8  -2   49.40   10.40
  -3   8   2   35.10   10.50
   3   8  -2   27.50    8.20
  -3   8   2   -5.30   36.50
   3   8  -2   75.99   37.50
  -3   8   2   22.00    7.90
   3   8  -2   31.70    5.00
   2  -8  -2    5.30    3.60
   2  -8  -2    6.40    3.80
  -2  -8   2    6.80    4.60
   2  -8  -2    1.20    5.90
  -2  -8   2   -1.40    4.60
   2  -8  -2  -12.40   26.30
  -2  -8   2    0.00    2.20
  -2   8   2   34.50   33.60
   2   8  -2   -0.80   29.80
  -2   8   2   -3.70    5.90
   2   8  -2    1.10    5.30
  -2   8   2   -3.20    4.90
  -2   8   2   -1.50    3.40
   2   8  -2    2.60    3.30
   2   8  -2   11.20    8.20
  -1  -8   2  -36.00   23.50
   1  -8  -2    0.70    5.00
   1  -8  -2    1.20    2.70
  -1  -8   2    4.30    4.30
  -1  -8   2   -0.40    2.20
   1  -8  -2    6.80    4.00
   1  -8  -2  -24.60   27.60
   1   8  -2    9.40    6.10
  -1   8   2  -23.50   26.30
  -1   8   2   -7.30    4.70
   1   8  -2    9.60    7.40
   1   8  -2    3.30    3.50
  -1   8   2   -0.50    3.60
  -1   8   2    1.00    6.50
   1   8  -2   -3.00   25.00
  -1   8   2   -0.70    5.70
   0  -8  -2   10.90    4.60
   0  -8   2   13.70    3.60
   0  -8  -2    8.70    6.00
   0  -8   2    7.90    6.00
   0  -8   2    6.40    4.40
   0  -8   2   44.50   37.50
   0  -8  -2   13.30    3.90
   0  -8  -2   -8.30   27.40
   0   8   2   14.20    4.40
   0   8   2    2.60    5.70
   0   8  -2   13.30    7.90
   0   8  -2    9.50    5.30
   0   8   2    2.60   24.20
   0   8   2    6.70    6.90
   0   8  -2    9.20    6.70
   0   8  -2  -19.60   20.90
   0   8   2    4.70    5.50
   0   8  -2    7.40    4.60
  -1  -8  -2   12.40    3.80
  -1  -8  -2   13.90    5.10
  -1  -8  -2   46.20   39.60
   1  -8   2   13.10    4.00
  -1  -8  -2    8.40    4.30
   1  -8   2   28.20    8.00
   1  -8   2   26.60   34.00
   1  -8   2   12.60    4.50
   1   8   2   18.70    6.80
  -1   8  -2   10.50    5.10
  -1   8  -2    6.80    6.60
  -1   8  -2    5.10   29.70
   1   8   2   -2.50    6.60
  -1   8  -2   15.40    8.00
   1   8   2   24.00    5.20
  -1   8  -2   20.80    7.70
   1   8   2   22.80   19.40
   1   8   2   17.00    6.40
   2  -8   2   13.00    6.50
   2  -8   2    3.00    3.20
  -2  -8  -2    2.60    2.70
  -2  -8  -2    1.80    4.10
   2  -8   2    6.40    3.70
  -2  -8  -2    3.10    5.20
  -2  -8  -2    0.50    3.70
   2  -8   2   14.20   37.80
   2   8   2    4.90    3.10
  -2   8  -2    9.80    7.70
   2   8   2    4.80    7.10
  -2   8  -2    9.70    7.30
   2   8   2  -12.70   19.60
  -2   8  -2    2.70    5.90
  -2   8  -2  -10.50   23.50
  -2   8  -2    5.90    4.30
   2   8   2    2.90    5.70
   3  -8   2   29.60    8.90
   3  -8   2   22.90   35.10
  -3  -8  -2  -39.30   19.80
  -3  -8  -2   16.90    5.40
  -3  -8  -2   25.40    7.30
   3  -8   2   23.40    5.50
  -3  -8  -2   18.90    5.10
   3  -8   2   16.60    4.00
  -3  -8  -2   25.80    7.40
  -3   8  -2   19.80    7.00
  -3   8  -2    6.50    7.70
  -3   8  -2   16.30    6.50
   3   8   2   51.49   27.00
   3   8   2   16.50    6.50
   3   8   2   24.80    3.80
   3   8   2   23.70    8.70
  -3   8  -2  -10.30   33.00
  -3   8  -2   16.90    7.10
   4  -8   2    1.90    6.00
  -4  -8  -2    4.10    4.50
   4  -8   2    3.70   31.20
  -4  -8  -2   -1.10    2.30
  -4  -8  -2    4.90   25.20
   4  -8   2   -0.60    3.00
  -4  -8  -2    2.90    5.70
  -4  -8  -2    3.30    3.70
   4  -8   2    2.70    6.10
  -4   8  -2    3.80    6.10
   4   8   2    2.10    1.70
   4   8   2    7.10    6.50
  -4   8  -2    2.00    4.70
  -4   8  -2   24.40   41.90
   4   8   2  -28.60   26.90
  -4   8  -2    5.50    7.10
   4   8   2    1.80    5.10
  -4   8  -2   -5.30    4.50
  -5  -8  -2   17.20    5.00
  -5  -8  -2   11.50    6.30
   5  -8   2   17.40    3.10
   5  -8   2   23.30    5.80
  -5  -8  -2   20.50    6.70
   5  -8   2   -7.10   58.19
   5  -8   2   26.30    8.40
   5  -8   2   11.30    4.90
   5  -8   2   13.50    7.60
  -5   8  -2   10.00    6.70
  -5   8  -2   21.80    7.90
  -5   8  -2   15.00    8.50
   5   8   2   20.00    7.30
  -5   8  -2  -45.10   28.40
   5   8   2   33.60    9.30
  -5   8  -2   17.90    6.40
   6  -8   2   10.70    7.20
   6  -8   2   12.60   45.00
  -6  -8  -2    4.30    3.70
   6  -8   2    9.70    4.50
  -6  -8  -2    0.50    4.10
  -6  -8  -2   12.10    7.00
   6  -8   2    8.80    3.70
  -6   8  -2    9.40    5.70
  -6   8  -2   -2.70    5.30
  -6   8  -2   35.60   37.10
  -6   8  -2   19.60    7.60
  -6   8  -2    1.60    6.60
  -7  -8  -2   11.40    3.70
   7  -8   2    6.20    5.10
  -7  -8  -2   -3.20    3.80
  -7  -8  -2    9.40    5.70
   7  -8   2  -12.40   42.80
   7  -8   2    8.70    7.10
   7  -8   2    7.70    4.80
  -7   8  -2   -0.40    4.70
   7   8   2   -2.60    6.30
  -7   8  -2    4.50    8.20
  -7   8  -2   10.70    6.70
  -7   8  -2  -54.49   43.80
  -7   8  -2    2.30    5.80
   8  -8   2   21.30    6.40
   8  -8   2   17.70    9.10
   8  -8   2   22.30    6.10
  -8  -8  -2   19.40    9.70
  -8  -8  -2   22.00    4.90
  -8  -8  -2   17.80    6.00
  -8   8  -2   16.20    7.40
  -8   8  -2    8.00    7.30
  -8   8  -2   15.70    9.40
  -8   8  -2   12.00    6.80
   9  -8   2    6.30    5.20
   9  -8   2    2.70    5.30
  -9  -8  -2    0.70    4.90
   9  -8   2    0.30    5.60
  -9  -8  -2    4.20    3.60
  -9   8  -2   -0.80    5.40
  -9   8  -2    4.10    6.40
  -9   8  -2   -3.10    6.00
  -9   8  -2   13.00   10.10
 -10  -8  -2    4.80    5.80
  10  -8   2   -0.10    6.20
  10  -8   2   -0.60    5.00
  10  -8   2   -3.70    4.10
 -10   8  -2   15.80    7.80
 -10   8  -2   -0.30   11.20
 -10   8  -2   12.30    7.90
 -10   8  -2    2.50    7.10
  11  -8   2    4.10    6.10
  11  -8   2    1.20    6.20
 -11  -8  -2    7.60    6.30
  11  -8   2   -3.20    5.70
 -11   8  -2    8.20   10.50
 -11   8  -2    6.50    7.80
 -11   8  -2    7.50    9.00
 -11   8  -2   -5.60    5.50
  12  -8   2   -0.20    4.70
  12  -8   2   11.40    7.00
 -12  -8  -2   -9.70    5.10
 -12   8  -2    2.10    6.30
 -12   8  -2   -9.40    6.70
 -12   8  -2   -0.80    7.30
 -12   8  -2    0.00   10.00
  13  -8   2   -3.20    5.00
  13  -8   2    9.90    6.00
 -13  -8  -2    2.50    6.20
 -13   8  -2    5.40   11.30
 -13   8  -2    8.00    6.80
 -13   8  -2    4.70    6.10
  12  -9  -2    1.70    7.50
  12  -9  -2   10.70    7.60
  12  -9  -2   -2.30    4.70
 -12  -9   2   11.20    7.00
 -12   9   2   10.60    7.00
 -12   9   2    5.70    9.60
 -12   9   2   21.70   14.60
 -12   9   2   -4.10    8.40
  11  -9  -2   -4.60    5.40
  11  -9  -2    1.50    6.90
  11  -9  -2    1.30    4.80
 -11  -9   2   10.60    6.80
 -11   9   2    9.10   16.00
 -11   9   2   -6.60    5.90
 -11   9   2    3.00    7.30
 -11   9   2    3.70    8.70
  10  -9  -2    1.10    5.10
 -10  -9   2    4.00    6.00
  10  -9  -2   14.30    5.80
  10  -9  -2    6.30    7.60
 -10   9   2    1.80    6.70
 -10   9   2    6.70   16.90
 -10   9   2    8.90    8.50
   9  -9  -2   10.90    7.50
  -9  -9   2   14.80    6.50
   9  -9  -2    8.80    5.10
   9  -9  -2   10.30    7.60
  -9   9   2    6.40   11.40
  -9   9   2   13.90    8.90
  -9   9   2   11.80    7.80
  -8  -9   2   -1.60    4.80
   8  -9  -2    1.50    4.60
   8  -9  -2   -0.20    6.60
   8  -9  -2    2.60    4.90
  -8   9   2    9.60    8.00
  -8   9   2    6.70    6.30
  -8   9   2   10.10    7.20
  -8   9   2    1.00    8.10
  -7  -9   2    6.00    6.10
   7  -9  -2   -1.00    4.50
   7  -9  -2    0.30    6.20
   7  -9  -2    4.40    4.40
  -7   9   2   21.20    9.50
  -7   9   2   -4.80    6.20
  -7   9   2    9.30    8.00
  -7   9   2   15.30    8.10
   6  -9  -2    5.00    4.80
   6  -9  -2   -0.10    6.50
  -6  -9   2    3.60    5.30
   6  -9  -2    9.80    4.00
   6  -9  -2    3.20    6.60
  -6   9   2   -3.40    5.90
  -6   9   2    2.50    6.50
  -6   9   2    0.50    6.80
  -6   9   2    5.70    7.70
   6   9  -2   28.10    8.70
   5  -9  -2   -4.70   58.59
   5  -9  -2   25.10   10.60
   5  -9  -2   12.30    3.40
   5  -9  -2   27.20    5.90
  -5  -9   2   29.70    8.20
   5  -9  -2   22.40    6.40
  -5  -9   2   30.70    7.60
   5  -9  -2   27.10    9.50
  -5   9   2   21.00    8.70
   5   9  -2   30.80   10.30
   5   9  -2   32.30    8.60
  -5   9   2   30.30    8.00
  -5   9   2   20.90   10.00
  -5   9   2   26.00    9.00
   4  -9  -2    7.30    4.50
   4  -9  -2   22.60    9.70
   4  -9  -2    3.20    3.80
   4  -9  -2  -21.10   79.19
  -4  -9   2    7.40    5.40
   4  -9  -2    7.70    7.10
  -4  -9   2   18.50    7.40
  -4   9   2   -5.10    5.50
  -4   9   2   10.30    7.30
   4   9  -2   17.60    9.00
  -4   9   2   38.20   48.00
  -4   9   2   23.50    7.00
   4   9  -2    3.30    6.80
  -4   9   2   21.20   10.80
   4   9  -2   17.90    3.90
   3  -9  -2    1.90    6.60
   3  -9  -2   -2.10    3.30
  -3  -9   2    2.90    4.40
   3  -9  -2  -53.39   61.49
   3  -9  -2    4.60    3.40
  -3  -9   2    1.80    2.20
  -3  -9   2    3.80    5.70
   3   9  -2    4.30    6.20
  -3   9   2  -48.10   33.40
   3   9  -2   -1.80    3.00
  -3   9   2    1.60    6.10
  -3   9   2    0.80    7.00
  -3   9   2   -8.80    6.40
   3   9  -2   14.10    9.90
   2  -9  -2    0.70    3.60
  -2  -9   2    9.70    6.50
   2  -9  -2    2.60    6.40
   2  -9  -2   -1.30    3.40
  -2  -9   2   -0.10    3.80
  -2  -9   2  -15.80   52.39
   2  -9  -2  -21.00   44.60
  -2  -9   2    0.80    2.30
  -2   9   2    1.30    6.00
   2   9  -2   -8.00    6.00
   2   9  -2    1.10    6.10
  -2   9   2    0.30    5.00
  -2   9   2   -5.30   30.70
  -2   9   2   -9.00    7.60
  -2   9   2   -4.20    5.70
   2   9  -2   -4.10    3.30
  -1  -9   2  -11.30   29.80
   1  -9  -2   12.80    4.50
   1  -9  -2   21.90    8.30
   1  -9  -2    7.50    4.50
  -1  -9   2   12.30    7.40
  -1  -9   2    1.10    4.40
  -1  -9   2    6.70    3.20
   1  -9  -2   -5.10   36.90
   1   9  -2  -10.40   29.70
   1   9  -2   11.70    4.80
  -1   9   2   15.40    8.70
  -1   9   2    1.20    5.70
   1   9  -2    3.60    6.30
  -1   9   2   21.40    9.50
   1   9  -2   14.60    8.70
  -1   9   2   25.20   28.30
  -1   9   2   17.00    5.40
   0  -9  -2   -0.10    3.80
   0  -9   2   -3.60    2.50
   0  -9  -2    0.90    6.40
   0  -9   2   -0.20    5.60
   0  -9   2    4.80    4.20
   0  -9  -2    2.30    3.20
   0   9  -2    8.50    8.00
   0   9   2    3.00    3.90
   0   9  -2    3.30    4.50
   0   9  -2   -5.20    5.20
   0   9   2    3.00    9.20
   0   9   2   -0.50    6.60
   0   9   2   -3.50    6.10
  -1  -9  -2   11.80    5.40
  -1  -9  -2    0.70    2.90
  -1  -9  -2    6.90    6.10
   1  -9   2    4.40    3.50
  -1  -9  -2   14.00   36.60
   1  -9   2   13.70    5.00
   1  -9   2    2.50   40.80
   1  -9   2   22.90    8.70
  -1   9  -2    5.30    6.20
  -1   9  -2   -2.40    6.70
  -1   9  -2    6.90    7.30
   1   9   2    5.10    4.30
  -1   9  -2   57.29   28.30
   1   9   2    2.60    6.40
   1   9   2   32.90   39.10
   1   9   2   -1.80    7.10
  -1   9  -2    8.70    5.60
  -2  -9  -2   10.10    6.80
   2  -9   2   35.80   10.20
   2  -9   2  -27.70   37.30
   2  -9   2   21.60    5.10
  -2  -9  -2   11.20    5.20
   2  -9   2   14.90    4.60
  -2  -9  -2   19.80    4.30
   2   9   2   12.90    6.70
  -2   9  -2   14.20    6.30
  -2   9  -2   24.60   10.40
   2   9   2   -6.50    7.90
  -2   9  -2    5.80    6.70
  -2   9  -2    8.60    7.50
   2   9   2   25.00    4.90
  -2   9  -2   31.40   39.20
   3  -9   2    8.70    3.40
  -3  -9  -2   -3.20    4.80
  -3  -9  -2    9.50    3.10
   3  -9   2    2.70    3.40
   3  -9   2   -4.30    6.10
   3  -9   2   -0.90    5.70
   3  -9   2  -35.30   57.79
  -3  -9  -2    8.80    5.80
  -3   9  -2   -2.00    7.20
  -3   9  -2   -4.90    6.00
  -3   9  -2  -16.80   29.90
  -3   9  -2    1.40    5.60
   3   9   2   -2.90    2.80
  -3   9  -2   -4.90    4.10
   3   9   2   11.00    6.90
   3   9   2   31.00   10.40
   4  -9   2    5.40    6.90
   4  -9   2    5.60    4.40
   4  -9   2    6.40    4.00
  -4  -9  -2    9.80    5.60
   4  -9   2   11.60    7.40
  -4  -9  -2    3.20    5.50
  -4  -9  -2    6.80    4.40
   4  -9   2  -11.20   53.69
  -4   9  -2    4.20    7.60
  -4   9  -2   -5.60    5.80
  -4   9  -2   10.90    8.60
  -4   9  -2   -6.50    5.20
   4   9   2   19.70    9.00
  -4   9  -2  -19.20   61.89
   4   9   2    9.00    6.60
  -5  -9  -2    9.70    5.80
  -5  -9  -2    2.10    5.40
   5  -9   2    9.80    7.80
   5  -9   2  -66.99   86.09
  -5  -9  -2    3.10    3.70
   5  -9   2   -2.80    2.40
   5  -9   2    7.60    4.70
   5   9   2    3.10    8.60
  -5   9  -2    1.60    8.20
   5   9   2   -3.20    5.20
  -5   9  -2    1.90    6.40
  -5   9  -2   -5.50    4.30
  -5   9  -2    6.00    6.50
  -6  -9  -2   -5.20    4.00
  -6  -9  -2    1.00    3.70
  -6  -9  -2   -2.80    4.40
   6  -9   2    2.80    7.00
   6  -9   2    3.20    4.20
   6   9   2    4.60    7.70
  -6   9  -2   -3.20    6.40
  -6   9  -2   -5.70    6.70
  -6   9  -2    6.50    8.40
  -6   9  -2   -1.30    6.40
   7  -9   2    0.50    6.70
  -7  -9  -2   10.30    5.50
   7  -9   2   -0.10    4.30
  -7  -9  -2   -5.40    4.70
  -7  -9  -2   -0.90    5.40
   7  -9   2    2.20    4.30
  -7   9  -2    9.70    9.00
  -7   9  -2    2.50    6.50
  -7   9  -2    2.20    6.20
  -7   9  -2    0.10    5.70
   8  -9   2    9.70    5.20
  -8  -9  -2    9.00    6.00
  -8  -9  -2    6.30    7.10
   8  -9   2    2.50    4.10
   8  -9   2   -6.60    4.80
  -8   9  -2    1.50    7.50
  -8   9  -2    8.60    7.50
  -8   9  -2    8.80    6.80
  -8   9  -2    0.00    8.00
   9  -9   2   -0.80    5.00
  -9  -9  -2   13.40    6.40
   9  -9   2    7.70    6.20
   9  -9   2   -4.60    5.40
  -9   9  -2    5.00    9.00
  -9   9  -2   10.30    6.70
  -9   9  -2   -4.70    6.30
  10  -9   2    4.00    4.90
  10  -9   2   -4.90    6.00
  10  -9   2   -2.90    4.40
 -10  -9  -2    0.20    5.70
 -10   9  -2   10.70    9.60
 -10   9  -2    7.30    9.20
 -10   9  -2   -0.90    6.50
 -10   9  -2   -0.20    8.30
  11  -9   2   -1.20    6.00
 -11  -9  -2   11.00    9.90
  11  -9   2    3.10    4.50
  11  -9   2   -6.90    5.70
 -11   9  -2    4.00    8.80
 -11   9  -2   -4.90    6.40
 -11   9  -2   -5.80    8.50
 -11   9  -2    3.30    8.50
 -12  -9  -2    8.60    6.90
  12  -9   2   17.80    6.90
  12  -9   2    8.80    7.40
 -12   9  -2    8.90    9.40
 -12   9  -2   18.40   14.40
 -12   9  -2   11.20   11.00
  10 -10  -2   19.40    7.30
 -10 -10   2    4.30    6.90
  10 -10  -2    0.60    7.80
  10 -10  -2    6.80    6.10
 -10  10   2   13.70    6.80
 -10  10   2    8.60    7.20
 -10  10   2    5.60   11.30
  -9 -10   2   10.00    7.30
   9 -10  -2   17.30   10.40
   9 -10  -2    7.00    5.20
   9 -10  -2   13.10    6.00
  -9  10   2    7.20   10.00
  -9  10   2   11.80   11.80
  -9  10   2    2.50    6.90
  -9  10   2   15.90   14.50
   8 -10  -2   -4.10    7.00
  -8 -10   2   -0.50    5.40
   8 -10  -2   16.70    7.60
   8 -10  -2    8.00    5.20
  -8  10   2    5.80    6.80
  -8  10   2    1.60    8.00
  -8  10   2    1.50    8.20
  -8  10   2   22.40   16.60
   7 -10  -2    9.80    8.20
  -7 -10   2   12.50    6.80
   7 -10  -2    6.40    5.40
  -7  10   2    5.30    6.70
  -7  10   2   -1.60    7.70
  -7  10   2    9.80   12.30
  -6 -10   2   60.19   11.70
   6 -10  -2   41.10    8.80
   6 -10  -2   67.09   18.80
  -6  10   2   54.39   15.00
  -6  10   2   65.49   13.10
   5 -10  -2    0.60    7.60
   5 -10  -2    2.10    4.20
   5 -10  -2    2.00    8.70
  -5 -10   2    6.00    7.40
   5  10  -2   -7.80    9.50
  -5  10   2    0.50    7.00
  -5  10   2   -5.10    6.60
  -5  10   2    5.00   11.90
  -5  10   2    1.90    5.40
   4 -10  -2   21.50   10.30
   4 -10  -2   10.90    5.10
   4 -10  -2   30.20   14.30
  -4 -10   2   22.60    7.20
   4 -10  -2   36.30    7.30
  -4  10   2   10.00   10.40
  -4  10   2   40.10   12.80
   4  10  -2   26.70    8.60
  -4  10   2   36.60   10.50
  -4  10   2   18.30    8.00
   3 -10  -2   50.69   11.90
   3 -10  -2   14.80    5.50
   3 -10  -2   27.20    6.30
  -3 -10   2   11.10    5.60
   3  10  -2    9.60    7.00
  -3  10   2   24.70    9.20
  -3  10   2   29.40    8.20
  -3  10   2   28.20   14.30
  -3  10   2   24.40   10.00
   3  10  -2   10.00    6.20
   2 -10  -2    3.00    4.40
  -2 -10   2    2.70    5.40
   2 -10  -2    7.40    7.50
  -2 -10   2    6.70    6.50
   2 -10  -2 -211.38  108.39
  -2  10   2    3.30    7.20
  -2  10   2   -1.50    7.70
   2  10  -2   15.50    8.40
  -2  10   2    7.80    7.90
   2  10  -2   -1.10    7.30
  -2  10   2    9.30    5.30
   2  10  -2   -4.40    4.00
  -2  10   2   68.09   67.39
  -1 -10   2    9.00    7.50
   1 -10  -2  -23.80   59.89
   1 -10  -2   -2.00    4.00
   1 -10  -2    7.00    7.00
  -1 -10   2   -6.70    3.30
  -1 -10   2   10.00    4.10
   1 -10  -2   -0.30    3.50
   1  10  -2   10.90    7.50
   1  10  -2    3.60    5.10
  -1  10   2    1.60    4.80
   1  10  -2    3.90    9.00
  -1  10   2    2.30    8.90
  -1  10   2   -5.00    6.70
  -1  10   2    3.70    6.30
   0 -10   2   -1.40    7.10
   0 -10   2    3.40    4.00
   0 -10  -2    3.30    5.20
   0 -10  -2    3.10    3.90
   0 -10  -2   -6.20    5.50
   0  10  -2    7.80    5.50
   0  10  -2    8.50    7.50
   0  10   2    9.50    4.90
   0  10  -2   -4.50    7.10
   0  10   2    3.00    8.70
   0  10   2   -0.90    5.50
   1 -10   2   -6.10    3.60
   1 -10   2    5.80    7.90
  -1 -10  -2   13.60    6.30
  -1 -10  -2    1.80    4.00
   1 -10   2  -40.40  108.29
  -1 -10  -2    5.90    7.60
   1 -10   2    3.60    3.90
  -1  10  -2   93.39   53.99
   1  10   2    8.50    7.10
   1  10   2    5.40   10.60
  -1  10  -2   11.30    8.90
   1  10   2    1.10    3.70
  -1  10  -2   -2.20    5.10
  -1  10  -2    4.50    6.60
  -2 -10  -2    7.60    5.00
  -2 -10  -2    1.60    4.40
   2 -10   2    9.10    4.20
   2 -10   2    7.70    4.10
  -2 -10  -2   16.00   10.50
   2 -10   2   59.09   67.89
  -2  10  -2    6.30    7.60
  -2  10  -2   15.90    6.50
  -2  10  -2    8.40    9.20
  -2  10  -2  104.89   53.99
  -2  10  -2   18.10   10.50
   2  10   2    0.40    8.90
   2  10   2   11.10    7.90
   2  10   2   -3.50    3.70
   3 -10   2    2.00    3.60
   3 -10   2   -0.20    6.80
   3 -10   2    4.60    4.40
  -3 -10  -2   17.60    6.90
  -3 -10  -2    7.80    6.50
   3  10   2    5.00    9.60
  -3  10  -2    5.60    5.90
  -3  10  -2    4.40    7.70
  -3  10  -2   -3.50    6.70
  -3  10  -2   16.50   10.70
   3  10   2    2.40    6.70
  -4 -10  -2   -3.10    5.00
   4 -10   2    8.10    4.30
   4 -10   2    5.30    4.40
   4 -10   2   10.30    9.00
  -4 -10  -2    1.10    6.40
  -4  10  -2    9.30    7.70
   4  10   2    5.30   10.60
  -4  10  -2    6.80    6.40
  -4  10  -2   26.20   12.30
  -4  10  -2   15.70    8.80
   4  10   2   -0.20    5.70
  -5 -10  -2    2.40    9.20
   5 -10   2   -0.20    6.70
   5 -10   2    8.40    4.70
  -5 -10  -2    2.70    6.20
  -5  10  -2    1.20    5.60
  -5  10  -2   -1.90    6.60
   5  10   2    6.90   10.20
  -5  10  -2   -2.70    7.20
  -5  10  -2    3.60    8.80
   5  10   2    9.80    7.30
  -6 -10  -2   -0.80    5.50
   6 -10   2   -4.40    7.10
   6 -10   2    7.90    5.20
  -6  10  -2    8.40    6.70
  -6  10  -2   10.90    8.00
   7 -10   2    7.60    5.10
  -7 -10  -2    0.80    5.30
   7 -10   2    4.30    7.70
  -7  10  -2   -3.30    7.20
  -7  10  -2    7.80    9.40
   8 -10   2    1.00    6.70
  -8 -10  -2   11.20    8.10
  -8  10  -2    2.00    7.30
  -8  10  -2    7.00   10.50
  -8  10  -2   20.40    8.10
  -8  10  -2   -3.40    8.60
  -9 -10  -2    5.70    7.50
   9 -10   2    1.00    6.70
   9 -10   2    1.10    7.60
  -9  10  -2    4.90    8.50
  -9  10  -2   14.30   11.40
  -9  10  -2   18.10    9.50
  -9  10  -2    5.80    7.60
 -10 -10  -2   12.80    7.20
  10 -10   2   15.50    8.30
  10 -10   2    1.30    6.60
 -10  10  -2   10.50    8.60
 -10  10  -2   -5.50    6.00
 -10  10  -2   22.40    9.10
  -8 -11   2   14.90    7.40
   8 -11  -2   -3.60    8.00
   8 -11  -2    6.80    5.30
  -8  11   2   -0.50    8.90
  -8  11   2   -8.20    8.00
  -8  11   2   -5.60    6.40
  -8  11   2   13.20   10.00
   7 -11  -2    6.20    4.70
   7 -11  -2    7.70    9.50
  -7 -11   2   -3.00    5.00
  -7  11   2   -0.80    8.10
  -7  11   2  -16.90    6.60
  -7  11   2   -5.40    8.60
  -7  11   2    5.20    7.40
  -6 -11   2   -7.50    4.80
   6 -11  -2   -0.20    6.90
  -6  11   2    5.00    6.70
  -6  11   2   -2.90    8.10
  -6  11   2   -3.30    7.10
   5 -11  -2   -2.60    4.90
  -5 -11   2    2.40    5.60
   5 -11  -2   12.40    9.80
  -5  11   2   19.90   11.50
  -5  11   2   12.20    8.00
  -5  11   2    2.60    8.40
  -5  11   2   12.90   10.80
  -4 -11   2    4.70    7.30
   4 -11  -2   -6.80    3.80
   4 -11  -2    4.00    8.20
  -4  11   2    2.80    6.10
  -4  11   2   21.80   11.10
  -4  11   2   -1.40    7.90
   4  11  -2    5.30    7.70
   4  11  -2    5.10   12.70
  -4  11   2   -5.20    6.20
   3 -11  -2  -10.30    5.70
   3 -11  -2  -12.40    3.70
  -3 -11   2   -1.80    5.40
   3 -11  -2    5.30    4.70
  -3  11   2    2.00    6.20
  -3  11   2    7.80    9.20
   3  11  -2    4.10    8.80
  -3  11   2   17.40   13.50
   3  11  -2    7.00   10.00
  -3  11   2   -0.10    8.50
   2 -11  -2    9.90    6.30
  -2 -11   2    9.20    7.70
   2 -11  -2   14.30   14.90
   2 -11  -2   28.60    9.50
  -2  11   2   16.60    8.90
  -2  11   2   19.20    8.10
   2  11  -2    7.50    7.60
   2  11  -2   15.30   11.40
  -2  11   2   19.10   12.10
   1 -11  -2    2.60    4.70
   1 -11  -2    8.80    6.70
  -1 -11   2    3.70    5.20
  -1  11   2   22.60   16.60
   1  11  -2   -1.20    8.30
  -1  11   2    5.00    5.80
  -1  11   2    0.80    6.80
   1  11  -2    5.20    8.10
   0 -11  -2    6.50    4.70
   0 -11   2   -1.20    4.90
   0  11   2   -4.30    5.70
   0  11   2   -3.30   11.60
   0  11  -2   -4.60    5.30
   0  11   2   -5.30    5.40
   0  11  -2   -4.60    6.20
   0  11  -2   -9.20   11.10
  -1 -11  -2   27.10   11.20
  -1 -11  -2   10.70    6.20
   1 -11   2   11.40    7.30
   1  11   2   26.90   11.40
  -1  11  -2   27.40    8.30
  -1  11  -2    8.70   10.20
   1  11   2   14.80    9.20
   2 -11   2    4.40    4.10
  -2 -11  -2   -3.20    6.40
   2 -11   2   -0.90    6.60
  -2 -11  -2   -3.30    7.00
   2 -11   2    0.90    5.60
  -2  11  -2  -13.50    9.50
   2  11   2    4.70   10.50
   2  11   2   10.80    7.70
  -2  11  -2   -0.60    8.20
  -2  11  -2    1.90    6.50
   3 -11   2    0.60    4.70
  -3 -11  -2    9.70    6.30
  -3 -11  -2    8.90   10.20
   3 -11   2    2.20    8.70
   3  11   2   12.10   11.50
   3  11   2    1.00    7.20
  -3  11  -2    1.30    6.60
  -3  11  -2   14.10   10.20
  -3  11  -2    0.10    7.40
   4 -11   2   36.60    9.50
  -4 -11  -2   37.10    9.10
   4 -11   2   20.60   11.30
  -4  11  -2   39.50   14.10
  -4  11  -2   27.80    9.30
   4  11   2   36.70   16.60
  -4  11  -2   34.40   12.00
   4  11   2   23.70    8.90
  -4  11  -2   20.00   10.20
   5 -11   2    8.40    8.70
   5 -11   2    8.40    6.50
  -5 -11  -2   17.90    7.40
  -5  11  -2   14.60   10.60
  -5  11  -2    0.40    7.50
  -5  11  -2    8.60   12.10
   6 -11   2   -5.50    4.30
  -6 -11  -2    6.40    5.90
   6 -11   2   -1.70    7.70
  -6  11  -2  -10.30    5.50
  -6  11  -2   -2.60    9.70
  -6  11  -2   -0.90    9.80
  -6  11  -2   11.80   12.30
   7 -11   2   -0.40    7.00
   7 -11   2   -2.10    4.20
  -7 -11  -2    5.80    8.70
  -7  11  -2   -0.70    9.10
  -7  11  -2   -3.00    8.50
  -7  11  -2    3.30   11.10
  -7  11  -2    9.50    9.10
   8 -11   2   -1.60    6.20
  -8 -11  -2   -5.90    5.20
   8 -11   2    5.00    8.00
  -8  11  -2    9.50    9.30
  -8  11  -2    2.60    7.50
  -8  11  -2   -2.10    9.20
   4 -12  -2    7.00    9.50
   4  12  -2   -3.80    7.70
  -4  12   2   -8.80    8.20
  -4  12   2    2.70    8.30
  -4  12   2    4.90    9.60
  -3 -12   2   33.10   11.00
   3 -12  -2   12.10    9.90
   3  12  -2   27.00   10.80
  -3  12   2   27.90   11.90
  -3  12   2   17.30    9.30
   2 -12  -2   23.30   12.00
  -2 -12   2    6.40    7.00
   2  12  -2   11.30   10.20
  -2  12   2   -8.80    8.30
  -2  12   2   19.30   11.50
  -2  12   2   11.30   11.40
   2  12  -2   19.40   10.70
  -1 -12   2    0.60    6.40
   1 -12  -2   -3.30    6.00
   1  12  -2   23.50   11.20
   1  12  -2    8.00    9.60
  -1  12   2   -5.40    8.10
  -1  12   2   10.30    9.60
   0  12  -2   13.70   10.20
   0  12   2    7.40    9.30
   0  12   2   -1.60   10.40
   0  12  -2   31.90   11.40
   1 -12   2    4.40    7.80
   1 -12   2   10.30    6.30
  -1 -12  -2    7.00    7.40
  -1  12  -2    8.40   11.00
   1  12   2   -6.00    7.60
  -1  12  -2    3.90    8.30
   1  12   2    1.70   15.80
  -1  12  -2   -5.50    7.60
   2 -12   2   10.30   11.10
  -2 -12  -2   13.40    8.00
   2  12   2   -0.50    8.50
  -2  12  -2    0.50   11.50
  -2  12  -2   17.10    9.40
  -2  12  -2   -2.00    7.90
   3 -12   2    4.80    8.90
  -3 -12  -2   13.90    5.90
  -3  12  -2   20.40    7.90
   3  12   2    6.10    8.40
  -3  12  -2  -11.10    6.90
  -4 -12  -2    2.40    7.70
   4 -12   2  -10.80    6.00
  -4  12  -2   10.30   10.40
  -4  12  -2    3.80    8.90
   4  12   2   14.10    8.80
  -4  12  -2   16.80   11.60
 -17   0   3   40.50    8.30
  17   0  -3   43.90   10.10
 -17   0   3   40.20   10.70
  17   0  -3   37.30    8.20
 -17   0   3   41.70   11.70
 -16   0   3    5.10    3.30
 -16   0   3   14.20    6.20
  16   0  -3   -6.10    4.60
  16   0  -3   -3.40    3.80
 -16   0   3   10.60    5.50
 -16   0   3    8.80    6.70
  15   0  -3    6.40    5.50
 -15   0   3    6.00    3.70
  15   0  -3   16.40    3.50
 -15   0   3   11.00    5.10
 -15   0   3    6.70    5.40
 -15   0   3    4.90    5.30
  15   0  -3    1.80    4.10
 -15   0   3    3.20    3.40
 -14   0   3    4.60    4.60
  14   0  -3   15.40    6.30
 -14   0   3   -5.00    2.70
 -14   0   3    2.20    4.10
  14   0  -3    4.70    3.20
 -14   0   3   -2.40    3.20
  14   0  -3    2.10    3.70
 -13   0   3   18.20    5.20
  13   0  -3   24.10    7.00
 -13   0   3   21.80    4.20
 -13   0   3   12.40    5.70
  13   0  -3   31.80    6.40
 -12   0   3   -2.80    2.70
  12   0  -3   -2.50    1.80
  12   0  -3    3.00    3.40
 -12   0   3   -3.30    1.90
 -12   0   3   -1.30    2.90
  11   0  -3   14.60    5.10
 -11   0   3   10.30    4.20
 -11   0   3   10.70    3.30
 -11   0   3   19.30    4.20
  11   0  -3   14.50    4.30
  10   0  -3    1.90    3.60
 -10   0   3    0.70    2.50
 -10   0   3   -0.70    1.30
  10   0  -3   -1.10    1.60
 -10   0   3    1.80    0.70
  10   0  -3    3.60    3.00
 -10   0   3    0.50    1.90
  -9   0   3  312.37   18.00
  -9   0   3  314.57   17.80
   9   0  -3  288.27   19.50
   9   0  -3  319.67   19.10
  -9   0   3  294.67   16.70
  -9   0   3  313.17   16.20
   8   0  -3   -0.40    1.10
  -8   0   3    1.20    0.90
  -8   0   3   -0.80    1.50
   8   0  -3    0.80    2.10
   8   0  -3   -0.50    2.10
  -8   0   3   -1.40    1.40
  -7   0   3  111.09    7.70
  -7   0   3  117.29    7.80
  -7   0   3  123.19    6.80
   7   0  -3  120.29    8.60
   7   0  -3  122.29    9.10
   6   0  -3    1.80    2.20
   6   0  -3    0.70    1.70
  -6   0   3   -5.40    3.10
  -6   0   3   -0.30    0.80
  -6   0   3   -0.20    1.20
   6   0  -3   -1.00    1.90
  -5   0   3 1176.88   55.39
  -5   0   3 1137.99   68.19
  -5   0   3 1076.79   55.99
   5   0  -3  982.10   56.49
   5   0  -3 1054.99   56.99
   5   0  -3 1098.69   62.69
  -4   0   3   -1.70    2.60
   4   0  -3   -1.90    1.70
   4   0  -3   -1.30    1.80
  -4   0   3    1.30    1.20
   4   0  -3    0.00    1.50
  -4   0   3    0.10    0.90
   4   0  -3   -0.10    0.50
  -3   0   3   54.69   10.20
  -3   0   3   48.10    3.10
   3   0  -3   50.49    7.90
   3   0  -3   49.70    4.20
   3   0  -3   46.10    3.70
  -3   0   3   50.79    4.00
  -3   0   3   52.49    3.80
  -2   0   3   -0.60    0.80
   2   0  -3    2.70    2.50
   2   0  -3    1.80    1.20
   2   0  -3   -0.50    0.90
  -2   0   3    0.20    0.80
  -2   0   3   -0.20    1.50
   2   0  -3    0.70    1.10
  -2   0   3    0.50    2.00
  -2   0   3   -0.70    0.90
  -2   0   3    0.30    0.80
  -2   0   3   -0.80    0.90
  -1   0   3    1.10    0.90
   1   0  -3    2.50    1.10
   1   0  -3    1.40    0.60
  -1   0   3   -0.10    0.40
  -1   0   3   -0.40    0.40
  -1   0   3   -0.50    0.40
  -1   0   3    0.00    0.90
  -1   0   3    0.50    0.40
  -1   0  -3   73.09    4.50
  -1   0  -3   84.59    4.70
   1   0   3   85.09    4.70
   1   0   3   80.29    4.70
  -1   0  -3   80.69    8.40
   1   0   3   87.59    4.60
   1   0   3   85.49    4.70
   1   0   3   86.29    4.50
   2   0   3    0.70    1.00
   2   0   3    0.00    0.80
  -2   0  -3   -0.50    1.00
   2   0   3    0.90    0.90
   2   0   3    0.10    1.80
  -2   0  -3    0.30    0.80
  -2   0  -3    1.40    1.20
  -2   0  -3    0.20    1.20
  -2   0  -3    1.60    1.10
  -3   0  -3  149.49    8.70
   3   0   3  162.98   14.90
   3   0   3  163.18    9.60
   3   0   3  185.18   12.70
   3   0   3  152.08    9.30
   4   0   3   -0.30    1.50
  -4   0  -3   -1.00    0.90
   4   0   3    1.30    1.80
  -5   0  -3  569.74   29.90
   5   0   3  588.64   31.70
   5   0   3  593.64   31.40
   6   0   3   -1.00    0.60
   6   0   3   -4.20    1.50
  -6   0  -3   -0.60    0.70
   6   0   3    1.90    1.50
  -6   0  -3    1.00    0.80
  -6   0  -3   -2.90    1.40
  -6   0  -3    0.70    1.10
  -7   0  -3   27.30    4.00
  -7   0  -3   18.80    1.90
   7   0   3   29.10    4.40
   7   0   3   27.10    4.40
  -7   0  -3   26.70    3.10
  -7   0  -3   24.10    1.80
  -8   0  -3    0.50    0.50
  -8   0  -3    1.30    0.60
   8   0   3    1.10    2.60
  -8   0  -3    1.00    1.60
   8   0   3   -1.00    2.10
   8   0   3   -1.40    0.90
  -8   0  -3    0.70    1.90
   9   0   3    3.50    2.90
  -9   0  -3    1.80    2.00
   9   0   3    8.80    3.80
  -9   0  -3    7.10    3.00
  -9   0  -3    8.50    3.50
 -10   0  -3    1.10    2.90
  10   0   3   -0.90    1.90
 -10   0  -3    1.30    2.10
  10   0   3    1.60    3.40
 -10   0  -3    1.20    3.00
 -10   0  -3    2.30    2.60
  10   0   3    2.10    2.80
 -11   0  -3   56.69    7.90
  11   0   3   44.40    7.20
 -11   0  -3   51.59    7.20
 -11   0  -3   49.00    5.90
 -11   0  -3   41.00    5.60
  11   0   3   43.70    7.80
  12   0   3    5.40    4.60
 -12   0  -3    1.40    3.50
 -12   0  -3   -0.50    3.40
 -12   0  -3   -1.60    2.70
 -12   0  -3   -0.80    2.20
  13   0   3  104.49   10.90
 -13   0  -3   85.79    7.70
 -13   0  -3   83.09    8.20
 -13   0  -3   82.49    9.10
  13   0   3  117.59   10.50
 -13   0  -3  103.89   11.20
  14   0   3   -2.90    4.20
 -14   0  -3    4.30    3.00
  14   0   3    3.50    4.10
  14   0   3   -3.30    3.30
 -14   0  -3    9.10    3.90
 -14   0  -3   -3.60    3.30
 -14   0  -3   10.00    5.30
 -14   0  -3    4.50    4.30
  15   0   3    5.40    5.60
  15   0   3   25.40    7.00
 -15   0  -3   22.20    6.90
 -15   0  -3   13.70    6.20
 -15   0  -3   37.30    7.60
 -15   0  -3   17.90    5.30
 -15   0  -3   17.90    4.70
 -16   0  -3    3.30    3.80
 -16   0  -3    3.30    5.00
  16   0   3   28.60    5.80
  16   0   3   13.40    5.40
  16   0   3   36.00    9.10
 -17   0  -3   27.10   10.00
 -17   0  -3   -2.60    5.10
  17   0   3    8.50    5.30
 -17   0  -3    2.60    4.70
  17   0   3   -7.50    5.30
 -17  -1   3   -4.20    4.50
  17  -1  -3   -0.40    4.80
 -17  -1   3    1.60    4.50
  17  -1  -3    1.80    5.40
  17   1  -3   -1.00    6.90
  17   1  -3   10.50    5.20
 -17   1   3   10.60    6.20
 -17   1   3   -1.20    4.50
 -17   1   3    3.00    3.60
 -16  -1   3   10.60    6.80
 -16  -1   3   17.00    6.90
  16  -1  -3   10.70    6.50
  16  -1  -3   11.70    5.90
 -16  -1   3   23.50    6.30
 -16  -1   3    4.50    4.60
  16   1  -3   14.80    6.20
 -16   1   3   12.80    8.70
 -16   1   3   21.80    6.80
  16   1  -3   11.50    5.20
 -16   1   3    8.40    5.10
 -15  -1   3    2.50    3.80
 -15  -1   3    3.70    4.70
  15  -1  -3    5.30    4.30
 -15  -1   3    2.60    3.80
 -15  -1   3    1.40    5.00
  15  -1  -3   16.80    4.30
  15  -1  -3    0.70    5.20
 -15  -1   3    8.10    4.00
 -15   1   3    0.30    5.40
  15   1  -3    4.70    4.40
  15   1  -3   13.00    4.50
  15   1  -3    3.10    5.00
 -15   1   3   -2.70    4.30
 -15   1   3    8.10    6.10
 -14  -1   3    9.20    4.90
 -14  -1   3   12.60    4.70
  14  -1  -3   14.20    5.60
  14  -1  -3   14.00    6.50
 -14  -1   3   15.20    4.20
  14  -1  -3    4.50    2.90
 -14  -1   3   21.60    4.40
 -14   1   3   12.30    5.60
 -14   1   3   19.50    5.80
  14   1  -3   20.50    5.60
  14   1  -3   11.40    5.50
 -14   1   3   18.40    6.30
  13  -1  -3    2.90    4.80
 -13  -1   3    1.10    2.80
 -13  -1   3   -2.70    2.90
  13  -1  -3    3.40    4.20
 -13  -1   3   -1.40    3.40
  13  -1  -3   -1.10    2.90
 -13  -1   3   -0.50    2.90
 -13   1   3   -1.20    1.80
 -13   1   3    2.50    5.00
  13   1  -3   -1.00    2.90
 -13   1   3    3.20    4.90
 -13   1   3   -1.60    2.90
  13   1  -3   -3.30    3.30
  13   1  -3   -0.70    3.40
  12  -1  -3   17.00    5.40
 -12  -1   3   20.60    4.90
 -12  -1   3   22.90    4.00
  12  -1  -3   26.80    7.40
 -12  -1   3   21.50    4.70
 -12   1   3   23.00    3.40
 -12   1   3   20.00    3.30
  12   1  -3   15.90    4.50
  12   1  -3   18.10    5.70
 -12   1   3   19.50    2.00
 -12   1   3   18.90    6.00
 -12   1   3   21.80    4.90
  11  -1  -3   63.89    8.70
 -11  -1   3   61.49    6.20
  11  -1  -3   53.89    9.10
 -11  -1   3   61.69    5.80
 -11   1   3   63.09    5.10
 -11   1   3   72.59    8.20
  11   1  -3   74.89    7.20
  11   1  -3   60.99    8.90
 -11   1   3   65.69    4.50
 -11   1   3   75.39    9.70
 -11   1   3   60.69    5.70
  10  -1  -3   51.59    7.80
 -10  -1   3   46.40    6.10
  10  -1  -3   53.89    7.40
  10   1  -3   56.09    6.90
 -10   1   3   45.20    4.00
 -10   1   3   54.89    8.10
 -10   1   3   47.20    3.90
 -10   1   3   56.39    6.30
 -10   1   3   49.30    6.30
  10   1  -3   44.50    6.80
  -9  -1   3    2.30    2.50
   9  -1  -3   -1.00    3.00
   9  -1  -3    7.00    2.80
   9   1  -3    3.20    2.40
  -9   1   3    5.30    2.60
   9   1  -3    3.80    3.20
  -9   1   3    5.90    1.70
  -9   1   3    5.50    7.90
  -9   1   3    5.00    3.70
  -9   1   3    8.20    1.90
  -9   1   3    8.20    3.00
  -8  -1   3   -0.60    0.90
   8  -1  -3   -1.70    0.80
   8  -1  -3   -1.20    3.30
   8  -1  -3    2.00    2.30
   8  -1  -3    3.00    2.50
  -8  -1   3    0.10    1.70
  -8   1   3   -0.50    2.20
  -8   1   3    2.60    2.40
  -8   1   3    1.00    1.30
   8   1  -3   -1.20    1.00
   8   1  -3    0.10    1.80
  -8   1   3    1.30    1.20
  -8   1   3    6.00    2.60
   8   1  -3   -0.80    2.30
  -8   1   3    5.60    7.20
  -7  -1   3   18.40    2.00
   7  -1  -3   23.50    4.20
   7  -1  -3   15.00    6.80
  -7  -1   3   21.00    3.60
   7  -1  -3   23.20    4.80
  -7   1   3   33.20    4.00
  -7   1   3   25.50    4.00
  -7   1   3   21.40    2.50
   7   1  -3   27.00    4.50
  -7   1   3   24.00   11.20
   7   1  -3   24.40    3.60
  -7   1   3   21.60    2.90
  -6  -1   3    5.00    3.80
  -6  -1   3    3.80    2.00
   6  -1  -3    8.40    5.10
   6  -1  -3    3.00    2.20
  -6  -1   3    8.70    1.60
   6  -1  -3    7.60    3.10
  -6   1   3    6.90    2.50
  -6   1   3    6.60    1.90
  -6   1   3    6.60    2.60
   6   1  -3    7.70    2.20
  -6   1   3   -0.50    6.80
  -6   1   3    6.30    1.30
  -6   1   3    9.70    2.40
   6   1  -3    6.00    2.50
  -5  -1   3   14.10    5.40
  -5  -1   3   18.20    2.00
  -5  -1   3   20.10    3.20
   5  -1  -3   22.90    4.00
   5  -1  -3   19.90    8.70
  -5  -1   3   13.70    4.60
   5  -1  -3   20.30    3.70
   5  -1  -3   22.50    3.70
  -5   1   3   17.60    2.10
   5   1  -3   23.30    3.50
  -5   1   3   17.30    2.70
  -5   1   3   19.90    2.90
   5   1  -3   21.90    3.00
  -5   1   3   19.40   10.20
  -5   1   3   18.10    3.30
  -4  -1   3  116.69   16.80
  -4  -1   3  114.19   13.00
   4  -1  -3   98.29    7.40
   4  -1  -3  107.69    7.30
   4  -1  -3  121.49   18.70
  -4  -1   3  112.59    6.50
   4  -1  -3  109.69    8.00
  -4  -1   3  106.09    7.10
   4   1  -3   98.99    7.10
  -4   1   3  120.69   22.80
  -4   1   3  106.39    6.80
   4   1  -3  108.39    5.90
  -4   1   3  122.39    6.10
   4   1  -3  115.89    6.00
  -4   1   3  110.19    6.90
  -4   1   3  107.89    7.40
   4   1  -3  104.29    6.70
  -3  -1   3   73.79   14.10
  -3  -1   3   78.59    5.50
   3  -1  -3   71.39    5.50
  -3  -1   3   80.69    4.50
   3  -1  -3   79.39    4.50
  -3  -1   3   91.89    5.10
   3  -1  -3   81.49    5.70
  -3  -1   3   76.39   11.60
  -3  -1   3   82.59    5.20
  -3  -1   3   87.39    5.40
   3  -1  -3   84.09   17.60
   3  -1  -3   85.09    5.40
   3  -1  -3   76.99    6.20
  -3  -1   3   84.09    5.10
   3   1  -3   74.79    5.20
   3   1  -3   82.59    4.90
  -3   1   3   78.49    5.40
  -3   1   3   77.69    5.20
  -3   1   3   83.99    6.00
  -3   1   3   83.69    4.50
  -3   1   3   89.79   18.20
  -3   1   3   80.79    5.70
   3   1  -3   82.99    5.40
   2  -1  -3 2554.14  136.89
   2  -1  -3 2897.61  136.69
  -2  -1   3 2614.94  136.59
  -2  -1   3 2598.24  136.69
  -2  -1   3 2862.01  156.08
  -2  -1   3 2667.73  136.59
   2   1  -3 2673.43  136.59
  -2   1   3 2779.22  159.18
   2   1  -3 2732.93  154.98
  -2   1   3 2916.21  137.09
  -2   1   3 2513.45  136.79
  -2   1   3 2629.34  137.19
  -1  -1   3  107.89   18.00
   1  -1  -3   97.09    5.80
   1  -1  -3   99.79    5.80
  -1  -1   3   99.59    5.30
   1  -1  -3  104.49    5.40
  -1  -1   3   93.29    5.60
  -1  -1   3  100.69    6.10
   1  -1  -3  113.89   17.70
   1  -1  -3  101.39    6.30
  -1  -1   3   90.59    6.00
   1  -1  -3  101.49    5.70
   1  -1  -3   89.29    6.00
  -1   1   3   99.19    6.10
  -1   1   3   95.49    6.00
   1   1  -3   89.69    5.90
  -1   1   3  106.99   17.70
   1   1  -3   97.99    5.30
   1   1  -3   97.99    6.10
   1   1  -3   98.99    5.90
  -1   1   3   98.99    5.90
   1   1  -3   88.99    5.60
   1   1  -3   97.39    5.80
   1   1  -3  108.89   17.70
   0  -1   3   16.10    1.60
   0  -1   3   10.00    7.10
   0  -1   3   21.20    2.30
   0  -1  -3   18.50    1.70
   0  -1  -3   18.70    2.40
   0  -1   3   20.80    2.30
   0  -1  -3   20.10    1.80
   0  -1  -3   25.10    3.00
   0  -1   3   17.00    1.30
   0  -1  -3   10.80    7.20
   0  -1   3   25.80    2.70
   0   1   3   19.20    2.50
   0   1   3   10.00    6.40
   0   1  -3   21.20    2.10
   0   1  -3   17.30    1.90
   0   1  -3   18.00    1.70
   0   1   3   21.10    2.30
   0   1  -3   18.90    1.40
   0   1  -3   20.00    2.50
   0   1  -3   24.30    2.90
   0   1   3   18.00    1.90
   0   1   3   19.80    2.00
   0   1   3   20.20    2.90
   0   1  -3   17.30    8.20
  -1  -1  -3   17.20    2.00
  -1  -1  -3   11.40    6.00
   1  -1   3   19.50    2.00
  -1  -1  -3   16.60    2.40
   1  -1   3   23.50    2.70
   1  -1   3   16.10    1.40
   1  -1   3   18.70    2.10
   1  -1   3   21.00    2.50
  -1  -1  -3   15.60    1.40
  -1  -1  -3   19.90    1.70
  -1  -1  -3   20.30    2.80
   1  -1   3   16.30    2.40
   1  -1   3   22.40    3.10
   1  -1   3   15.60    1.90
   1   1   3   21.30    2.30
  -1   1  -3   17.70    1.40
  -1   1  -3   17.60    2.00
   1   1   3   19.80    2.20
  -1   1  -3   19.60    2.60
  -1   1  -3   20.00    2.90
  -1   1  -3   15.30    1.70
   1   1   3   24.90    3.10
  -1   1  -3   19.00    2.30
   1   1   3   15.70    1.60
  -1   1  -3   18.50    7.20
  -1   1  -3   17.20    2.10
   1   1   3   16.90    1.80
   1   1   3   14.20    7.40
  -2  -1  -3   52.09    3.70
  -2  -1  -3   49.10    3.30
  -2  -1  -3   49.20    3.50
  -2  -1  -3   45.40    3.50
   2  -1   3   51.99    4.30
  -2  -1  -3   53.29    3.50
   2  -1   3   45.60    3.70
  -2  -1  -3   51.39    3.60
  -2  -1  -3   52.59    3.00
   2  -1   3   48.90    3.80
  -2  -1  -3   35.70    8.90
  -2  -1  -3   48.10    4.00
   2  -1   3   49.30    3.00
   2  -1   3   59.59    4.40
   2  -1   3   58.89    4.10
   2   1   3   58.79    3.50
  -2   1  -3   53.29    4.50
  -2   1  -3   55.39    3.00
   2   1   3   40.80   10.40
  -2   1  -3   50.79    4.00
   2   1   3   57.39    3.40
  -2   1  -3   54.59    4.00
  -2   1  -3   63.39   15.30
  -2   1  -3   51.99    3.50
  -2   1  -3   55.29    3.90
  -2   1  -3   53.19    3.80
   2   1   3   48.30    3.50
  -2   1  -3   49.60    4.10
   2   1   3   53.39    3.50
  -2   1  -3   51.29    4.50
  -3  -1  -3    1.90    1.20
   3  -1   3    0.20    1.60
  -3  -1  -3    0.40    1.50
   3  -1   3    5.10    2.10
  -3  -1  -3    0.00    1.30
  -3  -1  -3    0.60    2.90
   3  -1   3   -1.60    4.70
   3  -1   3    1.80    1.10
   3  -1   3    1.70    1.90
  -3  -1  -3    0.80    1.10
   3   1   3    1.70    1.40
  -3   1  -3    2.30    1.40
  -3   1  -3   -0.50    2.00
  -3   1  -3    0.70    5.70
  -3   1  -3    1.60    0.70
   3   1   3    2.30    1.30
   3   1   3    2.50    0.80
   3   1   3    4.00    4.70
  -3   1  -3    2.60    2.00
  -3   1  -3    0.90    2.00
   3   1   3    1.90    1.20
  -3   1  -3    2.20    1.60
   4  -1   3   32.40    4.30
  -4  -1  -3   26.30    2.50
   4  -1   3   19.00    9.10
  -4  -1  -3   23.90    2.10
  -4  -1  -3   26.80    5.80
   4  -1   3   27.10    3.50
  -4  -1  -3   28.00    2.50
  -4   1  -3   24.60    3.40
  -4   1  -3   26.20    3.80
  -4   1  -3   34.20   11.00
  -4   1  -3   27.00    3.80
  -4   1  -3   27.40    2.00
   4   1   3   29.80    3.50
  -4   1  -3   25.90    2.50
  -4   1  -3   25.30    2.70
   4   1   3   23.00    6.00
   4   1   3   25.50    3.10
   5  -1   3  113.89    8.10
   5  -1   3  157.68   21.30
  -5  -1  -3  122.39    6.70
   5  -1   3  117.49    8.40
  -5  -1  -3  127.09    7.60
   5   1   3  129.69    8.20
  -5   1  -3  113.09    7.80
  -5   1  -3  119.19    7.30
  -5   1  -3  124.69   21.00
  -5   1  -3  119.59    7.40
   5   1   3  121.69    7.90
  -5   1  -3  119.19    8.20
  -6  -1  -3   44.40    2.80
   6  -1   3   49.40    5.20
   6  -1   3   35.40   10.70
   6  -1   3   53.89    4.80
   6   1   3   45.60    4.30
  -6   1  -3   45.70    4.30
   6   1   3   45.80    4.60
  -6   1  -3   48.10    4.70
  -6   1  -3   47.60    3.70
  -6   1  -3   47.40    3.70
  -6   1  -3   51.49   13.70
   7  -1   3    2.20    2.70
   7  -1   3   -0.40    1.60
   7  -1   3    3.40    4.30
  -7   1  -3   -1.40    1.10
  -7   1  -3    5.90    2.50
  -7   1  -3   -0.70    1.90
   7   1   3    0.30    1.80
  -7   1  -3   -0.70    1.30
   7   1   3    2.00    2.20
  -7   1  -3    2.70    3.10
   8  -1   3   25.10    5.10
   8  -1   3   22.10    5.90
   8  -1   3   19.20    4.30
   8  -1   3   20.20    6.40
  -8   1  -3   24.10    3.40
  -8   1  -3   19.70    4.50
  -8   1  -3   24.10    3.00
   8   1   3   12.70    3.50
  -8   1  -3   21.90    4.70
  -8   1  -3   27.00    3.70
   8   1   3   14.50    3.90
   9  -1   3    2.90    3.40
   9  -1   3    1.50    2.90
  -9  -1  -3    2.20    2.20
   9   1   3    0.80    2.30
  -9   1  -3    0.60    1.30
  -9   1  -3    2.80    3.10
  -9   1  -3    0.60    3.00
   9   1   3    1.00    2.90
  -9   1  -3    3.10    1.70
  -9   1  -3    2.00    2.00
  -9   1  -3   -1.70    1.80
  10  -1   3  115.29   10.20
 -10  -1  -3  104.69    8.80
 -10  -1  -3  127.49    9.40
 -10  -1  -3  109.39    8.30
  10  -1   3  119.59    9.90
 -10   1  -3  108.29    9.70
  10   1   3  103.09    9.10
 -10   1  -3  123.99   10.10
 -10   1  -3  117.09    8.40
  10   1   3  117.29   10.00
 -10   1  -3  117.39    7.70
 -10   1  -3  104.19    7.20
 -11  -1  -3   31.50    5.80
 -11  -1  -3   22.40    4.40
 -11  -1  -3   22.60    4.80
  11  -1   3   20.30    6.10
 -11  -1  -3   26.00    5.20
 -11  -1  -3   32.80    4.60
  11  -1   3   20.50    5.50
 -11   1  -3   25.70    2.50
  11   1   3   31.00    6.50
 -11   1  -3   21.90    5.90
 -11   1  -3   32.00    3.90
 -11   1  -3   29.90    4.70
  11   1   3   24.40    5.40
 -11   1  -3   25.30    2.70
 -11   1  -3   24.20    6.20
 -12  -1  -3    5.00    3.50
  12  -1   3   -2.70    2.70
 -12  -1  -3    4.80    2.90
 -12  -1  -3    8.00    4.00
  12  -1   3    2.40    4.10
 -12  -1  -3    6.40    3.40
 -12  -1  -3    1.10    2.70
  12  -1   3    6.50    3.80
 -12   1  -3    4.80    2.40
  12   1   3    9.00    4.20
 -12   1  -3    5.50    4.50
 -12   1  -3    7.50    3.30
 -12   1  -3    9.50    4.40
  12   1   3    9.80    4.90
  13  -1   3    5.20    5.20
 -13  -1  -3    5.90    4.10
  13  -1   3   -1.60    2.50
 -13  -1  -3    7.20    3.70
  13  -1   3    1.50    4.20
 -13  -1  -3    3.10    3.00
 -13  -1  -3    3.10    3.30
 -13   1  -3   14.00    6.10
  13   1   3   -1.90    3.40
 -13   1  -3    5.60    3.90
  13   1   3   -0.90    3.70
  13   1   3    1.50    3.80
 -13   1  -3    5.70    5.00
 -13   1  -3    7.10    2.40
 -14  -1  -3   16.40    5.80
 -14  -1  -3   13.50    5.20
 -14  -1  -3   12.40    4.30
 -14  -1  -3   16.30    4.60
  14  -1   3   11.20    5.40
  14  -1   3   13.30    6.40
 -14  -1  -3   10.80    4.00
  14  -1   3    1.90    3.30
 -14   1  -3   10.00    5.20
 -14   1  -3    8.80    5.40
 -14   1  -3   19.20    5.60
  14   1   3   28.30    6.60
  14   1   3   14.20    6.00
 -15  -1  -3   41.00    8.00
 -15  -1  -3   59.29    8.20
  15  -1   3   58.49   10.20
  15  -1   3   56.99   10.60
 -15  -1  -3   28.30    7.60
 -15  -1  -3   44.80    6.80
 -15   1  -3   51.89   11.30
 -15   1  -3   58.89   10.00
  15   1   3   62.09   10.00
 -15   1  -3   51.19   11.60
  15   1   3   53.39   10.20
  16  -1   3    4.90    6.20
  16  -1   3   30.70    8.30
 -16  -1  -3    5.70    5.60
 -16  -1  -3    2.00    4.90
 -16  -1  -3    3.90    4.80
 -16  -1  -3    2.20    3.50
 -16   1  -3    3.50    4.20
  16   1   3    2.50    4.90
 -16   1  -3   14.20    7.10
  16   1   3   40.30    9.00
 -16   1  -3   -0.60    4.90
 -16   1  -3   14.20    6.90
  17  -1   3   30.10    9.40
  17  -1   3   23.00    8.10
 -17   1  -3   13.80    5.40
 -17   1  -3   16.40    7.80
  17   1   3   28.00    7.20
  17   1   3   21.60    7.00
 -17  -2   3   -1.50    4.40
  17  -2  -3   -6.50    4.90
 -17  -2   3   10.20    7.20
  17  -2  -3    1.40    5.30
  17   2  -3    9.20    7.70
 -17   2   3   -2.00    5.50
 -17   2   3    9.30    6.50
 -17   2   3   12.70   10.40
 -16  -2   3    3.80    3.90
 -16  -2   3    8.10    4.70
  16  -2  -3    3.00    5.60
 -16  -2   3   10.70    5.10
  16  -2  -3    0.60    4.90
 -16  -2   3   19.40    6.80
 -16   2   3   10.60    6.20
  16   2  -3   36.20    9.20
 -16   2   3   23.30    7.60
 -16   2   3  -10.70    6.30
  16   2  -3    8.70    5.20
 -15  -2   3   -1.10    3.60
 -15  -2   3   -0.80    4.10
  15  -2  -3   -0.90    4.80
  15  -2  -3   12.20    3.40
 -15  -2   3   -4.40    4.90
  15  -2  -3   -4.40    3.90
 -15  -2   3    2.10    3.40
  15   2  -3    2.10    4.70
 -15   2   3   -0.20    4.60
  15   2  -3    2.20    3.90
 -15   2   3   10.00    5.80
 -15   2   3    0.90    5.40
  15   2  -3   12.70    5.10
 -14  -2   3   -2.00    3.50
  14  -2  -3    3.90    4.30
 -14  -2   3    0.80    3.60
  14  -2  -3    0.40    3.90
  14  -2  -3    3.20    4.10
 -14  -2   3    0.40    2.60
 -14  -2   3    3.80    3.80
 -14  -2   3    5.60    4.00
  14   2  -3    5.70    3.90
 -14   2   3    1.80    4.40
  14   2  -3   12.40    4.70
 -14   2   3   -3.90    4.30
  14   2  -3    1.10    4.00
 -14   2   3    2.20    2.60
 -14   2   3    4.40    4.90
  13  -2  -3   18.90    6.30
 -13  -2   3   22.10    5.00
  13  -2  -3   19.80    6.80
 -13  -2   3   21.90    3.90
 -13  -2   3    7.80    4.60
 -13   2   3   13.60    5.70
  13   2  -3   21.30    6.00
  13   2  -3   27.50    5.80
 -13   2   3   25.60    6.40
 -13   2   3   19.30    6.60
 -13   2   3   22.60    5.20
  12  -2  -3    3.40    4.40
  12  -2  -3    2.20    2.50
 -12  -2   3    7.10    2.70
  12  -2  -3    4.10    4.00
 -12  -2   3    7.00    3.80
 -12   2   3   -1.80    4.60
 -12   2   3    7.60    5.00
 -12   2   3   10.30    5.10
  12   2  -3    5.50    3.40
 -12   2   3    6.60    2.50
  12   2  -3    0.70    4.40
 -12   2   3    4.10    3.40
  11  -2  -3   21.70    7.40
 -11  -2   3   32.60    6.00
  11  -2  -3   33.40    7.60
  11  -2  -3   31.10    6.30
 -11  -2   3   27.40    4.10
 -11   2   3   32.90    4.80
 -11   2   3   19.00   11.10
 -11   2   3   40.70    6.40
  11   2  -3   33.30    5.50
 -11   2   3   26.40    5.60
 -11   2   3   27.60    6.30
  11   2  -3   40.60    6.80
  10  -2  -3   -3.10    3.50
 -10  -2   3   -2.20    2.20
  10  -2  -3    1.30    3.20
 -10  -2   3    2.00    1.20
  10  -2  -3   -1.30    1.20
 -10  -2   3   -0.70    1.80
  10  -2  -3   -4.10    6.80
 -10   2   3    0.10    3.30
 -10   2   3    2.30    3.00
  10   2  -3   -2.70    1.20
 -10   2   3   -1.10    0.60
 -10   2   3    1.00    1.90
  10   2  -3   -1.60    1.80
  10   2  -3   -0.50    2.80
 -10   2   3   -2.20    3.20
  -9  -2   3   36.00    3.60
  -9  -2   3   38.70    5.90
   9  -2  -3   34.50    5.90
   9  -2  -3   31.10    6.10
  -9  -2   3   33.90    3.60
   9  -2  -3   38.20   13.70
   9   2  -3   35.50    5.00
  -9   2   3   48.20   17.40
  -9   2   3   49.99    7.50
  -9   2   3   39.30    6.20
  -9   2   3   34.10    5.40
  -9   2   3   41.80    5.10
   9   2  -3   52.19    6.70
  -9   2   3   29.60    2.20
  -8  -2   3   11.30    2.50
   8  -2  -3   10.00    3.80
  -8  -2   3    5.50    2.90
  -8  -2   3   10.10    2.20
   8  -2  -3    4.20    5.30
   8  -2  -3    8.10    3.30
  -8   2   3    6.70    3.70
   8   2  -3    7.00    2.60
  -8   2   3   10.20    3.40
   8   2  -3    9.40    3.30
  -8   2   3    3.80    2.20
  -8   2   3    7.80    0.90
  -8   2   3   17.90   11.60
  -8   2   3   11.30    3.80
  -7  -2   3   41.80    3.50
  -7  -2   3   37.50    4.00
   7  -2  -3   50.49    6.10
  -7  -2   3   41.30    5.50
  -7  -2   3   28.40    7.80
   7  -2  -3   41.80    6.00
   7  -2  -3   50.79    6.60
   7  -2  -3   36.60   14.50
  -7  -2   3   45.20   10.60
  -7   2   3   46.90    6.30
  -7   2   3   56.29   20.80
  -7   2   3   50.49    4.70
   7   2  -3   47.10    5.70
  -7   2   3   44.10    2.50
   7   2  -3   41.20    4.00
  -7   2   3   44.50    6.40
  -7   2   3   43.10    4.30
  -6  -2   3    5.90    2.60
   6  -2  -3   14.20    2.60
   6  -2  -3   10.10    3.50
  -6  -2   3    8.80    4.80
  -6  -2   3   13.20    8.60
   6  -2  -3   14.80    7.90
   6  -2  -3   14.80    3.80
  -6  -2   3   11.40    2.50
   6  -2  -3    9.70    3.30
  -6  -2   3   11.40    1.80
  -6   2   3   15.50    4.00
  -6   2   3   10.50    8.20
   6   2  -3   12.40    2.90
  -6   2   3   11.30    2.80
   6   2  -3   13.50    2.40
  -6   2   3   18.70    3.60
  -6   2   3    8.20    3.10
   5  -2  -3   29.60    4.40
   5  -2  -3   25.50    4.80
   5  -2  -3   27.10   13.80
  -5  -2   3   24.80    3.50
  -5  -2   3   20.20    2.10
   5  -2  -3   22.70    3.50
   5  -2  -3   25.70    4.10
  -5  -2   3   20.10   10.50
  -5   2   3   22.10    4.20
   5   2  -3   21.70    2.00
  -5   2   3   26.00    3.90
   5   2  -3   25.70    2.50
  -5   2   3   24.30    3.50
  -5   2   3   24.00    4.60
  -5   2   3   25.20   14.50
   5   2  -3   29.10    3.60
  -4  -2   3   25.20    3.60
  -4  -2   3   15.60    8.20
  -4  -2   3   20.50    2.60
   4  -2  -3   24.00    3.60
  -4  -2   3   16.70    2.80
   4  -2  -3   20.40    4.20
   4  -2  -3   22.60    3.80
  -4  -2   3   16.30    1.80
  -4  -2   3   21.20    2.40
   4  -2  -3   16.30   11.60
   4  -2  -3   22.70    3.50
   4   2  -3   20.70    2.80
  -4   2   3   23.70    4.50
   4   2  -3   17.80    2.20
   4   2  -3   13.20    9.10
  -4   2   3   22.30    3.50
  -4   2   3   28.80   13.20
  -4   2   3   20.60    3.40
  -4   2   3   15.80    3.40
   3  -2  -3  119.59    7.90
   3  -2  -3  119.09    6.10
  -3  -2   3  109.99    7.80
  -3  -2   3  112.19    7.40
   3  -2  -3  107.09    7.70
  -3  -2   3  121.29    6.60
   3  -2  -3  105.59    7.50
   3  -2  -3  109.99    8.80
  -3  -2   3  123.09    7.00
  -3  -2   3  116.79    6.80
  -3  -2   3   96.09   22.10
   3   2  -3  115.29    6.90
   3   2  -3   92.09   21.20
  -3   2   3   88.39   23.70
  -3   2   3  128.59    8.10
   3   2  -3  117.69    6.50
  -3   2   3  115.99    7.60
  -3   2   3  119.79    8.60
   3   2  -3  114.09    7.40
  -3   2   3  117.19    8.00
   3   2  -3  112.29    6.90
  -2  -2   3  105.59    7.00
   2  -2  -3  107.59    7.00
  -2  -2   3   85.99   21.80
  -2  -2   3  117.79    6.20
  -2  -2   3  112.69    7.70
  -2  -2   3  116.89    6.40
   2  -2  -3   93.39    6.70
   2  -2  -3  109.39    7.40
  -2  -2   3  101.59    5.60
   2  -2  -3   94.39   22.50
   2  -2  -3  105.39    7.00
   2   2  -3   99.99    6.00
  -2   2   3   99.79   23.90
  -2   2   3  108.29    7.30
   2   2  -3  100.39    6.60
   2   2  -3   93.79    7.10
   2   2  -3  112.99   24.10
  -2   2   3   93.39    6.70
  -2   2   3  103.59    7.90
  -2   2   3  103.39    7.20
   2   2  -3   95.89    7.00
   1  -2  -3 1919.71  106.29
   1  -2  -3 2091.29  139.29
  -1  -2   3 2048.40  106.59
  -1  -2   3 1965.50  105.79
  -1  -2   3 2223.38  105.59
   1  -2  -3 2080.39  106.09
  -1  -2   3 2000.90  106.09
   1  -2  -3 2038.00  105.59
   1   2  -3 1902.01  106.39
   1   2  -3 2025.30  105.49
   1   2  -3 2321.97  105.59
  -1   2   3 2289.37  105.59
   1   2  -3 2124.79  139.59
  -1   2   3 2189.88  141.99
  -1   2   3 2012.20  105.99
  -1   2   3 1955.90  106.09
  -1   2   3 2290.17  107.09
  -1   2   3 2027.90  106.89
   1   2  -3 2015.60  106.19
   0  -2  -3   30.40    2.40
   0  -2   3   37.40    5.10
   0  -2  -3   35.80    4.90
   0  -2   3   32.00    4.00
   0  -2  -3   30.60    3.20
   0  -2   3   26.80    2.90
   0  -2   3   18.50   12.30
   0  -2  -3   31.30    3.60
   0  -2   3   29.90    2.40
   0  -2  -3   24.00   12.10
   0  -2  -3   35.30    4.30
   0  -2   3   29.80    2.90
   0   2  -3   28.70    4.10
   0   2   3   30.50    4.80
   0   2   3   29.50    2.30
   0   2  -3   33.80    3.80
   0   2  -3   34.50    3.00
   0   2   3   32.10    3.70
   0   2  -3   34.30    4.90
   0   2   3   33.50    3.80
   0   2  -3   33.70    3.60
   0   2  -3   29.80   13.30
   0   2   3   28.80   13.30
   1  -2   3  128.59    7.80
   1  -2   3  128.29    7.80
   1  -2   3  105.29   24.00
  -1  -2  -3  137.79    8.00
  -1  -2  -3  124.99    8.00
  -1  -2  -3   91.69   21.30
  -1  -2  -3  121.49    8.40
  -1  -2  -3  137.79    6.90
  -1  -2  -3  142.29    9.40
   1  -2   3  132.39    8.50
  -1   2  -3  150.18    7.90
  -1   2  -3  122.59    8.10
   1   2   3  128.69    8.30
  -1   2  -3  127.09    9.20
  -1   2  -3  136.59    8.60
  -1   2  -3  141.59    7.90
   1   2   3  128.19    8.10
   1   2   3  149.19    8.50
  -1   2  -3  121.69   28.00
   1   2   3  115.19    9.50
  -1   2  -3  132.19    8.30
  -1   2  -3  144.29    8.70
   1   2   3  114.19   25.10
   1   2   3  139.69    7.30
   2  -2   3   10.50    2.20
   2  -2   3   14.40    2.90
  -2  -2  -3    8.10    7.50
  -2  -2  -3   14.40    2.40
   2  -2   3   10.00    3.00
   2  -2   3   12.60    1.40
  -2  -2  -3   11.50    2.10
  -2  -2  -3   15.00    3.70
  -2  -2  -3   12.10    1.30
   2  -2   3   10.30    2.30
   2  -2   3   12.90   10.40
  -2  -2  -3   10.50    2.80
  -2   2  -3    8.20    2.20
  -2   2  -3    7.70    9.20
  -2   2  -3   12.00    3.10
  -2   2  -3   13.00    2.90
   2   2   3    8.80    2.20
   2   2   3   13.30    9.80
   2   2   3    8.80    2.50
   2   2   3   13.30    3.40
  -2   2  -3    8.60    2.50
  -2   2  -3   13.00    3.50
   3  -2   3    2.60    1.90
  -3  -2  -3    0.20    1.60
  -3  -2  -3    0.00    0.50
  -3  -2  -3    0.10    1.20
  -3  -2  -3   -1.40    1.60
  -3  -2  -3    2.70    2.30
   3  -2   3    0.10    1.80
   3  -2   3    1.80    0.60
  -3  -2  -3    4.20    5.80
  -3  -2  -3    1.80    1.20
   3  -2   3   -1.00    2.00
   3   2   3   10.00    5.80
  -3   2  -3    0.30    3.00
   3   2   3   -0.10    1.00
  -3   2  -3   -1.20    6.30
  -3   2  -3    0.30    2.00
  -3   2  -3    4.10    2.40
   3   2   3   -1.00    2.00
  -3   2  -3   -1.80    2.00
  -3   2  -3    4.50    2.00
  -4  -2  -3  129.99    8.10
  -4  -2  -3  138.09    7.30
   4  -2   3  122.89    9.00
  -4  -2  -3  159.08    8.70
  -4  -2  -3  143.19   22.40
  -4  -2  -3  123.29    8.20
   4  -2   3  126.89    8.70
   4  -2   3  140.49   10.20
  -4  -2  -3  129.39    8.60
   4  -2   3  142.69   29.90
   4   2   3  140.59    8.10
   4   2   3  106.79   22.50
  -4   2  -3  140.29   31.10
   4   2   3  128.89    8.00
  -4   2  -3  122.69    8.20
  -4   2  -3  139.49    9.10
  -4   2  -3  122.89    9.10
  -4   2  -3  130.19    9.50
  -4   2  -3  143.09    8.90
   5  -2   3  157.88   11.60
  -5  -2  -3  154.78    9.40
  -5  -2  -3  162.78    9.80
  -5  -2  -3  144.89    9.30
   5  -2   3  159.98   10.60
   5  -2   3  151.68   10.30
   5  -2   3  127.49   27.80
  -5  -2  -3  159.08   21.90
   5   2   3  171.08    9.70
  -5   2  -3  153.68    9.90
   5   2   3  159.08    9.50
  -5   2  -3  144.09   10.60
  -5   2  -3  165.08    9.70
  -5   2  -3  153.48   10.60
   5   2   3  162.18    8.50
  -5   2  -3  142.29   10.50
  -5   2  -3  221.28   34.90
   5   2   3  137.79   22.30
   6  -2   3  170.08   11.00
   6  -2   3  149.09   10.50
   6  -2   3  134.29   29.20
  -6  -2  -3  144.69    9.30
  -6  -2  -3  155.58    9.40
  -6  -2  -3  141.39    9.00
   6  -2   3  169.58   13.30
  -6  -2  -3  174.68   19.10
  -6   2  -3  142.59   10.60
  -6   2  -3  158.68   32.80
  -6   2  -3  158.18    9.60
   6   2   3  145.59    9.80
   6   2   3  131.79   20.10
  -6   2  -3  157.98    7.80
  -6   2  -3  141.39    9.70
  -6   2  -3  144.59   10.50
   6   2   3  154.98    9.60
  -6   2  -3  153.58    7.90
  -7  -2  -3   15.80    2.50
   7  -2   3   19.00    4.40
  -7  -2  -3   18.30    3.10
   7  -2   3   18.00    3.80
   7  -2   3   18.70    9.40
  -7   2  -3   26.70    3.80
  -7   2  -3   15.80    1.20
   7   2   3   14.00    3.40
  -7   2  -3   22.80   15.30
  -7   2  -3   16.60    4.20
  -7   2  -3   17.20    1.30
  -7   2  -3   20.10    4.50
  -7   2  -3   20.80    3.40
   7   2   3   17.80    3.20
  -7   2  -3   14.60    3.90
  -8  -2  -3    5.80    2.10
   8  -2   3   12.70    8.00
   8  -2   3    3.90    2.90
   8  -2   3    2.50    3.30
  -8   2  -3    3.00    0.70
  -8   2  -3    0.30    3.00
  -8   2  -3    4.30    1.90
  -8   2  -3    4.90    8.70
  -8   2  -3    1.90    2.30
  -8   2  -3    1.70    0.70
   8   2   3    3.70    2.20
  -8   2  -3    5.00    3.30
  -8   2  -3    2.80    2.90
   8   2   3    6.80    3.50
   9  -2   3  124.39   11.20
  -9  -2  -3  135.39    9.20
   9  -2   3  200.18   29.90
   9  -2   3  140.79   10.80
  -9   2  -3  137.99   11.20
  -9   2  -3  121.79   28.70
  -9   2  -3  131.49    9.10
  -9   2  -3  141.89   11.30
  -9   2  -3  133.69    9.90
  -9   2  -3  136.09   10.30
   9   2   3  136.09    9.80
   9   2   3  122.49   10.10
  -9   2  -3  129.89    7.30
  10  -2   3    7.80    6.90
 -10  -2  -3   11.70    3.10
  10  -2   3   15.90    8.80
  10  -2   3   16.10    4.80
  10  -2   3    9.20    4.80
 -10  -2  -3   14.70    3.60
 -10   2  -3   15.40    5.10
 -10   2  -3   15.80    4.00
  10   2   3   11.50    3.60
 -10   2  -3   16.00    3.20
 -10   2  -3   10.50    4.60
  10   2   3   19.60    4.90
 -10   2  -3   18.20    4.30
 -11  -2  -3   15.40    3.70
  11  -2   3    9.90    4.30
 -11  -2  -3   20.80    4.10
 -11  -2  -3   12.20    4.30
 -11   2  -3   19.70    4.30
  11   2   3   18.90    4.70
 -11   2  -3   15.70    5.50
 -11   2  -3   12.30    5.50
 -11   2  -3   15.90    4.10
  11   2   3    7.70    4.00
 -11   2  -3   20.40    4.60
 -11   2  -3   11.70    1.10
 -12  -2  -3    2.90    2.50
 -12  -2  -3    2.00    3.40
  12  -2   3    3.50    3.90
  12  -2   3    0.40    3.30
  12  -2   3   -3.10    2.10
 -12  -2  -3    5.30    3.40
 -12  -2  -3   -1.20    2.30
 -12   2  -3    3.20    4.00
 -12   2  -3    1.00    2.70
  12   2   3    0.80    3.20
  12   2   3   -0.80    2.30
  12   2   3    3.40    4.40
 -12   2  -3    3.60    4.90
 -13  -2  -3   16.90    4.40
 -13  -2  -3   20.80    5.10
 -13  -2  -3    9.50    4.10
  13  -2   3   13.70    5.40
 -13  -2  -3   10.30    3.90
 -13  -2  -3   10.70    3.80
  13  -2   3    7.50    5.90
 -13   2  -3   14.70    3.30
  13   2   3   23.10    6.50
  13   2   3   16.60    4.80
 -13   2  -3   16.90    5.60
 -13   2  -3   15.70    6.00
 -13   2  -3   15.60    3.00
 -13   2  -3   13.60    6.00
 -14  -2  -3   16.20    5.30
  14  -2   3    3.50    3.60
 -14  -2  -3   10.10    3.90
  14  -2   3   13.20    5.90
 -14  -2  -3    4.80    4.00
 -14  -2  -3    9.90    4.10
 -14  -2  -3    4.10    4.10
  14  -2   3   17.30    7.00
 -14   2  -3   18.70    6.30
 -14   2  -3   15.80    5.90
  14   2   3   13.20    5.40
  14   2   3    2.80    4.20
  14   2   3    9.50    5.60
 -14   2  -3    6.10    5.80
 -15  -2  -3   -1.10    4.60
 -15  -2  -3    1.10    3.60
 -15  -2  -3   -1.70    3.30
 -15  -2  -3    4.90    3.50
  15  -2   3    7.00    5.60
  15  -2   3   -8.80    3.60
  15  -2   3   16.20    4.30
 -15   2  -3    8.80    6.50
  15   2   3   11.90    6.00
  15   2   3    5.00    4.60
 -15   2  -3   -3.90    5.70
  15   2   3    4.80    4.30
  16  -2   3   12.30    7.20
 -16  -2  -3    1.30    4.60
 -16  -2  -3    1.10    3.60
  16  -2   3   -1.10    4.80
  16   2   3    9.30    5.80
 -16   2  -3   -3.10    5.60
 -16   2  -3    8.90    8.40
  16   2   3   20.90    5.80
  16   2   3    1.40    4.50
  17  -2   3   14.60    7.00
  17  -2   3   60.49   12.00
 -17   2  -3   18.30    7.40
  17   2   3   30.40    7.50
  17   2   3   44.20    7.80
  17   2   3   56.99   13.70
  17  -3  -3    4.40    5.50
 -17  -3   3    6.00    6.10
  17  -3  -3   18.50    7.80
  17   3  -3   17.60    9.90
  17   3  -3   11.20    6.00
 -17   3   3   10.60    7.10
 -17   3   3    0.20    5.10
  16  -3  -3    2.00    4.90
 -16  -3   3    3.10    4.30
 -16  -3   3   -0.40    4.70
 -16  -3   3   -3.50    4.30
  16  -3  -3    4.70    6.00
  16   3  -3   11.50    6.60
 -16   3   3   29.20    9.70
  16   3  -3    2.50    4.30
 -16   3   3    9.80    8.70
 -15  -3   3   12.30    5.00
 -15  -3   3   -5.60    3.10
 -15  -3   3    2.40    3.90
 -15  -3   3    4.10    5.60
  15  -3  -3    8.00    5.30
 -15   3   3    7.10    5.80
  15   3  -3   29.10    7.20
 -15   3   3    0.70    7.30
 -15   3   3   10.80    4.60
  15   3  -3    1.70    4.00
 -15   3   3    5.10    6.00
  14  -3  -3   16.90    7.70
  14  -3  -3   10.40    5.70
 -14  -3   3   10.00    5.30
  14  -3  -3   18.30    3.70
  14   3  -3   11.20    5.60
 -14   3   3    1.80    5.00
  14   3  -3    9.50    4.00
 -14   3   3   14.20    6.60
 -14   3   3    8.10    6.40
  13  -3  -3   -6.10    4.50
  13  -3  -3    3.80    2.50
  13  -3  -3    1.90    3.80
 -13  -3   3    1.70    3.80
 -13  -3   3   -1.20    3.60
  13   3  -3    5.30    3.60
 -13   3   3    2.40    4.50
  13   3  -3   10.10    5.70
 -13   3   3    4.60    5.30
 -13   3   3    5.60    5.10
  12  -3  -3   10.30    5.90
  12  -3  -3    7.70    3.20
  12  -3  -3    9.40    4.90
 -12  -3   3   19.00    5.50
 -12  -3   3   14.30    3.00
  12  -3  -3   10.30   12.50
 -12   3   3    3.90    5.60
  12   3  -3   16.90    5.30
 -12   3   3   11.60    5.10
 -12   3   3    8.50    5.90
  12   3  -3    7.70    3.30
 -12   3   3   11.70    5.80
 -12   3   3   -1.70   17.80
 -11  -3   3    4.60    2.00
  11  -3  -3    3.10    2.00
  11  -3  -3    8.90   12.40
 -11  -3   3    0.20    1.90
  11  -3  -3    4.90    4.60
 -11  -3   3    0.30    3.10
  11  -3  -3   -2.80    2.80
 -11   3   3   -0.60    4.90
 -11   3   3   -0.20    3.90
  11   3  -3    1.00    3.40
 -11   3   3   13.20   18.50
  11   3  -3   -2.60    2.00
  11   3  -3    2.40    2.40
 -11   3   3   -4.00    3.00
 -11   3   3    1.00    5.40
  10  -3  -3   -1.30    3.70
 -10  -3   3    5.70    2.10
  10  -3  -3    4.10    4.00
  10  -3  -3    0.20   11.60
 -10  -3   3   10.90    4.00
 -10   3   3    9.20    4.70
 -10   3   3   23.80   18.80
  10   3  -3    5.20    3.10
 -10   3   3    6.00    3.10
 -10   3   3   -2.60    4.70
  10   3  -3    5.50    2.70
 -10   3   3   -1.40    3.80
  -9  -3   3   18.30    4.00
  -9  -3   3    6.20    5.70
   9  -3  -3    7.70    4.70
  -9  -3   3    9.50    2.30
   9  -3  -3   13.00    4.50
   9  -3  -3    4.10   11.40
  -9  -3   3    7.50    3.90
   9   3  -3   11.40    3.50
  -9   3   3   13.30    5.30
  -9   3   3   16.90    5.50
  -9   3   3   11.50    3.40
   9   3  -3   12.10    3.10
  -9   3   3    8.40   15.90
  -9   3   3   12.70    4.40
   8  -3  -3    2.20    3.30
  -8  -3   3   -1.00    5.50
  -8  -3   3    2.50    1.50
  -8  -3   3    3.40    3.20
   8  -3  -3    6.00    3.80
  -8  -3   3    9.40    2.90
   8  -3  -3    9.10    9.00
   8  -3  -3    3.50    3.20
  -8  -3   3    8.10    8.70
  -8   3   3    6.20    3.80
  -8   3   3    3.80    3.00
  -8   3   3    1.70    3.90
   8   3  -3    3.30    2.20
   8   3  -3    2.80    2.00
  -8   3   3    4.90    2.90
  -8   3   3    6.90   12.20
   7  -3  -3   54.79    6.90
   7  -3  -3   50.19    7.00
  -7  -3   3   60.39    7.30
   7  -3  -3   47.70   19.50
  -7  -3   3   62.49   15.80
  -7  -3   3   49.80    4.10
   7  -3  -3   59.89    7.80
  -7  -3   3   59.49    5.70
   7  -3  -3   52.69    5.10
  -7  -3   3   33.10   15.00
  -7   3   3   70.99   29.00
  -7   3   3   53.09    7.90
  -7   3   3   53.99    6.60
  -7   3   3   69.59    8.40
   7   3  -3   46.90    4.20
   7   3  -3   46.10    4.80
   7   3  -3   54.69    3.30
  -6  -3   3   71.89    6.60
  -6  -3   3   61.19   20.80
   6  -3  -3   80.39    8.30
   6  -3  -3   81.59    7.00
   6  -3  -3   78.19    6.40
  -6  -3   3   75.29    5.10
   6  -3  -3   76.69   26.50
  -6  -3   3   70.89    6.50
   6  -3  -3   84.79    7.20
  -6   3   3   42.20   21.60
  -6   3   3   83.89    7.60
  -6   3   3   76.59    8.10
   6   3  -3   50.79   18.20
   6   3  -3   75.19    5.20
   6   3  -3   71.59    5.70
   5  -3  -3   22.20    4.20
  -5  -3   3   16.80    2.30
  -5  -3   3   13.90    3.10
   5  -3  -3   24.70   15.10
  -5  -3   3   15.30    3.60
   5  -3  -3   18.70    4.90
   5  -3  -3   18.70    4.00
  -5  -3   3   12.60   11.70
   5  -3  -3   19.00    4.20
   5   3  -3   25.70    3.10
  -5   3   3   18.30    4.30
   5   3  -3   11.90   10.00
   5   3  -3   17.70    2.90
  -5   3   3   -3.80    8.50
  -5   3   3   18.00    3.90
  -5   3   3   13.90    4.90
  -4  -3   3   17.30    3.40
  -4  -3   3   18.70    2.80
   4  -3  -3    7.60    5.90
   4  -3  -3   16.30    3.40
  -4  -3   3   23.30    4.20
   4  -3  -3   16.70    3.30
   4  -3  -3   22.90    5.10
  -4  -3   3   23.60   13.30
  -4  -3   3   16.40    1.70
  -4  -3   3   15.50    2.20
   4  -3  -3   17.60    3.90
   4  -3  -3   13.70    1.10
   4   3  -3   12.90    3.00
   4   3  -3   21.00    2.40
  -4   3   3   17.10    4.20
  -4   3   3   15.60    4.60
  -4   3   3   16.10   13.00
   4   3  -3    8.30    9.70
   4   3  -3   16.80    2.00
  -4   3   3   18.00    3.60
  -3  -3   3  168.38    9.50
  -3  -3   3  160.18   11.00
   3  -3  -3  159.98   10.80
   3  -3  -3  174.68   40.00
   3  -3  -3  195.28    9.60
  -3  -3   3  181.28   10.10
  -3  -3   3  177.78   12.00
  -3  -3   3  146.79   32.10
   3  -3  -3  180.18   11.30
   3  -3  -3  173.48   11.60
  -3  -3   3  183.78   10.20
   3   3  -3  182.38   10.00
   3   3  -3  173.08   10.00
   3   3  -3  173.78   11.30
   3   3  -3  172.58   11.30
  -3   3   3  172.68   11.20
  -3   3   3  172.28   11.60
  -3   3   3  227.78   47.30
  -3   3   3  161.68   12.30
   3   3  -3  162.98   36.20
   3   3  -3  172.98    9.60
   2  -3  -3   69.69    5.40
  -2  -3   3   65.59    6.20
  -2  -3   3   76.59    5.20
   2  -3  -3   86.69   26.50
  -2  -3   3   73.49   25.40
  -2  -3   3   76.49    5.10
   2  -3  -3   69.09    5.70
   2  -3  -3   73.19    5.90
   2  -3  -3   69.39    6.50
  -2   3   3   74.79    6.40
  -2   3   3   87.49   29.40
   2   3  -3   65.39    6.70
   2   3  -3   68.99   23.50
   2   3  -3   82.79    4.40
  -2   3   3   68.29    6.00
   2   3  -3   69.59    6.10
   2   3  -3   75.99    5.10
  -2   3   3   68.39    7.20
   1  -3  -3  135.69    7.80
   1  -3  -3  132.39    9.40
  -1  -3   3  126.89    8.10
   1  -3  -3  130.09    8.80
  -1  -3   3  119.19   32.90
  -1  -3   3  138.49    7.40
  -1  -3   3  125.69    8.90
   1  -3  -3   87.29   25.80
  -1   3   3  148.29    7.90
  -1   3   3  125.99    8.90
  -1   3   3  123.59    8.70
  -1   3   3  123.49   45.70
   1   3  -3  122.19    9.50
   1   3  -3  123.09    8.00
  -1   3   3  127.79    8.20
   1   3  -3  125.29    7.10
   1   3  -3  121.89    9.00
   1   3  -3  125.49    8.80
  -1   3   3  138.09   10.20
   1   3  -3  120.99   31.50
   0  -3   3    5.80    2.80
   0  -3  -3    8.40    3.30
   0  -3  -3    4.00    1.90
   0  -3  -3    9.00    1.50
   0  -3  -3   17.10   12.10
   0  -3   3    8.10    2.30
   0  -3   3    7.70    1.70
   0  -3   3   20.20   11.40
   0   3   3    5.30    1.40
   0   3  -3   -3.60    8.70
   0   3  -3    9.30    3.30
   0   3   3    7.90    2.80
   0   3   3    9.60    2.80
   0   3  -3    9.40    4.00
   0   3  -3    7.30    1.60
   0   3  -3    9.10    2.40
   0   3  -3    7.70    2.80
   0   3   3    6.00    2.00
   0   3   3    8.50    3.70
   0   3   3   -3.10    9.30
  -1  -3  -3  530.75   28.70
   1  -3   3  495.15   28.50
  -1  -3  -3  524.65   61.39
  -1  -3  -3  519.35   28.00
   1  -3   3  593.34   67.09
   1  -3   3  530.45   27.40
   1  -3   3  519.45   27.30
   1  -3   3  513.75   27.50
   1   3   3  482.25   29.10
   1   3   3  499.15   60.59
  -1   3  -3  626.94   68.49
   1   3   3  518.65   27.40
  -1   3  -3  503.95   28.10
  -1   3  -3  503.75   28.00
   1   3   3  544.45   28.40
  -1   3  -3  496.65   29.40
  -1   3  -3  537.55   28.90
   1   3   3  503.75   28.10
   2  -3   3   41.90   18.00
   2  -3   3   61.89    5.60
  -2  -3  -3   56.59    4.60
   2  -3   3   51.19    4.50
   2  -3   3   61.09    4.00
   2  -3   3   56.19    4.60
  -2  -3  -3   36.20   16.60
  -2  -3  -3   47.20    5.20
   2   3   3   49.80    4.80
  -2   3  -3   53.29   23.80
   2   3   3   51.89    5.20
  -2   3  -3   74.29    7.00
   2   3   3   67.69   23.20
  -2   3  -3   53.09    5.10
  -2   3  -3   55.39    5.10
   2   3   3   54.69    5.90
  -2   3  -3   60.59    5.90
   2   3   3   59.29    3.60
  -3  -3  -3   26.30   14.40
  -3  -3  -3   25.40    4.80
  -3  -3  -3   26.10    1.90
  -3  -3  -3   28.80    4.30
   3  -3   3   28.10    3.90
   3  -3   3   28.70   14.90
  -3  -3  -3   26.80    3.60
   3  -3   3   24.00    4.80
   3  -3   3   23.30    3.60
   3  -3   3   30.40    4.60
   3  -3   3   26.00    2.00
   3   3   3   33.40    5.70
  -3   3  -3   20.40    4.40
  -3   3  -3   29.90    4.20
  -3   3  -3   22.80    5.20
   3   3   3   29.00    3.90
  -3   3  -3    9.10    9.70
  -3   3  -3   20.40    3.70
   3   3   3   37.20   16.90
  -4  -3  -3   45.30    6.00
   4  -3   3   46.50    5.70
   4  -3   3   51.59    5.10
   4  -3   3   45.10    2.60
   4  -3   3   44.10    4.60
  -4  -3  -3   45.50    4.80
  -4  -3  -3   29.10   13.40
   4  -3   3   52.49    6.30
  -4  -3  -3   52.79    3.50
  -4  -3  -3   44.40    4.00
  -4   3  -3   43.50    6.10
  -4   3  -3   51.19    6.90
  -4   3  -3   54.79    6.40
  -4   3  -3   40.30    4.40
  -4   3  -3   48.90   23.60
   4   3   3   45.80    5.50
   4   3   3   39.30   17.10
   5  -3   3   79.49    7.10
   5  -3   3   86.49    8.50
  -5  -3  -3   61.69   19.30
  -5  -3  -3   78.39    4.60
  -5  -3  -3   81.59    6.50
   5  -3   3   57.59   21.80
  -5  -3  -3   76.39    5.90
  -5  -3  -3   76.39    6.70
  -5   3  -3   91.19    6.60
   5   3   3   86.29    7.80
   5   3   3   86.89    5.60
  -5   3  -3   80.59    8.20
  -5   3  -3   75.39    9.70
   5   3   3   89.69   23.70
  -5   3  -3   94.59    7.70
  -5   3  -3   89.59   29.60
   6  -3   3    8.90    3.40
   6  -3   3    7.30    3.20
   6  -3   3    5.20    3.40
  -6  -3  -3    6.40    2.00
  -6  -3  -3    5.00    2.40
   6  -3   3   13.90   13.30
  -6  -3  -3    3.70    7.90
  -6  -3  -3    6.00    1.30
  -6  -3  -3    8.20    3.00
  -6   3  -3    7.10    3.50
   6   3   3   10.80    8.50
   6   3   3    6.20    2.00
  -6   3  -3    2.80    3.20
   6   3   3    6.10    1.70
  -6   3  -3   11.70   11.60
  -6   3  -3    3.80    2.60
  -6   3  -3    6.00    4.10
   7  -3   3   31.40   17.50
  -7  -3  -3   65.39    4.30
  -7  -3  -3   64.89    5.20
   7  -3   3   66.49    7.90
  -7  -3  -3   62.29    5.70
  -7  -3  -3   53.99    5.10
   7  -3   3   64.59    6.60
  -7  -3  -3   35.40   13.70
   7  -3   3   71.39    8.60
  -7   3  -3   70.79   28.70
  -7   3  -3   62.99    8.20
   7   3   3   64.39    5.30
   7   3   3   41.20   13.90
  -7   3  -3   79.19    9.10
  -7   3  -3   62.19    8.00
  -7   3  -3   52.59    5.60
   7   3   3   57.09    5.10
   8  -3   3   45.10   18.40
   8  -3   3   27.20    5.80
  -8  -3  -3   37.40    4.60
  -8  -3  -3   28.50    8.80
  -8  -3  -3   30.10    4.00
   8  -3   3   23.20    5.20
  -8  -3  -3   31.60    4.40
  -8   3  -3   27.30    6.20
  -8   3  -3   23.10    5.80
   8   3   3   32.70    4.70
   8   3   3   33.60    4.70
  -8   3  -3   30.80    5.00
  -8   3  -3   40.10    6.80
  -8   3  -3   30.00    4.90
  -8   3  -3   14.70   18.90
  -9  -3  -3   39.00    4.40
   9  -3   3   40.90    6.40
   9  -3   3   33.90    6.70
  -9  -3  -3   32.20    3.60
   9  -3   3   16.20   16.70
  -9   3  -3   35.70    7.10
  -9   3  -3   44.90    6.00
   9   3   3   34.10    5.20
  -9   3  -3   43.90    6.00
   9   3   3   30.30    4.70
  -9   3  -3   22.50   12.20
  -9   3  -3   48.50    7.50
  -9   3  -3   45.20    7.70
 -10  -3  -3   13.10    3.10
 -10  -3  -3    9.50    3.20
  10  -3   3    2.20   12.90
  10  -3   3   12.70    4.70
  10  -3   3   15.70    5.90
  10   3   3   13.80    4.00
 -10   3  -3   16.50    5.70
 -10   3  -3   14.80    5.70
  10   3   3    8.60    3.30
 -10   3  -3   12.40    4.50
 -10   3  -3   13.00    5.30
 -10   3  -3   14.00    3.60
 -10   3  -3    3.50   14.90
  11  -3   3    1.10   12.10
 -11  -3  -3    8.20    3.20
 -11  -3  -3    7.00    2.90
  11  -3   3    4.70    4.00
 -11  -3  -3    4.80    3.90
  11  -3   3   -1.90    3.90
  11  -3   3    6.00    3.40
 -11   3  -3    2.40    4.60
  11   3   3    1.00    3.50
 -11   3  -3    5.40    3.70
  11   3   3    7.50    3.60
 -11   3  -3    9.20    4.80
 -12  -3  -3   39.00    5.60
  12  -3   3   44.10    8.10
  12  -3   3   39.50    8.00
 -12  -3  -3   47.70    7.80
  12  -3   3   28.50   13.60
 -12   3  -3   26.20    7.50
 -12   3  -3   37.90    7.60
  12   3   3   52.29    7.80
 -12   3  -3   26.50    7.90
  12   3   3   40.40    6.40
 -12   3  -3   50.59    7.70
 -13  -3  -3    4.10    3.80
 -13  -3  -3    4.00    2.90
 -13  -3  -3    1.10    3.40
  13  -3   3   -5.10    3.80
  13  -3   3    6.00    3.70
  13  -3   3    1.50    3.10
 -13   3  -3   -4.10    4.10
  13   3   3    2.20    3.10
 -13   3  -3    6.70    5.60
 -13   3  -3    1.40    3.80
 -13   3  -3    4.70    5.50
  13   3   3    4.30    3.50
 -14  -3  -3   20.90    6.00
  14  -3   3   13.40    3.40
 -14  -3  -3    3.70    3.30
  14  -3   3    0.10    4.00
 -14  -3  -3    7.60    4.90
 -14  -3  -3   15.90    5.60
  14  -3   3   15.90    6.60
 -14   3  -3   13.20    6.20
  14   3   3   14.10    5.50
 -14   3  -3   12.90    5.60
  14   3   3    4.20    3.60
 -14   3  -3    1.10    7.10
 -15  -3  -3    0.20    4.40
  15  -3   3    1.10    6.70
  15  -3   3   16.90    3.60
 -15  -3  -3   20.30    6.70
 -15  -3  -3   16.30    7.10
  15   3   3    7.80    4.60
 -15   3  -3   18.30    9.20
  15   3   3    4.80    4.30
 -15   3  -3   15.40   10.10
 -15   3  -3   18.20    7.10
  16  -3   3    1.80    5.20
 -16  -3  -3   -0.30    4.10
  16  -3   3    5.10    6.40
 -16  -3  -3   -4.20    4.00
 -16   3  -3   -5.80    4.60
  16   3   3    6.60    4.40
  16   3   3   11.80    5.20
 -16   3  -3   -4.60    7.90
  17  -3   3   28.40    8.30
  17  -3   3   16.50    7.70
  17   3   3   31.30    8.30
 -17   3  -3   27.50   13.00
 -17   3  -3   19.90   11.80
  17  -4  -3    1.70    5.60
  17   4  -3   -0.20    6.60
 -16  -4   3    2.40    4.90
  16  -4  -3    3.90    5.20
 -16  -4   3   15.80    5.80
  16  -4  -3    9.80    6.60
  16   4  -3   -1.90    5.60
 -16   4   3   13.40    8.00
 -16   4   3    6.60    9.40
 -16   4   3   21.30   10.30
  15  -4  -3   16.90    8.00
  15  -4  -3    9.90    5.90
 -15  -4   3   20.30    5.80
 -15   4   3   19.20    8.00
 -15   4   3   13.80    7.50
 -15   4   3   21.10    7.30
  15   4  -3   14.70    6.00
 -15   4   3    5.60    8.30
  14  -4  -3    6.20    4.90
 -14  -4   3    0.90    3.80
  14  -4  -3    7.00    6.70
 -14   4   3    0.70    5.40
 -14   4   3   -0.30    7.40
 -14   4   3    7.90    6.50
  14   4  -3   -0.80    3.30
  13  -4  -3    0.70    4.00
 -13  -4   3   -6.80    3.40
  13  -4  -3   -2.60    5.00
  13  -4  -3  -22.00   22.10
  13   4  -3    4.00    3.80
 -13   4   3    8.60   24.20
 -13   4   3    4.60    6.30
 -13   4   3    7.30    8.40
 -13   4   3    4.50    4.40
 -13   4   3    1.90    5.30
  12  -4  -3   12.10    6.70
  12  -4  -3   19.40    2.90
 -12  -4   3   24.10    3.60
 -12  -4   3   33.60    7.10
  12  -4  -3    0.60   20.50
  12  -4  -3   22.30    6.20
 -12   4   3   22.50    8.90
 -12   4   3   16.30    5.70
  12   4  -3   18.30    5.20
 -12   4   3   20.00    7.50
 -12   4   3   14.30    6.80
 -12   4   3  -11.60   25.40
  11  -4  -3   13.70   25.30
 -11  -4   3   52.59    8.10
 -11  -4   3   41.80    4.20
 -11  -4   3   38.40    7.60
  11  -4  -3   39.10    8.60
  11  -4  -3   35.90    7.10
 -11   4   3   51.09    9.70
 -11   4   3   38.60    8.40
  11   4  -3   46.10    6.70
 -11   4   3   32.80    9.10
 -11   4   3   78.59   32.10
 -11   4   3   45.10    8.30
  10  -4  -3  -21.60   14.60
 -10  -4   3    9.20    7.80
 -10  -4   3    3.40    1.90
  10  -4  -3   -2.10    3.60
 -10  -4   3    2.80    3.90
 -10  -4   3   -0.20    6.20
 -10  -4   3   10.40    3.50
  10  -4  -3    0.90    3.50
  10   4  -3    5.40    3.10
 -10   4   3    1.30    4.30
 -10   4   3    3.00    5.90
 -10   4   3   49.80   24.80
 -10   4   3    6.30    4.80
  -9  -4   3   -2.70    3.30
  -9  -4   3    7.00    3.70
  -9  -4   3  -11.00    9.30
  -9  -4   3    2.90    1.80
   9  -4  -3   -0.80    3.80
   9  -4  -3   -0.70    3.40
   9  -4  -3   -1.90    3.90
   9  -4  -3   10.20   13.40
  -9   4   3    4.10    3.70
  -9   4   3   -3.10    3.80
  -9   4   3   -6.30    3.50
  -9   4   3   23.80   17.10
[truncated: 4,067,174 more chars]
