# Supplementary material for: Crystal structure of a 1:1 co-crystal of the anti­cancer drug gefitinib with azelaic acid
Source: Acta Crystallogr E Crystallogr Commun. 2020 May 22;76(Pt 6):884–8. doi: 10.1107/S2056989020006623 (PMC7274001; doi:10.1107/S2056989020006623)
Supplement: Supplementary file 2 [file e-76-00884-Isup2.hkl]

#
# h,k,l, Fc-squared, Fo-squared, sigma(Fo-squared), status flag
#
data_I
_shelx_title ' GTB_AA.res in P2(1)/n'
_shelx_refln_list_code          4
_shelx_F_calc_maximum      346.97
_exptl_crystal_F_000      1344.00
_reflns_d_resolution_high  0.7570

loop_
 _space_group_symop_operation_xyz
 'x, y, z'
 '-x+1/2, y+1/2, -z+1/2'
 '-x, -y, -z'
 'x-1/2, -y-1/2, z-1/2'

_cell_length_a    10.7716
_cell_length_b     7.4153
_cell_length_c    38.1751
_cell_angle_alpha  90.000
_cell_angle_beta   92.311
_cell_angle_gamma  90.000

_shelx_F_squared_multiplier     1.000

loop_
 _refln_index_h
 _refln_index_k
 _refln_index_l
 _refln_F_squared_calc
 _refln_F_squared_meas
 _refln_F_squared_sigma
 _refln_observed_status
   2   0   0       2415.26       2400.62        67.23 o
   4   0   0        908.57        820.74        33.20 o
   6   0   0        462.53        629.90        39.39 o
   8   0   0       3088.98       2996.55        72.04 o
  10   0   0         25.21         -4.38        12.05 o
  12   0   0        195.60        175.44        26.58 o
  14   0   0        393.53        381.73        32.61 o
   1   1   0       1344.40       1336.09        16.01 o
   2   1   0       1855.53       1882.34        22.52 o
   3   1   0       8811.30       8726.70        98.91 o
   4   1   0       1590.05       1722.09        28.61 o
   5   1   0       5481.14       5681.01        94.73 o
   6   1   0        252.20        303.38        14.15 o
   7   1   0         45.11         33.36         8.93 o
   8   1   0        290.73        342.60        17.26 o
   9   1   0       1100.98       1012.10        27.85 o
  10   1   0       1032.37        926.43        31.98 o
  11   1   0        580.57        597.33        21.08 o
  12   1   0         21.86         18.57        11.66 o
  13   1   0        392.59        382.56        23.52 o
  14   1   0          0.04         30.32        17.68 o
   0   2   0      34252.93      32392.82       452.96 o
   1   2   0       9190.30       9156.49       107.62 o
   2   2   0        356.12        463.64        14.62 o
   3   2   0       2537.51       2492.44        45.49 o
   4   2   0        331.71        333.11        11.32 o
   5   2   0       2312.15       2365.47        36.96 o
   6   2   0          0.03         -5.53         6.66 o
   7   2   0        276.42        325.66        16.57 o
   8   2   0        239.50        229.27        15.56 o
   9   2   0         82.29         96.50         9.40 o
  10   2   0        153.81        163.83        11.77 o
  11   2   0        540.81        572.36        27.04 o
  12   2   0        346.73        381.34        25.48 o
  13   2   0          3.81          7.47        12.20 o
   1   3   0       8872.31       8542.54       111.60 o
   2   3   0         15.73         30.41         8.20 o
   3   3   0        101.33        123.37         8.49 o
   4   3   0       1440.09       1544.07        37.45 o
   5   3   0       1866.02       1799.16        36.59 o
   6   3   0          3.11         -3.48         9.35 o
   7   3   0         42.81         53.55        12.27 o
   8   3   0        609.81        614.07        22.55 o
   9   3   0        169.05        196.93        15.96 o
  10   3   0         30.76         65.91        16.48 o
  11   3   0        926.51       1040.49        51.27 o
  12   3   0         25.63         -5.66        14.48 o
  13   3   0        189.66        172.48        18.88 o
   0   4   0         91.46         57.56        11.52 o
   1   4   0       2221.11       2294.36        38.83 o
   2   4   0          1.68          7.31        13.43 o
   3   4   0        412.84        516.10        28.22 o
   4   4   0       2730.24       2710.33        48.58 o
   5   4   0         26.55         24.88        14.64 o
   6   4   0       1386.49       1300.16        30.81 o
   7   4   0       2231.37       2145.80        47.11 o
   8   4   0        179.81        206.64        19.33 o
   9   4   0        121.50        132.41        21.35 o
  10   4   0        536.03        568.70        33.62 o
  11   4   0        858.41        783.18        35.09 o
  12   4   0        105.74        102.70        48.66 o
   1   5   0       3816.93       3603.21        64.53 o
   2   5   0          3.91         -4.46         9.21 o
   3   5   0          6.40          7.74        16.02 o
   4   5   0       1196.16       1149.19        27.67 o
   5   5   0        132.74        156.77        16.38 o
   6   5   0        221.83        276.34        21.30 o
   7   5   0        265.24        291.24        21.76 o
   8   5   0         28.29         40.77        11.11 o
   9   5   0         10.77         33.90        25.12 o
  10   5   0          0.50         18.99        30.80 o
  11   5   0        136.00        172.63        23.88 o
  12   5   0         30.48         37.65        37.29 o
   0   6   0        267.59        320.93        21.26 o
   1   6   0        111.31        108.24        14.87 o
   2   6   0        154.49        174.20        16.83 o
   3   6   0        129.80        144.70        27.48 o
   4   6   0         29.50         31.21        14.77 o
   5   6   0          2.69          7.37        16.94 o
   6   6   0          3.10        -13.96        16.15 o
   7   6   0        373.96        389.72        27.17 o
   8   6   0         53.11         45.66        32.18 o
   9   6   0         16.91         24.32        21.19 o
  10   6   0         21.89         43.15        26.70 o
  11   6   0         39.25         73.58        30.21 o
   1   7   0          2.58        -12.11        20.11 o
   2   7   0          1.58          4.15        15.13 o
   3   7   0        162.94        197.79        16.76 o
   4   7   0         13.03         12.87        22.09 o
   5   7   0        301.24        328.41        21.92 o
   6   7   0        491.65        493.63        35.83 o
   7   7   0          5.25          4.16        20.40 o
   8   7   0        534.42        460.15        37.37 o
   9   7   0        358.36        376.17        35.33 o
   0   8   0          4.13         16.20        22.85 o
   1   8   0          4.11         10.38        27.37 o
   2   8   0          0.54         27.81        16.09 o
   3   8   0         10.59         32.40        14.83 o
   4   8   0         21.33         27.19        21.08 o
   5   8   0        701.81        714.27        48.78 o
   6   8   0         18.68         12.51        27.22 o
   7   8   0          0.37         -0.24        45.73 o
   8   8   0          0.00         56.69        24.16 o
   1   9   0        337.81        343.89        49.14 o
   2   9   0        652.57        638.67        42.78 o
   3   9   0         20.85         38.50        26.61 o
   4   9   0         86.94         90.08        30.14 o
   5   9   0        233.51        248.96        53.64 o
 -13   0   1        408.75        390.72        35.33 o
 -11   0   1        668.08        662.54        43.44 o
  -9   0   1       2409.43       2133.67        55.08 o
  -7   0   1        155.70        225.92        13.53 o
  -5   0   1       7238.86       7399.84       272.73 o
  -3   0   1      21357.82      21508.36       438.61 o
   3   0   1      21260.43      20218.24       595.10 o
   5   0   1       2143.43       1916.34        56.82 o
   7   0   1       1831.87       1633.84        50.85 o
   9   0   1         84.08        112.06        19.25 o
  11   0   1         29.73          8.50        14.21 o
  13   0   1        155.82         97.72        22.08 o
 -14   1   1       1065.62       1068.71        42.83 o
 -13   1   1          8.68         15.20        12.38 o
 -12   1   1        434.30        457.74        17.57 o
 -11   1   1        457.85        419.45        18.77 o
 -10   1   1        216.66        248.29        18.76 o
  -9   1   1        121.04        150.37        13.77 o
  -8   1   1       2130.71       2065.45        46.14 o
  -7   1   1         63.34         60.50         7.86 o
  -6   1   1          0.64         -5.07         6.68 o
  -5   1   1       4102.67       4154.92        71.66 o
  -4   1   1       6762.85       6598.57        94.55 o
  -3   1   1        333.03        358.51         8.74 o
  -2   1   1      43196.00      42492.09       818.32 o
  -1   1   1       1089.97       1061.38        12.71 o
   0   1   1         86.25        103.26         4.03 o
   1   1   1        920.27        852.30        10.95 o
   2   1   1       6017.01       6225.21        68.09 o
   3   1   1        234.89        253.58         8.48 o
   4   1   1        264.44        270.90        10.20 o
   5   1   1        577.20        583.48        15.88 o
   6   1   1       5615.04       5407.69        96.80 o
   7   1   1         33.17         36.92         8.85 o
   8   1   1          9.04         11.95        10.43 o
   9   1   1        702.26        746.90        27.50 o
  10   1   1          4.50         -0.26         8.59 o
  11   1   1        287.63        290.38        15.48 o
  12   1   1          0.63         -1.69        11.76 o
  13   1   1         38.15         60.49        13.99 o
  14   1   1        131.18        128.14        23.46 o
 -13   2   1        422.57        499.28        26.77 o
 -12   2   1         80.91         97.74        17.44 o
 -11   2   1       1042.25        953.29        32.57 o
 -10   2   1        347.29        324.87        18.63 o
  -9   2   1       5475.06       4934.17        78.28 o
  -8   2   1       1405.75       1360.20        27.42 o
  -7   2   1         26.45         37.02         8.84 o
  -6   2   1         57.88         59.29         8.63 o
  -5   2   1        130.04        146.82         8.89 o
  -4   2   1       3663.85       3750.68        59.58 o
  -3   2   1        609.89        551.43        11.79 o
  -2   2   1       6354.49       6079.13        79.39 o
  -1   2   1      13111.85      13170.01       151.33 o
   0   2   1      16171.89      15677.31       165.66 o
   1   2   1      28963.67      28918.01       327.95 o
   2   2   1       2697.69       2594.55        40.57 o
   3   2   1         56.37         94.62         6.26 o
   4   2   1       1043.44       1039.10        19.72 o
   5   2   1       5470.30       5875.81        91.06 o
   6   2   1       6239.06       6084.33        93.49 o
   7   2   1       1553.01       1474.62        32.19 o
   8   2   1        279.52        292.16        16.41 o
   9   2   1        523.71        512.22        22.76 o
  10   2   1        642.28        643.40        23.21 o
  11   2   1         61.61         74.13        14.59 o
  12   2   1        113.24        109.36        17.27 o
  13   2   1         89.41         82.73        14.32 o
 -13   3   1          0.05         -0.45        13.26 o
 -12   3   1          0.29         16.53        19.49 o
 -11   3   1         80.84         76.95        15.55 o
 -10   3   1       1580.01       1423.54        37.21 o
  -9   3   1       2766.10       2584.24        52.46 o
  -8   3   1       1447.82       1393.85        34.10 o
  -7   3   1         49.68         36.68        12.64 o
  -6   3   1        348.23        389.12        16.22 o
  -5   3   1       1668.76       1621.55        41.62 o
  -4   3   1       3135.99       3104.48        61.07 o
  -3   3   1       1755.80       1655.99        31.20 o
  -2   3   1       3091.68       3238.76        51.04 o
  -1   3   1       1631.66       1704.84        31.90 o
   0   3   1       2418.06       2340.76        34.63 o
   1   3   1       3558.98       3341.00        50.53 o
   2   3   1        198.49        181.22         9.79 o
   3   3   1         18.78         17.25         4.86 o
   4   3   1       1910.22       1930.07        37.50 o
   5   3   1        954.86        925.67        22.50 o
   6   3   1         75.82         64.49         9.37 o
   7   3   1         75.02         97.58        12.68 o
   8   3   1        198.84        216.39        15.71 o
   9   3   1        679.35        705.04        26.46 o
  10   3   1        962.44        957.24        36.31 o
  11   3   1        627.77        667.60        32.49 o
  12   3   1        347.81        321.75        25.41 o
  13   3   1          1.61         32.43        15.27 o
 -12   4   1          0.12          4.87        34.89 o
 -11   4   1        228.24        270.60        36.39 o
 -10   4   1        188.27        253.25        35.24 o
  -9   4   1       1062.76       1084.54        41.42 o
  -8   4   1        134.10        152.23        25.21 o
  -7   4   1         35.25         30.68        14.00 o
  -6   4   1        373.00        405.50        18.94 o
  -5   4   1        754.31        757.64        22.42 o
  -4   4   1        601.27        531.95        16.56 o
  -3   4   1       1033.57       1042.14        28.63 o
  -2   4   1        687.85        746.19        21.63 o
  -1   4   1        559.92        613.12        21.34 o
   0   4   1       3250.26       3241.44        49.31 o
   1   4   1        851.46        903.45        23.90 o
   2   4   1        522.95        549.59        18.10 o
   3   4   1        131.68        136.97        11.38 o
   4   4   1       1388.69       1299.89        30.40 o
   5   4   1        166.65        164.99        19.16 o
   6   4   1       1074.03       1044.54        33.90 o
   7   4   1          6.80         10.27        15.07 o
   8   4   1        511.82        591.89        31.36 o
   9   4   1         64.03         83.08        16.82 o
  10   4   1         64.70         85.43        22.58 o
  11   4   1        239.98        261.72        33.45 o
  12   4   1        219.62        179.62        21.48 o
 -12   5   1         87.46         48.85        50.29 o
 -11   5   1        268.05        283.14        29.75 o
 -10   5   1        137.36        181.90        32.71 o
  -9   5   1        626.58        627.40        36.41 o
  -8   5   1         30.93         33.41        14.92 o
  -7   5   1        319.87        328.85        19.34 o
  -6   5   1         38.02         64.85        13.76 o
  -5   5   1        134.07        163.69        13.31 o
  -4   5   1       2212.72       2150.30        43.43 o
  -3   5   1        225.77        220.80        17.60 o
  -2   5   1        423.31        512.60        23.97 o
  -1   5   1       1303.81       1264.63        26.10 o
   0   5   1         24.87         38.87         8.29 o
   1   5   1        171.55        197.40        18.52 o
   2   5   1         41.69         34.21        18.10 o
   3   5   1         53.32         41.21        14.99 o
   4   5   1         50.16         69.71        10.47 o
   5   5   1         32.06         40.29        17.30 o
   6   5   1       1005.88       1007.96        34.66 o
   7   5   1        295.58        234.57        22.22 o
   8   5   1        931.05        955.52        32.03 o
   9   5   1        293.85        269.88        39.47 o
  10   5   1        124.03        113.75        21.17 o
  11   5   1        371.57        359.55        35.32 o
  12   5   1         16.20        -11.53        38.13 o
 -11   6   1        208.74        208.88        34.51 o
 -10   6   1         52.13         68.54        32.48 o
  -9   6   1         10.28          5.15        19.69 o
  -8   6   1        652.63        637.79        36.29 o
  -7   6   1        238.69        263.91        28.95 o
  -6   6   1          0.30         19.45        14.67 o
  -5   6   1        691.21        704.92        27.71 o
  -4   6   1        758.45        757.32        30.92 o
  -3   6   1        425.20        451.53        28.15 o
  -2   6   1         63.58         86.65        13.81 o
  -1   6   1         93.97         77.03        11.71 o
   0   6   1        601.93        640.81        23.01 o
   1   6   1        184.63        221.26        30.60 o
   2   6   1        564.84        573.05        28.66 o
   3   6   1         48.50         25.48        14.10 o
   4   6   1         77.42         78.58        13.86 o
   5   6   1          0.95        -21.07        18.38 o
   6   6   1        172.46        194.30        29.69 o
   7   6   1          8.60          7.28        17.33 o
   8   6   1          7.96         39.58        31.10 o
   9   6   1         13.99         18.48        20.01 o
  10   6   1         77.28        101.97        43.52 o
  11   6   1        659.61        653.71        49.87 o
  -9   7   1         18.96         43.91        59.19 o
  -8   7   1        133.79        141.81        25.46 o
  -7   7   1         87.28        105.18        21.05 o
  -6   7   1          1.19         39.71        22.84 o
  -5   7   1         16.90         14.94        15.44 o
  -4   7   1        106.67        118.10        15.98 o
  -3   7   1         98.19        114.20        17.96 o
  -2   7   1         44.96         39.39        19.20 o
  -1   7   1        364.44        363.31        29.72 o
   0   7   1        287.04        299.99        23.44 o
   1   7   1        243.55        290.43        24.28 o
   2   7   1        278.75        273.74        34.58 o
   3   7   1        643.71        663.43        40.04 o
   4   7   1        692.10        690.79        27.18 o
   5   7   1          9.44         -5.05        14.50 o
   6   7   1          9.55         34.15        24.49 o
   7   7   1          0.36          6.86        18.84 o
   8   7   1         41.39         61.61        23.01 o
   9   7   1          0.82         49.27        51.68 o
  -8   8   1        220.66        244.84        31.12 o
  -7   8   1         63.11         56.65        85.33 o
  -6   8   1        166.23        147.45        24.78 o
  -5   8   1        786.86        806.56        51.17 o
  -4   8   1         73.34         81.39        25.96 o
  -3   8   1         60.05         58.72        27.69 o
  -2   8   1          6.46          4.82        23.59 o
  -1   8   1         16.55         18.81        18.74 o
   0   8   1          0.04         -6.38        15.09 o
   1   8   1          2.57         29.14        17.76 o
   2   8   1        160.66        188.29        36.32 o
   3   8   1        209.63        197.92        24.78 o
   4   8   1         11.50          3.35        23.89 o
   5   8   1          2.69          1.94        25.71 o
   6   8   1         32.13         10.04        34.58 o
   7   8   1         10.78          0.87        22.87 o
   8   8   1         17.63         23.89        26.04 o
  -5   9   1        642.23        622.99        50.75 o
  -4   9   1         60.16         60.31        34.91 o
  -3   9   1          9.23          4.22        51.74 o
  -2   9   1          1.24         39.56        44.50 o
  -1   9   1          3.98         38.98        20.45 o
   0   9   1         85.64        129.08        28.13 o
   1   9   1        131.56        130.73        37.47 o
   2   9   1         81.93        112.05        38.86 o
   3   9   1         13.11        -12.43        25.57 o
   4   9   1        132.81        145.12        25.15 o
   5   9   1          7.09         25.32        79.73 o
 -14   0   2        363.85        437.61        45.30 o
 -12   0   2         31.99        -16.90        16.51 o
 -10   0   2        562.29        566.02        37.45 o
  -8   0   2         51.92         35.16        12.72 o
  -6   0   2         36.92          4.69         8.63 o
  -4   0   2        737.73        869.02        32.68 o
  -2   0   2       2108.75       2106.29        44.53 o
   2   0   2        365.71        391.89        14.89 o
   4   0   2        100.93        113.64        15.04 o
   6   0   2       2560.92       2435.02        71.40 o
   8   0   2         70.82         70.80         8.73 o
  10   0   2        212.13        185.25        25.92 o
  12   0   2       1032.31        975.11        50.60 o
  14   0   2        243.15        215.94        35.28 o
 -14   1   2         51.65        147.00        40.86 o
 -13   1   2          2.28         -4.17        11.72 o
 -12   1   2         17.23         23.75         8.71 o
 -11   1   2         17.83         11.42         8.98 o
 -10   1   2        568.39        530.65        22.54 o
  -9   1   2        192.74        191.60        18.11 o
  -8   1   2        962.74        889.43        22.69 o
  -7   1   2       2111.34       2085.77        42.74 o
  -6   1   2        122.85        173.00        10.43 o
  -5   1   2       1310.83       1287.12        25.90 o
  -4   1   2       1756.11       1752.92        32.18 o
  -3   1   2        182.75        250.44         8.18 o
  -2   1   2      22091.41      21427.63       217.82 o
  -1   1   2       1601.64       1540.35        17.86 o
   0   1   2       2377.11       2208.96        24.03 o
   1   1   2       7404.90       7123.50        69.69 o
   2   1   2         68.71         79.34         3.63 o
   3   1   2        865.69        907.88        13.79 o
   4   1   2        358.55        326.83        11.21 o
   5   1   2        509.25        427.74        14.57 o
   6   1   2         35.32         53.79        10.05 o
   7   1   2         13.13          0.12         6.34 o
   8   1   2         22.29         21.69         8.36 o
   9   1   2        213.37        249.42        15.72 o
  10   1   2        416.89        379.66        19.93 o
  11   1   2       1243.17       1198.37        27.45 o
  12   1   2          8.57        -14.67         9.93 o
  13   1   2          5.33         11.75        11.93 o
  14   1   2         81.14         69.80        19.85 o
 -13   2   2         43.65         73.05        17.55 o
 -12   2   2        183.42        212.54        19.62 o
 -11   2   2        424.83        433.28        24.38 o
 -10   2   2        476.59        474.30        19.03 o
  -9   2   2        271.13        281.07        20.59 o
  -8   2   2        125.05        127.91         7.48 o
  -7   2   2        306.85        341.97        15.81 o
  -6   2   2       2481.44       2303.49        54.59 o
  -5   2   2       2030.74       1945.60        34.73 o
  -4   2   2       1176.45       1052.74        19.89 o
  -3   2   2         14.49         26.92         4.38 o
  -2   2   2       4572.75       4518.65        57.31 o
  -1   2   2     120390.62     126027.11      5132.35 o
   0   2   2      15126.33      15025.22       159.41 o
   1   2   2       3363.65       3420.01        43.41 o
   2   2   2       2868.93       2875.62        35.20 o
   3   2   2         20.39         22.44         3.51 o
   4   2   2        231.23        244.60         9.94 o
   5   2   2        745.03        630.71        15.98 o
   6   2   2        838.45        720.64        20.09 o
   7   2   2       2444.39       2255.34        37.82 o
   8   2   2        127.12        121.36         7.69 o
   9   2   2        114.73        142.99        15.78 o
  10   2   2         52.78         57.96         9.74 o
  11   2   2        509.60        551.60        26.21 o
  12   2   2         66.25        108.56        17.54 o
  13   2   2        165.34        192.81        17.00 o
 -13   3   2          2.78         25.47        14.21 o
 -12   3   2        682.03        752.83        38.00 o
 -11   3   2        267.04        322.82        25.62 o
 -10   3   2        581.77        590.08        33.08 o
  -9   3   2        186.51        225.02        17.42 o
  -8   3   2          3.93         14.03        10.27 o
  -7   3   2        224.00        240.97        15.73 o
  -6   3   2        328.73        373.85        19.17 o
  -5   3   2       1014.36       1013.18        26.13 o
  -4   3   2        104.69        127.02         9.16 o
  -3   3   2        466.74        456.33        19.00 o
  -2   3   2       9766.95       9537.57       127.49 o
  -1   3   2         52.77         89.95         7.71 o
   0   3   2       1343.11       1267.10        22.41 o
   1   3   2        435.23        454.32        14.67 o
   2   3   2          5.10          6.68         6.76 o
   3   3   2        123.27        109.22         7.06 o
   4   3   2        831.37        829.30        19.42 o
   5   3   2        254.19        264.92        14.83 o
   6   3   2         53.88         57.06         9.81 o
   7   3   2       1817.12       1710.20        36.72 o
   8   3   2         69.42         93.42        12.04 o
   9   3   2        140.69        134.86        24.36 o
  10   3   2        168.60        202.67        22.47 o
  11   3   2         23.15         23.83        17.57 o
  12   3   2        376.04        394.05        26.07 o
  13   3   2        105.64         95.48        19.55 o
 -12   4   2          2.02         -7.09        29.18 o
 -11   4   2        129.60        193.30        43.17 o
 -10   4   2       1010.61       1028.76        45.03 o
  -9   4   2        295.09        333.37        32.45 o
  -8   4   2        604.24        599.08        29.73 o
  -7   4   2        445.05        428.29        21.26 o
  -6   4   2        130.44        167.77        13.63 o
  -5   4   2         36.59         59.57        10.34 o
  -4   4   2        989.94       1068.17        21.19 o
  -3   4   2       5558.10       5306.16        93.46 o
  -2   4   2       4871.13       4914.16        79.04 o
  -1   4   2        309.83        350.63        15.46 o
   0   4   2       4145.50       4238.94        68.08 o
   1   4   2          2.39          1.12         8.55 o
   2   4   2         86.23        140.91        14.70 o
   3   4   2       1134.45       1128.73        27.22 o
   4   4   2       1243.31       1319.89        29.75 o
   5   4   2          9.05         15.06        14.38 o
   6   4   2        151.09        165.80        16.11 o
   7   4   2         97.70        109.90        13.49 o
   8   4   2         69.13         58.64        11.61 o
   9   4   2          9.09          6.44        20.52 o
  10   4   2         53.72         58.78        23.84 o
  11   4   2        223.14        214.37        24.66 o
  12   4   2         21.53         64.41        18.69 o
 -12   5   2         62.84         79.93        27.47 o
 -11   5   2         24.91         32.04        28.54 o
 -10   5   2          1.07         31.88        18.82 o
  -9   5   2         18.97         56.72        22.46 o
  -8   5   2        539.09        549.81        24.79 o
  -7   5   2        296.71        344.24        26.00 o
  -6   5   2        232.76        245.19        19.41 o
  -5   5   2        216.52        269.33        21.18 o
  -4   5   2        281.82        292.52        23.14 o
  -3   5   2        436.40        440.06        21.00 o
  -2   5   2       2230.68       2208.72        45.99 o
  -1   5   2         15.54         36.85        11.55 o
   0   5   2        315.91        361.59        13.11 o
   1   5   2        410.23        424.04        23.73 o
   2   5   2         46.59         45.89        12.27 o
   3   5   2        236.33        274.12        16.78 o
   4   5   2         35.21         45.60        11.70 o
   5   5   2        338.32        343.37        16.79 o
   6   5   2       1076.01        995.53        34.75 o
   7   5   2        424.62        407.25        26.69 o
   8   5   2         57.73         71.67        17.11 o
   9   5   2        150.27        167.48        37.37 o
  10   5   2         31.14         24.35        16.82 o
  11   5   2          0.27         46.55        19.01 o
  12   5   2         21.98         66.25        27.51 o
 -11   6   2         16.25         51.28        27.32 o
 -10   6   2        191.35        187.01        38.89 o
  -9   6   2         64.20         83.34        28.75 o
  -8   6   2          0.15         34.94        28.31 o
  -7   6   2          7.60          2.29        14.96 o
  -6   6   2        351.90        385.85        25.01 o
  -5   6   2        190.63        171.33        24.45 o
  -4   6   2        751.52        804.20        34.04 o
  -3   6   2          0.29         -7.42        14.56 o
  -2   6   2          0.42         -2.91        10.45 o
  -1   6   2        439.26        447.98        17.25 o
   0   6   2        291.25        294.24        22.23 o
   1   6   2        149.29        159.06        21.52 o
   2   6   2        653.93        620.30        25.05 o
   3   6   2          5.50         13.61        14.48 o
   4   6   2          0.90          5.33         9.48 o
   5   6   2         33.44         60.80        32.20 o
   6   6   2         19.09         16.80        18.53 o
   7   6   2         23.32         30.24        20.88 o
   8   6   2        544.31        520.04        48.51 o
   9   6   2        218.79        207.96        32.52 o
  10   6   2        505.40        439.22        54.80 o
  11   6   2        154.75        150.62        26.63 o
  -9   7   2        662.42        587.36        48.23 o
  -8   7   2        177.81        161.93        29.24 o
  -7   7   2          0.87         39.15        19.38 o
  -6   7   2        896.23        919.37        42.73 o
  -5   7   2          3.98         -1.41        24.86 o
  -4   7   2        246.29        258.54        19.15 o
  -3   7   2       1063.98       1027.89        31.66 o
  -2   7   2         45.87         61.92        21.08 o
  -1   7   2        267.17        250.65        28.82 o
   0   7   2        684.73        663.66        24.67 o
   1   7   2         30.05         24.58        13.82 o
   2   7   2        274.69        272.54        27.23 o
   3   7   2        176.08        238.69        25.89 o
   4   7   2        113.71        151.20        15.86 o
   5   7   2         43.68         42.48        18.25 o
   6   7   2        920.61        996.09       100.29 o
   7   7   2        157.11        165.65        27.07 o
   8   7   2        133.98        156.91        50.23 o
   9   7   2        485.52        414.35        44.72 o
  -8   8   2        154.93        167.53        33.57 o
  -7   8   2         53.75         53.67        43.54 o
  -6   8   2        254.30        251.50        32.52 o
  -5   8   2        452.53        572.57        29.88 o
  -4   8   2        175.39        181.85        26.14 o
  -3   8   2        511.80        530.98        53.49 o
  -2   8   2          5.23         27.58        23.96 o
  -1   8   2          0.55          8.40        30.80 o
   0   8   2        130.91        132.40        24.85 o
   1   8   2        185.24        212.01        27.10 o
   2   8   2         47.32         59.10        16.84 o
   3   8   2        252.71        283.68        36.52 o
   4   8   2          3.59         22.38        17.55 o
   5   8   2        280.49        247.17        36.00 o
   6   8   2         36.58        103.45        31.21 o
   7   8   2         36.80         57.95        40.16 o
   8   8   2        227.77        259.58        31.23 o
  -5   9   2        259.56        351.73        27.96 o
  -4   9   2        187.47        162.39        40.55 o
  -3   9   2         15.30          7.23        42.29 o
  -2   9   2          3.03        -14.38        19.81 o
  -1   9   2        106.31        138.28        31.70 o
   0   9   2         18.54          9.08        17.63 o
   1   9   2         68.25        100.36        32.24 o
   2   9   2        274.04        231.92        41.88 o
   3   9   2         24.53         32.53        35.97 o
   4   9   2        122.34         75.09        26.91 o
   5   9   2         62.92         22.57        37.02 o
 -13   0   3        319.86        320.42        37.09 o
 -11   0   3        184.33        204.24        26.44 o
  -9   0   3       4595.95       4438.42       104.63 o
  -7   0   3       1746.81       1716.67        50.84 o
  -5   0   3      15605.23      15711.72       346.26 o
  -3   0   3        617.80        714.52        23.06 o
  -1   0   3         28.34          4.46         4.43 o
   1   0   3       1260.87       1201.68        24.69 o
   3   0   3       2585.10       2312.12        71.40 o
   5   0   3       8290.90       8420.18       257.94 o
   7   0   3        355.48        345.36        21.22 o
   9   0   3         18.06         77.00        19.85 o
  11   0   3        666.00        686.73        39.76 o
  13   0   3       1442.20       1368.88        80.21 o
 -14   1   3        215.65        207.63        19.98 o
 -13   1   3          0.62         -5.61        11.87 o
 -12   1   3        320.94        295.83        16.34 o
 -11   1   3       1032.33        935.43        28.45 o
 -10   1   3        688.45        714.02        26.42 o
  -9   1   3         60.42         74.74        11.26 o
  -8   1   3          0.14          5.21         7.11 o
  -7   1   3        331.51        330.00        14.52 o
  -6   1   3         58.65         95.98         8.62 o
  -5   1   3        219.19        280.50        12.07 o
  -4   1   3       1366.59       1583.42        26.48 o
  -3   1   3       1052.93       1177.00        17.06 o
  -2   1   3      38623.84      39005.98       587.39 o
  -1   1   3       1407.33       1406.90        18.99 o
   0   1   3        305.29        279.01         8.58 o
   1   1   3        223.00        261.60         6.44 o
   2   1   3        732.66        753.71        10.58 o
   3   1   3         27.88         22.93         4.24 o
   4   1   3        342.71        383.04        11.01 o
   5   1   3       1665.90       1749.57        34.71 o
   6   1   3        596.93        678.02        19.13 o
   7   1   3          8.12          9.73         9.18 o
   8   1   3        296.41        317.36        17.78 o
   9   1   3         11.69         18.99         9.25 o
  10   1   3       1928.65       1640.99        37.07 o
  11   1   3        399.99        384.98        16.23 o
  12   1   3        106.27         73.19        13.07 o
  13   1   3         48.18         50.63        13.61 o
  14   1   3        146.88        190.80        19.72 o
 -13   2   3        281.79        297.66        23.64 o
 -12   2   3         34.84         68.77        14.49 o
 -11   2   3        422.56        456.96        24.90 o
 -10   2   3          0.26         -8.88         5.92 o
  -9   2   3        540.98        516.97        21.15 o
  -8   2   3        107.19        119.05        10.60 o
  -7   2   3        618.26        632.75        17.37 o
  -6   2   3        157.76        176.38        10.88 o
  -5   2   3        409.77        347.16        12.64 o
  -4   2   3        222.81        289.38        10.86 o
  -3   2   3       1668.23       1672.85        24.67 o
  -2   2   3       1502.79       1506.61        23.53 o
  -1   2   3      30242.86      30062.72       363.58 o
   0   2   3        467.43        452.87        11.02 o
   1   2   3       1963.99       1930.92        32.58 o
   2   2   3        129.72        168.23         7.71 o
   3   2   3         11.99         12.23         6.72 o
   4   2   3       2008.17       1929.81        31.65 o
   5   2   3       2246.77       2261.73        40.48 o
   6   2   3       2118.08       2195.15        36.21 o
   7   2   3        312.45        251.39         9.73 o
   8   2   3         44.02         47.72         8.08 o
   9   2   3       2127.62       1937.16        42.14 o
  10   2   3        174.44        207.70        16.99 o
  11   2   3        171.46        199.80        16.42 o
  12   2   3         21.69         16.63        11.83 o
  13   2   3        206.19        213.24        17.18 o
 -13   3   3          3.72         37.84        17.81 o
 -12   3   3        117.79        158.20        18.98 o
 -11   3   3         10.88         12.82        12.31 o
 -10   3   3         58.29         65.74        21.09 o
  -9   3   3        139.12        165.74        15.68 o
  -8   3   3         50.61         58.68        10.73 o
  -7   3   3        760.33        771.42        24.03 o
  -6   3   3        992.23       1099.73        30.67 o
  -5   3   3        237.09        261.95        15.67 o
  -4   3   3        180.85        236.66         9.56 o
  -3   3   3       2498.15       2527.87        37.04 o
  -2   3   3        995.87       1057.68        21.86 o
  -1   3   3       1858.77       1872.81        30.16 o
   0   3   3        106.77        108.32        10.80 o
   1   3   3       7785.06       7466.55       105.76 o
   2   3   3        833.55        816.87        22.78 o
   3   3   3        375.05        379.25        13.39 o
   4   3   3        635.97        677.79        17.59 o
   5   3   3       1387.96       1190.93        28.48 o
   6   3   3         80.84         90.16         9.27 o
   7   3   3        882.90        895.87        32.33 o
   8   3   3        476.65        451.36        20.48 o
   9   3   3        470.94        540.93        30.43 o
  10   3   3        132.59        177.57        17.70 o
  11   3   3         42.42         70.88        15.87 o
  12   3   3        599.18        597.71        33.58 o
  13   3   3         19.69         30.79        15.20 o
 -12   4   3        288.28        291.50        34.05 o
 -11   4   3        606.94        615.23        42.94 o
 -10   4   3         21.47         52.06        33.45 o
  -9   4   3          1.54          4.67        24.46 o
  -8   4   3          0.22          4.15        11.41 o
  -7   4   3        335.22        413.62        24.69 o
  -6   4   3       2028.73       1979.96        40.21 o
  -5   4   3         71.00         64.63        15.92 o
  -4   4   3        869.18        962.56        20.75 o
  -3   4   3       1811.04       1905.40        47.06 o
  -2   4   3      13919.05      13435.06       179.92 o
  -1   4   3       1979.95       1985.99        42.12 o
   0   4   3       1008.21        995.56        28.50 o
   1   4   3       3439.82       3376.46        55.13 o
   2   4   3        235.00        249.31        13.61 o
   3   4   3       1073.65       1156.88        27.12 o
   4   4   3          2.09          5.12        10.08 o
   5   4   3       2560.66       2376.81        48.63 o
   6   4   3        742.08        708.57        25.79 o
   7   4   3          2.56          7.66        13.25 o
   8   4   3        655.60        683.07        26.99 o
   9   4   3        817.38        867.07        35.10 o
  10   4   3       1102.37       1110.27        64.53 o
  11   4   3         27.90         65.99        19.32 o
  12   4   3         83.40         77.02        18.05 o
 -12   5   3         14.49         50.24        23.76 o
 -11   5   3         17.71         19.52        15.25 o
 -10   5   3        118.23        134.58        25.90 o
  -9   5   3         18.17         21.42        26.66 o
  -8   5   3          0.19         15.09        12.55 o
  -7   5   3          6.16         14.99        19.19 o
  -6   5   3       1110.51       1105.94        30.71 o
  -5   5   3        179.61        179.92        16.12 o
  -4   5   3        485.48        506.78        25.72 o
  -3   5   3         74.85         79.21        14.17 o
  -2   5   3        561.60        581.37        20.36 o
  -1   5   3        824.86        837.22        27.27 o
   0   5   3       2242.65       2215.38        42.82 o
   1   5   3        254.19        263.63        17.69 o
   2   5   3         77.41         82.95        11.57 o
   3   5   3         68.20         84.97        31.25 o
   4   5   3       1399.46       1304.60        35.46 o
   5   5   3        436.54        442.99        19.59 o
   6   5   3          1.61         -0.16        14.19 o
   7   5   3        120.18        140.37        22.16 o
   8   5   3        357.03        367.95        27.87 o
   9   5   3       1980.08       1813.24        82.75 o
  10   5   3          2.71          1.00        18.44 o
  11   5   3        246.60        297.86        27.30 o
  12   5   3         52.06         63.83        21.71 o
 -11   6   3         19.75         71.17        21.70 o
 -10   6   3        193.44        215.98        34.11 o
  -9   6   3         93.22         98.84        21.42 o
  -8   6   3         29.56         70.60        21.34 o
  -7   6   3         56.54         79.09        29.09 o
  -6   6   3       2374.02       2134.46        51.88 o
  -5   6   3         26.90         45.87        14.92 o
  -4   6   3        535.90        594.58        31.18 o
  -3   6   3        349.97        366.17        21.91 o
  -2   6   3        202.14        221.04        15.63 o
  -1   6   3         43.86         26.85        17.03 o
   0   6   3         18.71         47.99        12.77 o
   1   6   3        235.71        245.75        31.30 o
   2   6   3          2.04        -15.73        15.02 o
   3   6   3         76.57        139.97        19.88 o
   4   6   3        964.11        958.97        40.55 o
   5   6   3       1466.75       1428.70        46.42 o
   6   6   3         28.31         31.59        23.19 o
   7   6   3        756.35        715.75        48.82 o
   8   6   3        279.87        336.36        32.30 o
   9   6   3          2.93        -26.44        41.63 o
  10   6   3        428.48        461.02        36.60 o
  11   6   3         60.88         77.56        30.28 o
  -9   7   3         91.03        134.12        25.94 o
  -8   7   3          1.24         23.43        19.92 o
  -7   7   3        118.78        121.79        30.78 o
  -6   7   3        111.97        161.38        31.07 o
  -5   7   3         99.15        118.43        23.88 o
  -4   7   3          6.23         17.02        15.39 o
  -3   7   3        668.78        679.75        28.11 o
  -2   7   3        470.49        447.55        32.52 o
  -1   7   3        210.96        225.40        20.47 o
   0   7   3         66.88         81.13        15.35 o
   1   7   3        659.54        639.64        34.40 o
   2   7   3          0.00         10.01        18.31 o
   3   7   3          0.10         -4.01        16.41 o
   4   7   3          0.08         18.15        18.62 o
   5   7   3        116.17        101.18        27.96 o
   6   7   3        395.22        394.19        41.35 o
   7   7   3         45.52         57.32        22.30 o
   8   7   3          3.99        -12.56        28.25 o
   9   7   3         77.87         95.83        41.74 o
  -8   8   3          5.11          0.96        25.27 o
  -7   8   3         29.03         49.83        57.08 o
  -6   8   3         83.26         87.08        49.64 o
  -5   8   3        916.42        872.05        39.79 o
  -4   8   3          8.02         58.82        30.37 o
  -3   8   3        264.11        268.06        38.25 o
  -2   8   3         30.22         51.52        21.44 o
  -1   8   3        199.28        252.67        30.15 o
   0   8   3         37.78         23.38        18.89 o
   1   8   3         13.02         11.98        18.98 o
   2   8   3        126.88        149.42        18.93 o
   3   8   3         76.19         87.50        27.36 o
   4   8   3         79.14        101.44        38.52 o
   5   8   3        344.32        349.85        35.54 o
   6   8   3        190.61        303.63        62.30 o
   7   8   3        187.15        251.92        30.08 o
   8   8   3        273.50        307.85        44.48 o
  -5   9   3        324.01        383.25        53.63 o
  -4   9   3        246.94        210.22        27.18 o
  -3   9   3        189.39        172.69        32.83 o
  -2   9   3          1.08        -23.39        21.74 o
  -1   9   3        310.03        363.74        38.10 o
   0   9   3        135.47        135.19        25.19 o
   1   9   3         19.94         24.11        47.62 o
   2   9   3         19.25         34.92        27.46 o
   3   9   3        163.02        165.75        26.14 o
   4   9   3        110.83        128.20        26.82 o
   5   9   3         76.79         49.49        20.12 o
 -14   0   4        416.16        427.99        39.28 o
 -12   0   4          3.84         -6.26        16.70 o
 -10   0   4        351.40        373.06        20.80 o
  -8   0   4       2573.43       2639.72        66.45 o
  -6   0   4       6955.53       6869.72       165.71 o
  -4   0   4      12637.99      12676.86       261.84 o
  -2   0   4       3667.25       3603.31        58.78 o
   2   0   4      10676.71      10700.83       169.89 o
   4   0   4        115.91         64.53         9.75 o
   6   0   4         43.36         92.86        11.34 o
   8   0   4         71.97         71.74         8.69 o
  10   0   4        193.01        184.51        21.73 o
  12   0   4         11.55        -24.49        16.33 o
  14   0   4        516.04        445.72        35.76 o
 -14   1   4         14.82          9.54        13.97 o
 -13   1   4         13.06         11.69        12.20 o
 -12   1   4         74.48         89.12        12.36 o
 -11   1   4       3107.97       2929.56        56.81 o
 -10   1   4         83.24         92.11        12.43 o
  -9   1   4       2495.72       2323.24        47.95 o
  -8   1   4        606.75        602.40        21.66 o
  -7   1   4         67.23         26.57         7.75 o
  -6   1   4        155.61        162.08        11.04 o
  -5   1   4       2439.08       2447.65        46.93 o
  -4   1   4       2285.24       2207.97        37.12 o
  -3   1   4       4021.10       3898.08        51.19 o
  -2   1   4       3278.22       3477.21        42.78 o
  -1   1   4      14275.86      14162.20       161.38 o
   0   1   4        122.05        151.29         5.26 o
   1   1   4       6636.51       6699.30        75.78 o
   2   1   4          2.92          4.26         2.54 o
   3   1   4       5835.48       5689.08        70.44 o
   4   1   4       1464.86       1538.87        27.45 o
   5   1   4       1519.16       1454.12        27.60 o
   6   1   4        994.50        999.67        22.98 o
   7   1   4       1772.49       1822.13        36.20 o
   8   1   4        419.48        407.69        18.23 o
   9   1   4        230.62        221.27        14.05 o
  10   1   4        560.50        556.63        22.32 o
  11   1   4       1191.32       1143.27        26.73 o
  12   1   4        100.73         40.61        13.42 o
  13   1   4         83.87         57.51        13.16 o
  14   1   4         35.00         19.67        15.02 o
 -13   2   4        126.00        121.20        25.70 o
 -12   2   4         11.12          9.14        14.42 o
 -11   2   4         73.66         65.78        10.62 o
 -10   2   4        463.99        512.08        22.05 o
  -9   2   4        228.25        246.85        13.56 o
  -8   2   4        315.45        337.99        16.50 o
  -7   2   4         75.16         79.39        15.49 o
  -6   2   4        213.36        230.50         9.33 o
  -5   2   4       1155.11       1225.10        33.27 o
  -4   2   4        677.18        769.53        15.96 o
  -3   2   4       1192.65       1160.49        17.53 o
  -2   2   4       1037.58        954.82        17.70 o
  -1   2   4      49135.48      48123.23       720.73 o
   0   2   4      45445.05      44956.96       616.73 o
   1   2   4        125.77        175.17         7.27 o
   2   2   4       1134.11       1096.77        19.02 o
   3   2   4       2221.51       2140.83        32.45 o
   4   2   4       3209.51       3189.16        47.27 o
   5   2   4        353.82        411.17        12.58 o
   6   2   4       4551.33       4221.67        67.25 o
   7   2   4        590.72        611.86        16.50 o
   8   2   4        260.03        277.10        12.89 o
   9   2   4        513.94        552.47        24.95 o
  10   2   4        195.21        188.17        17.18 o
  11   2   4         12.07         13.75        11.29 o
  12   2   4         60.96         70.78        16.13 o
  13   2   4        319.44        321.80        20.48 o
 -13   3   4         95.06        107.64        19.57 o
 -12   3   4          8.09          0.51        16.26 o
 -11   3   4        196.64        208.81        20.93 o
 -10   3   4          2.65          7.73        11.99 o
  -9   3   4        593.36        497.20        23.18 o
  -8   3   4        392.60        426.20        19.24 o
  -7   3   4        735.16        747.68        21.15 o
  -6   3   4        621.00        666.03        23.22 o
  -5   3   4       2514.97       2498.11        57.86 o
  -4   3   4       9112.20       9117.77       120.03 o
  -3   3   4         10.50         15.94         6.37 o
  -2   3   4        989.10        860.00        20.00 o
  -1   3   4       1200.94       1146.29        25.57 o
   0   3   4       7709.56       7723.98       105.12 o
   1   3   4       6900.00       6570.31        94.95 o
   2   3   4        920.14        949.12        25.00 o
   3   3   4       1159.40       1132.26        22.65 o
   4   3   4          0.02          3.03         9.22 o
   5   3   4          1.40          0.84         7.82 o
   6   3   4        916.30        866.01        21.71 o
   7   3   4         25.01         50.38         9.05 o
   8   3   4        302.85        334.22        18.07 o
   9   3   4        529.02        516.97        34.41 o
  10   3   4        373.81        385.09        23.50 o
  11   3   4          0.84          5.22        13.60 o
  12   3   4        315.33        334.83        30.00 o
  13   3   4        152.38        154.59        20.50 o
 -12   4   4        174.94        226.09        43.66 o
 -11   4   4        376.01        428.31        27.11 o
 -10   4   4         41.65         45.10        24.72 o
  -9   4   4          4.81          4.72        14.96 o
  -8   4   4         60.55         58.06        21.22 o
  -7   4   4        380.71        407.94        21.47 o
  -6   4   4        184.38        216.06        15.20 o
  -5   4   4        414.48        463.74        17.51 o
  -4   4   4       1744.49       1748.00        40.30 o
  -3   4   4        221.96        227.55        21.59 o
  -2   4   4       5870.56       6000.57        83.88 o
  -1   4   4        439.07        534.30        15.25 o
   0   4   4       3051.19       3114.20        81.89 o
   1   4   4        349.64        352.92        15.51 o
   2   4   4        762.59        756.38        25.26 o
   3   4   4         22.10         20.23         9.55 o
   4   4   4        212.88        279.85        16.22 o
   5   4   4        454.84        482.83        24.36 o
   6   4   4        786.79        813.03        36.53 o
   7   4   4         39.58         61.37        16.67 o
   8   4   4        100.61        105.51        21.94 o
   9   4   4       2313.43       2120.09        89.52 o
  10   4   4       1641.49       1573.61        71.62 o
  11   4   4        440.83        454.23        34.21 o
  12   4   4         46.30         47.51        21.35 o
 -12   5   4          2.66          7.91        26.30 o
 -11   5   4          4.89         50.72        21.06 o
 -10   5   4          9.55         15.23        15.64 o
  -9   5   4         28.79         20.51        24.60 o
  -8   5   4        999.44        960.86        37.38 o
  -7   5   4        119.75        110.90        23.39 o
  -6   5   4         17.19          9.15        13.33 o
  -5   5   4        974.72        952.49        29.38 o
  -4   5   4       1314.82       1216.84        38.67 o
  -3   5   4       1048.19       1101.08        29.75 o
  -2   5   4       1170.40       1182.03        23.22 o
  -1   5   4        890.66        878.37        27.86 o
   0   5   4        347.86        336.97        19.61 o
   1   5   4       1334.51       1339.90        33.04 o
   2   5   4         23.50         28.14        13.42 o
   3   5   4          5.81         -1.51        11.12 o
   4   5   4          0.09        -13.39         8.92 o
   5   5   4         52.58         39.72        14.67 o
   6   5   4          0.09         -1.52        18.72 o
   7   5   4        231.03        253.42        22.60 o
   8   5   4          0.20         13.02        17.80 o
   9   5   4        105.43         92.69        24.34 o
  10   5   4        443.62        432.18        36.74 o
  11   5   4        166.14        136.64        29.33 o
  12   5   4        396.83        370.52        51.47 o
 -11   6   4        346.70        362.54        34.30 o
 -10   6   4          3.41         36.54        30.34 o
  -9   6   4        135.57        111.13        51.92 o
  -8   6   4        285.64        238.08        28.64 o
  -7   6   4          8.97         11.02        16.08 o
  -6   6   4       1193.15       1169.65        35.00 o
  -5   6   4         40.63         45.75        14.17 o
  -4   6   4       1019.52        993.47        35.57 o
  -3   6   4       4258.89       3982.63        68.46 o
  -2   6   4         62.06         64.12        13.06 o
  -1   6   4         73.97         69.99        18.47 o
   0   6   4        144.69        168.03        17.63 o
   1   6   4        222.95        233.26        22.73 o
   2   6   4         33.09         29.09        22.47 o
   3   6   4        183.59        168.02        17.01 o
   4   6   4        495.37        488.41        26.85 o
   5   6   4         67.78         80.40        16.18 o
   6   6   4         10.98         21.09        16.80 o
   7   6   4        472.29        495.91        32.73 o
   8   6   4         30.90         63.76        31.33 o
   9   6   4        666.26        609.33        41.68 o
  10   6   4        679.75        661.29        50.38 o
  11   6   4        270.38        297.47        40.00 o
  -9   7   4          1.59         30.20        26.15 o
  -8   7   4         67.18         73.39        32.19 o
  -7   7   4        214.94        268.64        27.39 o
  -6   7   4         27.50         26.31        29.14 o
  -5   7   4        893.15        890.63        42.25 o
  -4   7   4         16.27         21.92        12.34 o
  -3   7   4         12.71         20.29        23.42 o
  -2   7   4        169.27        207.16        19.27 o
  -1   7   4         21.47         24.46        14.03 o
   0   7   4        275.42        292.87        20.76 o
   1   7   4        217.97        219.09        19.32 o
   2   7   4          2.61          9.05        23.21 o
   3   7   4         80.61         93.76        30.40 o
   4   7   4        351.54        320.49        23.80 o
   5   7   4        101.23        101.66        36.18 o
   6   7   4        417.63        456.81        34.17 o
   7   7   4         19.57          3.43        22.51 o
   8   7   4        234.59        141.00        53.95 o
   9   7   4        124.86        131.35        27.57 o
  -8   8   4         26.54         32.13        26.25 o
  -7   8   4        130.36        159.28        63.50 o
  -6   8   4        282.51        303.26        33.31 o
  -5   8   4        348.93        401.02        38.28 o
  -4   8   4        762.52        703.39        34.88 o
  -3   8   4         23.03         24.31        19.79 o
  -2   8   4          2.39         13.19        29.90 o
  -1   8   4        122.91        151.58        32.63 o
   0   8   4        271.54        272.04        38.92 o
   1   8   4        265.23        272.39        34.34 o
   2   8   4        658.66        630.94        46.55 o
   3   8   4          9.58         13.41        27.97 o
   4   8   4          7.17         16.33        25.06 o
   5   8   4         15.53         35.03        19.44 o
   6   8   4         18.67         53.33        30.73 o
   7   8   4         14.55        -24.07        24.86 o
   8   8   4        162.30        194.38        28.28 o
  -5   9   4        221.52        289.31        45.74 o
  -4   9   4         83.46        108.07        23.41 o
  -3   9   4          1.99         52.21        41.68 o
  -2   9   4         32.99         62.89        18.04 o
  -1   9   4        245.30        291.53        53.81 o
   0   9   4         14.20         21.64        18.43 o
   1   9   4          9.91         24.56        39.65 o
   2   9   4         11.83         32.38        18.40 o
   3   9   4         37.65         69.74        28.67 o
   4   9   4        138.16        160.96        24.09 o
   5   9   4         70.57         50.61        41.10 o
 -13   0   5        927.76        964.30        70.82 o
 -11   0   5        726.70        638.56        31.51 o
  -9   0   5      12192.44      11247.04       246.42 o
  -7   0   5        889.33        934.40        31.84 o
  -5   0   5          2.00          5.94         9.92 o
  -3   0   5      18603.26      18030.74       300.12 o
  -1   0   5       9668.74       9256.83       184.57 o
   1   0   5      12038.05      11748.37       186.23 o
   3   0   5       1105.83       1065.30        27.87 o
   5   0   5      36184.62      36729.07       717.84 o
   7   0   5       5143.61       4973.28       104.70 o
   9   0   5        854.68        891.80        58.30 o
  11   0   5       1720.64       1517.30        53.29 o
  13   0   5          0.05        -23.51        15.67 o
 -14   1   5         31.18         17.66        14.59 o
 -13   1   5         84.36         70.34        11.70 o
 -12   1   5         80.87         74.22        12.38 o
 -11   1   5         10.33          7.11        11.25 o
 -10   1   5       1210.73       1105.34        29.15 o
  -9   1   5          3.79          4.27         8.43 o
  -8   1   5       2113.06       2049.03        42.91 o
  -7   1   5         37.07         16.34         8.42 o
  -6   1   5         78.72         53.84        10.20 o
  -5   1   5         60.24         62.24         6.70 o
  -4   1   5       6886.29       6836.83        99.47 o
  -3   1   5       1290.19       1300.33        21.68 o
  -2   1   5       9388.39       9120.23       107.94 o
  -1   1   5       1713.76       1717.55        28.77 o
   0   1   5      14528.44      14619.91       175.37 o
   1   1   5       8610.12       8700.52        90.31 o
   2   1   5       9652.10       9689.55       101.40 o
   3   1   5       1731.89       1748.08        26.48 o
   4   1   5       4864.67       4976.54        66.23 o
   5   1   5        729.54        753.17        16.69 o
   6   1   5       3121.80       3287.92        53.18 o
   7   1   5        591.39        594.28        18.46 o
   8   1   5        760.58        793.34        23.37 o
   9   1   5         41.02         44.87        11.82 o
  10   1   5          2.69          4.07         8.42 o
  11   1   5       1937.83       1686.95        35.24 o
  12   1   5         55.57         26.73        14.15 o
  13   1   5         85.79         69.30        13.99 o
  14   1   5          0.44         -8.35        14.81 o
 -13   2   5        427.80        460.41        31.42 o
 -12   2   5         51.17         67.33        14.23 o
 -11   2   5        555.26        562.05        27.48 o
 -10   2   5        410.97        454.68        21.13 o
  -9   2   5       5266.79       4749.09        84.94 o
  -8   2   5        305.10        320.38        16.12 o
  -7   2   5        508.17        531.93        20.01 o
  -6   2   5        860.20        900.09        19.92 o
  -5   2   5       4309.37       4314.10        64.02 o
  -4   2   5        126.49        155.05         7.38 o
  -3   2   5        508.76        524.00        15.42 o
  -2   2   5        642.89        554.20        12.87 o
  -1   2   5       1783.46       1663.52        33.96 o
   0   2   5       7545.18       7184.13        89.82 o
   1   2   5       8178.46       7954.45       134.02 o
   2   2   5       8338.79       8071.94        95.58 o
   3   2   5          1.44          0.41         5.00 o
   4   2   5        228.43        316.22        10.37 o
   5   2   5       2047.32       2025.76        33.47 o
   6   2   5         53.06         45.38         8.85 o
   7   2   5        247.01        275.11        14.68 o
   8   2   5        946.25        860.12        21.76 o
   9   2   5         64.23         72.95         9.46 o
  10   2   5        125.98        136.74        11.98 o
  11   2   5        690.75        707.49        30.32 o
  12   2   5        284.03        308.19        21.77 o
  13   2   5        226.62        236.39        20.29 o
 -13   3   5        296.13        224.54        30.06 o
 -12   3   5       1476.51       1348.50        45.81 o
 -11   3   5        113.04        117.50        16.68 o
 -10   3   5        806.35        858.32        32.34 o
  -9   3   5          1.84         -2.82        12.90 o
  -8   3   5       3573.90       3240.06        59.61 o
  -7   3   5        121.29        151.87        12.81 o
  -6   3   5         12.10         13.13         7.47 o
  -5   3   5       6736.40       6810.09       106.20 o
  -4   3   5        704.90        756.83        16.38 o
  -3   3   5       1452.45       1557.16        29.06 o
  -2   3   5          0.05          1.91         6.01 o
  -1   3   5        383.19        397.59        14.10 o
   0   3   5       1690.88       1806.25        45.33 o
   1   3   5        339.90        373.92        13.13 o
   2   3   5       1267.70       1319.53        35.21 o
   3   3   5          9.55         27.72         8.23 o
   4   3   5        115.32        110.31         9.19 o
   5   3   5        217.43        253.45        16.66 o
   6   3   5        976.15        982.03        21.38 o
   7   3   5        633.76        619.15        26.68 o
   8   3   5        285.08        295.15        20.00 o
   9   3   5        338.13        263.19        17.14 o
  10   3   5        348.45        378.78        22.62 o
  11   3   5       1043.04        988.69        38.80 o
  12   3   5          2.17         -0.83        14.54 o
  13   3   5          8.36         19.02        14.06 o
 -12   4   5        425.10        435.52        35.61 o
 -11   4   5          9.70         51.18        19.62 o
 -10   4   5         32.82         16.96        18.28 o
  -9   4   5         95.72        105.79        15.97 o
  -8   4   5         46.06         49.76        20.44 o
  -7   4   5       1365.44       1350.62        36.16 o
  -6   4   5          0.89         -2.99        11.12 o
  -5   4   5       1537.69       1445.32        33.14 o
  -4   4   5        381.04        470.19        17.71 o
  -3   4   5        107.27         93.21        10.13 o
  -2   4   5      12055.39      11404.85       154.04 o
  -1   4   5       2170.73       2203.13        38.94 o
   0   4   5        907.20        862.83        22.95 o
   1   4   5       3256.43       3188.66        56.64 o
   2   4   5       3306.84       3176.93        55.09 o
   3   4   5        345.60        386.76        24.49 o
   4   4   5        160.30        191.58        13.63 o
   5   4   5         35.62         23.49         6.38 o
   6   4   5          0.01          6.13        15.48 o
   7   4   5        376.28        380.88        20.47 o
   8   4   5        141.40        114.25        17.35 o
   9   4   5        364.96        385.24        25.93 o
  10   4   5          0.40          4.88        39.33 o
  11   4   5        111.98        135.69        21.77 o
  12   4   5          0.08         15.02        16.90 o
 -12   5   5         41.22         84.33        48.13 o
 -11   5   5        179.11        162.62        26.30 o
 -10   5   5         11.53         12.74        26.35 o
  -9   5   5        109.42         98.99        19.30 o
  -8   5   5        358.39        398.51        29.24 o
  -7   5   5        110.20        145.23        14.67 o
  -6   5   5        311.74        346.75        18.70 o
  -5   5   5       1005.50       1000.35        24.08 o
  -4   5   5        732.31        660.83        21.76 o
  -3   5   5        102.71        115.65        10.29 o
  -2   5   5          0.09         -7.83        10.92 o
  -1   5   5          7.02         -2.89        10.61 o
   0   5   5        674.16        646.00        26.16 o
   1   5   5        441.24        507.52        21.44 o
   2   5   5          1.09        -13.52         9.01 o
   3   5   5       2240.62       2143.19        43.95 o
   4   5   5          0.26        -11.32        10.89 o
   5   5   5         93.12         93.18        18.11 o
   6   5   5        287.19        297.21        24.69 o
   7   5   5        270.64        270.03        23.67 o
   8   5   5        111.09        158.64        25.40 o
   9   5   5        310.93        274.46        28.25 o
  10   5   5        129.53        128.71        37.65 o
  11   5   5        403.37        316.09        38.02 o
  12   5   5          0.61         59.91        24.80 o
 -11   6   5         21.49         60.70        22.82 o
 -10   6   5          6.03        -13.31        25.15 o
  -9   6   5        109.42        112.26        25.72 o
  -8   6   5         16.49         54.95        13.89 o
  -7   6   5        145.95        123.90        15.63 o
  -6   6   5        750.83        896.48        46.78 o
  -5   6   5        457.14        482.71        20.83 o
  -4   6   5        582.58        563.20        20.84 o
  -3   6   5       1815.34       1729.73        36.47 o
  -2   6   5          2.98          9.03        11.03 o
  -1   6   5         44.85         75.62        14.63 o
   0   6   5        509.50        519.42        24.94 o
   1   6   5         26.82         32.73        19.13 o
   2   6   5        262.69        267.32        19.19 o
   3   6   5        128.28        146.83        15.13 o
   4   6   5        630.28        624.22        27.34 o
   5   6   5         93.24         84.68        14.83 o
   6   6   5         12.29         25.17        17.43 o
   7   6   5         90.85        119.71        28.57 o
   8   6   5          2.28         -4.59        34.83 o
   9   6   5          6.44         57.40        29.17 o
  10   6   5         47.25         47.50        23.09 o
  11   6   5        108.94        141.54        31.59 o
  -9   7   5         10.28         20.14        24.72 o
  -8   7   5         16.64         30.83        57.52 o
  -7   7   5          0.22         34.94        20.97 o
  -6   7   5        236.45        210.04        28.40 o
  -5   7   5        249.73        243.26        32.09 o
  -4   7   5         30.75         27.22        18.42 o
  -3   7   5         29.76          6.80        31.04 o
  -2   7   5        915.44        931.84        30.46 o
  -1   7   5        484.30        509.15        35.37 o
   0   7   5         35.07         16.93        18.82 o
   1   7   5        116.57        123.11        21.56 o
   2   7   5        289.13        298.25        36.82 o
   3   7   5        186.53        206.93        22.98 o
   4   7   5         88.87         96.04        17.78 o
   5   7   5        274.48        277.07        35.73 o
   6   7   5        109.56        105.89        30.15 o
   7   7   5          0.51         21.91        20.50 o
   8   7   5        205.61        156.09        34.10 o
   9   7   5          6.63          5.95        26.30 o
  -8   8   5        108.04         53.64        27.74 o
  -7   8   5          7.68          8.94        37.00 o
  -6   8   5         43.79         29.92        38.20 o
  -5   8   5       1648.25       1467.69        45.04 o
  -4   8   5          7.21        104.47        23.85 o
  -3   8   5        555.97        575.56        31.50 o
  -2   8   5          2.19          1.63        33.71 o
  -1   8   5          7.48         48.38        30.81 o
   0   8   5        102.60        101.37        36.56 o
   1   8   5         63.10         88.42        36.95 o
   2   8   5         85.03        136.10        38.03 o
   3   8   5        217.05        183.36        27.79 o
   4   8   5        149.30        121.45        41.01 o
   5   8   5        220.20        159.10        26.66 o
   6   8   5          1.41        -16.21        38.16 o
   7   8   5          4.53         11.45        25.96 o
   8   8   5         45.27         63.93        26.46 o
  -5   9   5          0.09          3.35        49.08 o
  -4   9   5         26.44          7.60        23.71 o
  -3   9   5         22.59         92.03        47.03 o
  -2   9   5        129.63        122.02        29.31 o
  -1   9   5        250.02        197.97        64.35 o
   0   9   5         25.61         10.48        31.75 o
   1   9   5         26.84          3.06        23.41 o
   2   9   5         17.49         17.79        20.40 o
   3   9   5        151.30        136.73        33.04 o
   4   9   5         84.47         86.83        35.69 o
   5   9   5         85.53         84.38        22.33 o
 -14   0   6          0.33        -10.08        20.60 o
 -12   0   6        654.27        663.28        46.07 o
 -10   0   6       1644.95       1655.99        66.98 o
  -8   0   6       3719.15       3492.13        90.67 o
  -6   0   6        298.17        400.69        22.22 o
  -4   0   6      12237.76      12275.69       238.55 o
  -2   0   6      19147.86      18473.67       287.66 o
   0   0   6      15940.69      15862.72       291.64 o
   2   0   6      26238.54      26619.82       396.31 o
   4   0   6       1741.76       1657.00        40.12 o
   6   0   6        325.77        372.59        17.69 o
   8   0   6          1.80          0.96         7.68 o
  10   0   6         33.77         45.40        18.42 o
  12   0   6        386.52        402.31        32.80 o
  14   0   6          1.39         19.65        20.93 o
 -14   1   6         25.25         15.59        18.13 o
 -13   1   6         21.66         19.54        10.64 o
 -12   1   6          3.91        -13.66        10.39 o
 -11   1   6        226.40        222.41        17.45 o
 -10   1   6        475.81        464.92        19.61 o
  -9   1   6       1700.72       1672.66        39.13 o
  -8   1   6         13.16         22.02         7.42 o
  -7   1   6       1404.91       1426.51        31.69 o
  -6   1   6        554.36        577.42        18.28 o
  -5   1   6        838.12        786.12        25.08 o
  -4   1   6        810.18        841.04        18.12 o
  -3   1   6      16794.45      15914.82       197.21 o
  -2   1   6       7285.97       7344.31        95.89 o
  -1   1   6       2784.46       2931.53        50.03 o
   0   1   6       4977.39       4994.32        71.09 o
   1   1   6         13.63         20.05         3.65 o
   2   1   6          3.87         -1.26         3.58 o
   3   1   6       4219.67       4073.81        60.84 o
   4   1   6        661.06        733.08        18.90 o
   5   1   6         34.01         42.89         6.13 o
   6   1   6        343.62        411.29        14.71 o
   7   1   6       1655.28       1716.57        34.62 o
   8   1   6          2.57          6.44         6.08 o
   9   1   6        305.16        304.31        16.67 o
  10   1   6        854.81        727.61        29.01 o
  11   1   6        781.19        782.83        23.97 o
  12   1   6          0.50         16.58        11.66 o
  13   1   6          2.27        -10.22        11.61 o
 -13   2   6        319.10        360.69        28.16 o
 -12   2   6        489.35        550.48        28.41 o
 -11   2   6        508.37        555.47        32.18 o
 -10   2   6        556.56        611.54        24.52 o
  -9   2   6        198.45        187.17        15.18 o
  -8   2   6         14.82         -0.09         8.29 o
  -7   2   6         38.00         41.33         7.10 o
  -6   2   6        229.04        230.01         9.71 o
  -5   2   6          0.04         34.53        22.43 o
  -4   2   6       8927.53       8731.07       109.89 o
  -3   2   6       3762.52       3857.27        50.07 o
  -2   2   6        787.26        726.77        18.54 o
  -1   2   6       2070.70       2233.28        44.93 o
   0   2   6        128.33        131.88         8.15 o
   1   2   6        240.24        261.52        17.96 o
   2   2   6       3670.26       3307.91        48.64 o
   3   2   6        212.54        280.76         9.81 o
   4   2   6       1933.73       2174.95        37.15 o
   5   2   6         98.28        120.26         8.38 o
   6   2   6        899.32        856.85        28.58 o
   7   2   6       2287.06       2203.60        46.53 o
   8   2   6         81.38        106.21         9.54 o
   9   2   6        464.31        427.04        17.65 o
  10   2   6        438.54        441.99        24.62 o
  11   2   6        148.67        127.08        16.29 o
  12   2   6        243.26        266.43        21.27 o
  13   2   6          1.42         10.77        16.77 o
 -13   3   6        448.74        573.17        41.98 o
 -12   3   6        120.16        142.84        26.72 o
 -11   3   6        129.32        159.56        25.07 o
 -10   3   6          0.66         12.66        13.42 o
  -9   3   6        449.32        460.11        21.79 o
  -8   3   6        349.51        392.66        18.40 o
  -7   3   6        421.14        460.90        20.53 o
  -6   3   6         27.62         77.16         9.78 o
  -5   3   6       3048.69       3080.47        47.80 o
  -4   3   6         62.64         78.56         8.95 o
  -3   3   6       1524.93       1396.03        36.29 o
  -2   3   6         10.80         16.03         7.64 o
  -1   3   6        152.64        190.96        11.40 o
   0   3   6       1971.74       2016.95        42.46 o
   1   3   6        946.91        975.31        21.84 o
   2   3   6       5736.56       5418.60        76.70 o
   3   3   6        392.92        512.61        17.25 o
   4   3   6       3475.01       3491.34        62.40 o
   5   3   6        470.53        468.89        25.62 o
   6   3   6        636.37        622.16        16.31 o
   7   3   6        545.28        547.74        23.43 o
   8   3   6        398.96        396.78        23.08 o
   9   3   6        892.44        825.13        26.46 o
  10   3   6        345.12        356.28        29.00 o
  11   3   6          4.84         46.08        14.15 o
  12   3   6        235.51        294.69        27.54 o
  13   3   6         20.26         30.16        15.92 o
 -12   4   6          2.32         25.43        28.27 o
 -11   4   6        188.33        229.16        23.52 o
 -10   4   6         67.27         37.81        24.85 o
  -9   4   6        493.42        472.78        36.49 o
  -8   4   6        258.81        273.73        18.76 o
  -7   4   6        858.16        873.64        33.13 o
  -6   4   6          6.45         13.83        11.72 o
  -5   4   6        613.55        662.28        20.33 o
  -4   4   6       2253.89       2198.71        47.15 o
  -3   4   6         27.04         27.72         7.51 o
  -2   4   6       9046.59       8777.13       130.18 o
  -1   4   6        831.03        925.94        23.73 o
   0   4   6         83.29         76.06         9.31 o
   1   4   6       1086.97       1044.29        23.19 o
   2   4   6        316.37        321.20        14.62 o
   3   4   6        112.72        136.92        12.47 o
   4   4   6        289.53        273.75        14.54 o
   5   4   6        754.72        776.96        25.21 o
   6   4   6         25.28         40.08        21.35 o
   7   4   6        277.78        332.11        21.46 o
   8   4   6        283.08        254.81        20.84 o
   9   4   6        257.49        264.86        22.33 o
  10   4   6         64.05         73.82        17.87 o
  11   4   6          7.24         41.01        13.93 o
  12   4   6        338.57        347.06        28.65 o
 -12   5   6         15.07          9.42        26.40 o
 -11   5   6        125.92        113.73        29.81 o
 -10   5   6        339.00        296.25        51.54 o
  -9   5   6        239.16        225.06        40.71 o
  -8   5   6         99.54        104.08        15.35 o
  -7   5   6         22.10         28.12        11.81 o
  -6   5   6         50.86         59.81        16.88 o
  -5   5   6        385.00        392.63        15.52 o
  -4   5   6        625.81        585.07        27.20 o
  -3   5   6         88.63         84.21        15.09 o
  -2   5   6         33.09         38.07        11.30 o
  -1   5   6          9.59          5.87        11.44 o
   0   5   6         38.35         46.33        19.51 o
   1   5   6       1506.57       1509.44        34.56 o
   2   5   6         95.78         95.27        14.09 o
   3   5   6        445.42        479.15        19.50 o
   4   5   6        774.32        811.53        37.37 o
   5   5   6       1359.04       1204.56        35.35 o
   6   5   6        214.12        192.30        24.35 o
   7   5   6         44.98         40.60        19.21 o
   8   5   6       1495.75       1339.00        55.51 o
   9   5   6        224.17        225.75        37.55 o
  10   5   6         32.06         18.71        20.01 o
  11   5   6         70.95         44.29        40.12 o
  12   5   6         74.44        114.16        26.57 o
 -11   6   6        443.78        459.86        42.56 o
 -10   6   6          5.74         -3.85        26.70 o
  -9   6   6         60.01         41.12        30.48 o
  -8   6   6          0.42          9.83        26.77 o
  -7   6   6        705.29        674.11        35.13 o
  -6   6   6       1161.89       1207.58        44.33 o
  -5   6   6       1441.22       1482.87        39.34 o
  -4   6   6         54.96         52.63        21.18 o
  -3   6   6       1487.12       1789.21        61.65 o
  -2   6   6        853.12        843.84        24.02 o
  -1   6   6        736.46        817.41        29.94 o
   0   6   6        175.67        233.94        15.61 o
   1   6   6         23.98         19.06        15.27 o
   2   6   6         37.09         33.82        15.39 o
   3   6   6       2551.73       2331.19        64.37 o
   4   6   6        600.71        604.89        34.32 o
   5   6   6          0.12          5.19        14.86 o
   6   6   6        219.55        210.88        24.97 o
   7   6   6        278.59        307.67        45.11 o
   8   6   6         88.33        108.26        46.11 o
   9   6   6        146.22        153.74        34.95 o
  10   6   6         17.51         43.46        23.01 o
  11   6   6         24.06         13.76        23.04 o
  -9   7   6          0.93         19.73        37.16 o
  -8   7   6        304.93        253.24        30.56 o
  -7   7   6        324.19        332.10        32.26 o
  -6   7   6        365.31        336.04        35.99 o
  -5   7   6          0.96          8.72        28.30 o
  -4   7   6         76.75         84.31        21.14 o
  -3   7   6          1.87          7.89        17.65 o
  -2   7   6          6.04         19.27        18.69 o
  -1   7   6        453.34        453.29        31.20 o
   0   7   6         10.66         12.78        22.34 o
   1   7   6        162.51        183.88        18.04 o
   2   7   6        108.93         96.92        24.30 o
   3   7   6         65.06         76.62        17.51 o
   4   7   6         31.38         19.21        24.89 o
   5   7   6          0.00         -1.48        33.25 o
   6   7   6          1.59         -0.60        25.29 o
   7   7   6        373.67        349.74        34.91 o
   8   7   6         17.33         -9.01        27.22 o
   9   7   6         65.29         44.67        24.33 o
  -8   8   6          0.32        -15.43        23.68 o
  -7   8   6        185.54        244.67        48.31 o
  -6   8   6          3.66        -14.47        42.84 o
  -5   8   6         28.29         96.88        23.01 o
  -4   8   6       2973.78       2608.46        98.51 o
  -3   8   6        143.95        137.29        24.07 o
  -2   8   6        186.44        184.98        36.95 o
  -1   8   6        283.48        275.59        44.59 o
   0   8   6         66.44        100.28        37.32 o
   1   8   6         85.97        117.32        23.57 o
   2   8   6        490.67        458.70        37.81 o
   3   8   6         64.22         54.50        29.75 o
   4   8   6         16.69         10.85        24.72 o
   5   8   6          3.07          3.95        38.68 o
   6   8   6          3.63        -29.81        50.13 o
   7   8   6         43.50         76.80        25.08 o
  -5   9   6        104.28         72.60        26.68 o
  -4   9   6          0.02          7.18        28.15 o
  -3   9   6         57.41         62.98        26.16 o
  -2   9   6         25.29         69.40        36.30 o
  -1   9   6         38.41         46.74        39.77 o
   0   9   6          0.63         25.91        21.35 o
   1   9   6         84.25        136.65        40.75 o
   2   9   6          0.43         23.86        22.42 o
   3   9   6         22.31         29.34        32.43 o
   4   9   6         40.80         20.95        20.29 o
   5   9   6          0.36         35.05        21.77 o
 -13   0   7       1239.87       1280.82        69.13 o
 -11   0   7        302.31        267.57        24.62 o
  -9   0   7        688.07        605.75        34.06 o
  -7   0   7          9.96          1.60        20.21 o
  -5   0   7      10882.46      10087.90       307.27 o
  -3   0   7       4670.56       4275.00        76.99 o
  -1   0   7       3291.12       3048.19        70.68 o
   1   0   7       1265.53       1315.20        24.47 o
   3   0   7         29.33         39.07         7.59 o
   5   0   7       2548.14       2756.31        62.00 o
   7   0   7       2484.36       2281.12        58.78 o
   9   0   7        535.50        548.49        35.81 o
  11   0   7         73.94         47.27        20.23 o
  13   0   7          0.23         20.25        16.33 o
 -14   1   7        430.95        488.59        28.83 o
 -13   1   7         64.80         62.55        12.04 o
 -12   1   7        191.52        246.05        18.01 o
 -11   1   7        262.05        296.15        16.34 o
 -10   1   7        148.72        146.12        13.11 o
  -9   1   7        813.59        781.45        24.44 o
  -8   1   7        271.13        329.71        16.54 o
  -7   1   7        360.86        376.83        15.15 o
  -6   1   7        213.48        248.32        12.21 o
  -5   1   7        761.05        760.75        17.64 o
  -4   1   7        254.53        247.89         9.38 o
  -3   1   7        129.75        160.55         8.30 o
  -2   1   7       2670.03       2706.21        46.97 o
  -1   1   7       1940.64       2116.51        30.74 o
   0   1   7        415.93        388.71        11.28 o
   1   1   7         37.38         68.60         4.58 o
   2   1   7       1355.58       1323.32        21.25 o
   3   1   7        427.84        440.28        10.49 o
   4   1   7        104.51        101.85         7.51 o
   5   1   7        423.77        372.27        13.20 o
   6   1   7       1502.26       1715.12        34.72 o
   7   1   7         73.31         79.27         8.69 o
   8   1   7       1105.13       1020.10        23.19 o
   9   1   7        667.57        709.03        24.73 o
  10   1   7       1062.94        891.60        30.82 o
  11   1   7         90.16         82.10        11.93 o
  12   1   7        586.10        581.93        30.29 o
  13   1   7         23.36         27.64        12.59 o
 -13   2   7        135.24        134.31        18.62 o
 -12   2   7         27.54         40.37        13.75 o
 -11   2   7        104.94        118.60        22.49 o
 -10   2   7       1209.40       1098.99        30.51 o
  -9   2   7        399.05        349.75        23.24 o
  -8   2   7        760.47        728.80        23.67 o
  -7   2   7        385.09        408.42        16.03 o
  -6   2   7       5078.75       4879.65        72.58 o
  -5   2   7         67.39         82.05         8.50 o
  -4   2   7         10.99          5.89         5.31 o
  -3   2   7        406.83        411.67        17.38 o
  -2   2   7        152.61        182.22         9.84 o
  -1   2   7          1.42          8.84         6.46 o
   0   2   7       1336.52       1250.85        30.27 o
   1   2   7          5.05          8.04         6.08 o
   2   2   7       3063.91       3100.63        49.54 o
   3   2   7       5388.78       5408.63        76.87 o
   4   2   7       7527.44       7901.13       105.34 o
   5   2   7          6.02          9.09         5.67 o
   6   2   7        514.99        479.51        14.92 o
   7   2   7        810.23        782.87        21.01 o
   8   2   7        759.55        769.25        23.43 o
   9   2   7         12.83         12.33         6.43 o
  10   2   7         47.96         43.42        10.16 o
  11   2   7        118.62        124.00        12.96 o
  12   2   7        231.86        309.10        22.68 o
  13   2   7         45.86         53.60        14.41 o
 -13   3   7          1.24         27.72        22.27 o
 -12   3   7         12.71         37.25        12.08 o
 -11   3   7         41.78         66.21        18.88 o
 -10   3   7         58.68         49.54        12.78 o
  -9   3   7          4.07         21.46        10.90 o
  -8   3   7       1214.39       1135.19        34.03 o
  -7   3   7        454.78        504.74        22.08 o
  -6   3   7         84.19         83.52        10.14 o
  -5   3   7        475.10        572.30        17.72 o
  -4   3   7        175.92        195.90        10.55 o
  -3   3   7         33.81         23.58         7.30 o
  -2   3   7          1.01         10.68         8.70 o
  -1   3   7       1324.70       1282.39        28.51 o
   0   3   7       1303.72       1352.16        42.04 o
   1   3   7       1243.28       1230.38        32.71 o
   2   3   7        354.73        423.05        14.46 o
   3   3   7         17.96         12.72         6.25 o
   4   3   7       2978.65       3251.49        60.78 o
   5   3   7        329.03        427.27        17.69 o
   6   3   7          9.90          9.88         9.05 o
   7   3   7       1479.27       1370.67        38.54 o
   8   3   7        525.28        549.31        27.70 o
   9   3   7       4258.37       3736.35        72.01 o
  10   3   7          1.02          2.82         8.58 o
  11   3   7        159.24        145.15        19.54 o
  12   3   7        283.06        324.47        33.61 o
  13   3   7          0.68         26.02        21.65 o
 -12   4   7        323.41        393.97        39.83 o
 -11   4   7          1.07        -10.16        20.44 o
 -10   4   7        100.61         98.97        22.75 o
  -9   4   7        149.50        164.65        13.58 o
  -8   4   7        434.54        460.76        21.10 o
  -7   4   7       2870.81       2731.31        88.26 o
  -6   4   7       2231.75       2021.58        44.68 o
  -5   4   7        623.31        637.80        18.60 o
  -4   4   7          7.27         -0.62        12.43 o
  -3   4   7       1359.52       1434.45        34.55 o
  -2   4   7        731.23        816.74        25.40 o
  -1   4   7       1690.44       1747.15        42.30 o
   0   4   7       2938.94       2840.55        48.06 o
   1   4   7       1820.51       1768.07        34.63 o
   2   4   7        825.96        826.10        26.01 o
   3   4   7         96.46        105.89        11.78 o
   4   4   7        227.03        235.84        13.97 o
   5   4   7        271.96        270.05        21.90 o
   6   4   7       1169.77       1083.06        40.94 o
   7   4   7        436.26        442.55        24.83 o
   8   4   7        998.52        985.76        38.68 o
   9   4   7        143.37        124.40        24.43 o
  10   4   7         43.10         13.56        15.01 o
  11   4   7        562.40        598.21        38.09 o
  12   4   7         27.24         53.66        23.87 o
 -12   5   7        443.83        500.57        48.56 o
 -11   5   7         75.83         77.62        23.46 o
 -10   5   7          0.83         -1.65        19.75 o
  -9   5   7         17.32          2.58        23.20 o
  -8   5   7        445.92        449.82        30.53 o
  -7   5   7       1874.39       1862.17        44.90 o
  -6   5   7          0.00          7.72        10.70 o
  -5   5   7        129.39         93.21        18.33 o
  -4   5   7          0.11          0.38        11.47 o
  -3   5   7       1015.33       1015.51        27.34 o
  -2   5   7        360.73        403.50        17.25 o
  -1   5   7         90.76        118.78        16.79 o
   0   5   7        138.88        134.62        12.01 o
   1   5   7        460.65        560.97        27.21 o
   2   5   7         26.12         25.77        10.41 o
   3   5   7          0.36         -1.11         7.16 o
   4   5   7        985.57        966.87        31.49 o
   5   5   7          1.43         -5.29        16.31 o
   6   5   7         27.46         29.81        15.33 o
   7   5   7         45.44         90.14        17.89 o
   8   5   7        538.89        468.89        32.02 o
   9   5   7        242.49        291.96        40.04 o
  10   5   7         11.44         14.02        21.01 o
  11   5   7        205.39        207.68        28.90 o
 -11   6   7        150.97        177.30        60.70 o
 -10   6   7        215.22        197.53        64.69 o
  -9   6   7          2.98         51.90        19.95 o
  -8   6   7       1061.69       1006.95        39.19 o
  -7   6   7         13.11         13.93        24.76 o
  -6   6   7       1917.41       1765.09        79.71 o
  -5   6   7        122.93        139.16        24.10 o
  -4   6   7       1037.34        987.74        53.80 o
  -3   6   7       2112.38       1948.26        39.68 o
  -2   6   7        277.80        308.47        23.79 o
  -1   6   7         28.22         60.89        21.54 o
   0   6   7        486.69        464.97        24.43 o
   1   6   7        396.51        413.51        22.33 o
   2   6   7        759.16        753.91        36.50 o
   3   6   7        435.14        448.89        25.79 o
   4   6   7         67.95         86.16        22.22 o
   5   6   7        943.23        950.44        33.34 o
   6   6   7        424.21        442.89        35.32 o
   7   6   7         43.14         55.71        22.75 o
   8   6   7        566.23        630.84        53.87 o
   9   6   7         27.09         95.92        24.96 o
  10   6   7        328.68        324.65        41.85 o
  -9   7   7        838.31        796.69        76.44 o
  -8   7   7        121.59        190.82        42.29 o
  -7   7   7        166.00        183.52        43.69 o
  -6   7   7        157.45        180.11        49.40 o
  -5   7   7        653.82        634.34        53.25 o
  -4   7   7        524.28        588.34        31.93 o
  -3   7   7         70.43         84.66        14.24 o
  -2   7   7        503.97        566.89        31.47 o
  -1   7   7         16.98         10.15        14.64 o
   0   7   7        252.98        287.66        22.69 o
   1   7   7         26.42         29.87        19.74 o
   2   7   7        465.54        493.38        28.96 o
   3   7   7          0.09          1.87        14.49 o
   4   7   7         18.84         40.59        26.06 o
   5   7   7        114.49        136.31        42.68 o
   6   7   7          0.41         12.60        19.65 o
   7   7   7        278.53        348.57        32.92 o
   8   7   7         93.14         80.64        25.52 o
   9   7   7         11.55          5.33        23.29 o
  -8   8   7        125.92        124.80        30.41 o
  -7   8   7         35.81         43.31        44.75 o
  -6   8   7         89.14         93.39        46.74 o
  -5   8   7       2678.50       2408.98        94.26 o
  -4   8   7          1.19        128.45        38.04 o
  -3   8   7         51.76         72.75        38.77 o
  -2   8   7        359.34        329.07        37.86 o
  -1   8   7        392.15        368.05        44.69 o
   0   8   7        399.34        418.69        33.08 o
   1   8   7        269.78        220.73        47.19 o
   2   8   7         37.14         43.57        19.32 o
   3   8   7         16.47         46.70        50.33 o
   4   8   7         64.15         46.22        20.29 o
   5   8   7         72.57         69.03        19.95 o
   6   8   7          1.56          2.01        42.06 o
   7   8   7         57.51         33.21        24.07 o
  -5   9   7        110.20        114.92        25.61 o
  -4   9   7         45.36         17.38        19.64 o
  -3   9   7        310.10        352.99        34.75 o
  -2   9   7         15.42         19.28        49.17 o
  -1   9   7         84.40        103.77        31.41 o
   0   9   7        168.33        226.83        51.59 o
   1   9   7         65.24         53.27        26.42 o
   2   9   7         27.81          6.85        25.19 o
   3   9   7        147.83        140.68        29.01 o
   4   9   7        210.07        264.79        32.98 o
   5   9   7         18.21         21.79        22.99 o
 -14   0   8         27.43         -0.03        30.85 o
 -12   0   8        217.66        241.52        21.20 o
 -10   0   8        484.96        502.54        30.61 o
  -8   0   8          9.01         -0.95         7.58 o
  -6   0   8          4.95         25.43         9.27 o
  -4   0   8      22249.62      22435.50       398.09 o
  -2   0   8        674.58        534.83        20.55 o
   0   0   8       3182.67       3560.82        65.20 o
   2   0   8      11952.09      11834.28       201.23 o
   4   0   8       1314.62       1184.16        37.96 o
   6   0   8          8.76         12.85         7.99 o
   8   0   8       1146.22       1091.69        31.72 o
  10   0   8       3670.33       3153.72        94.70 o
  12   0   8         45.54         36.30        19.51 o
 -14   1   8        357.86        455.26        37.10 o
 -13   1   8        169.72        186.57        17.79 o
 -12   1   8        332.58        347.26        31.81 o
 -11   1   8       1082.96        977.47        28.47 o
 -10   1   8       1122.56       1047.87        30.88 o
  -9   1   8         87.24         99.20        12.12 o
  -8   1   8        128.27        183.89        15.06 o
  -7   1   8       1495.10       1349.88        31.20 o
  -6   1   8        171.95        187.07        10.10 o
  -5   1   8       1169.13       1151.50        30.10 o
  -4   1   8        110.08        137.32         7.31 o
  -3   1   8       2149.51       2273.76        40.93 o
  -2   1   8        523.93        512.30        15.20 o
  -1   1   8        885.71        797.68        15.36 o
   0   1   8       3499.82       3715.61        45.50 o
   1   1   8        351.14        377.10        11.03 o
   2   1   8         33.09         49.04         5.09 o
   3   1   8        121.73        163.90         8.47 o
   4   1   8        137.57        138.03         7.61 o
   5   1   8        350.86        302.68        11.96 o
   6   1   8       1165.35       1221.76        24.48 o
   7   1   8         58.49         40.31         8.20 o
   8   1   8          9.50          8.27         6.87 o
   9   1   8       1491.67       1361.04        29.32 o
  10   1   8         79.46         75.56        11.55 o
  11   1   8         10.41         -0.37         8.16 o
  12   1   8        147.92        177.70        12.15 o
  13   1   8         17.88         10.98        12.41 o
 -13   2   8        124.99        170.95        18.86 o
 -12   2   8          0.12         40.70        18.81 o
 -11   2   8         89.59         98.85        12.22 o
 -10   2   8          0.58          2.78        12.78 o
  -9   2   8       1160.73       1139.80        36.13 o
  -8   2   8       2894.30       2763.00        46.29 o
  -7   2   8        238.99        229.15        11.41 o
  -6   2   8        118.05        140.05         9.07 o
  -5   2   8       1852.91       1798.61        31.36 o
  -4   2   8        386.17        436.19        12.75 o
  -3   2   8        937.84        932.96        19.62 o
  -2   2   8       1525.86       1471.42        31.43 o
  -1   2   8        498.56        503.48        17.73 o
   0   2   8        318.71        331.28        11.62 o
   1   2   8        890.14        794.58        18.61 o
   2   2   8       2816.05       2759.14        39.49 o
   3   2   8         97.99        105.94         7.12 o
   4   2   8       5065.59       5237.68        78.17 o
   5   2   8        101.90        116.18         7.86 o
   6   2   8        900.64        822.72        20.78 o
   7   2   8         10.54         20.46         7.20 o
   8   2   8       2041.83       1858.86        36.16 o
   9   2   8        208.50        248.37        15.73 o
  10   2   8        318.06        366.20        18.43 o
  11   2   8        180.65        181.69        15.52 o
  12   2   8        134.38        168.83        18.95 o
  13   2   8        153.87        161.24        17.21 o
 -13   3   8        320.28        331.71        45.11 o
 -12   3   8        104.91        109.24        32.31 o
 -11   3   8         12.70         50.15        16.34 o
 -10   3   8        235.99        243.97        22.39 o
  -9   3   8         79.09         86.51        13.34 o
  -8   3   8         96.57         93.45        10.38 o
  -7   3   8        209.71        215.94        14.97 o
  -6   3   8         51.93         71.37        11.87 o
  -5   3   8        220.60        239.54        18.72 o
  -4   3   8        294.41        329.99        12.28 o
  -3   3   8         18.90         21.88         9.70 o
  -2   3   8       2349.04       2354.86        47.69 o
  -1   3   8         74.01         91.15         9.83 o
   0   3   8       2954.48       3004.65        54.85 o
   1   3   8         52.78         31.00         7.52 o
   2   3   8        313.16        354.81        12.64 o
   3   3   8         83.33         99.82         9.41 o
   4   3   8        204.24        219.81        11.06 o
   5   3   8        586.93        674.56        21.04 o
   6   3   8         95.26        106.39        13.00 o
   7   3   8         60.48         80.73        13.46 o
   8   3   8        829.50        802.50        31.23 o
   9   3   8       1212.78       1090.95        31.07 o
  10   3   8          1.22         -8.55        11.76 o
  11   3   8          1.95         -0.78        12.69 o
  12   3   8        798.43        901.77        38.06 o
  13   3   8         21.74         29.43        16.53 o
 -12   4   8         26.93         56.00        27.70 o
 -11   4   8        139.54        125.17        26.50 o
 -10   4   8        704.00        774.82        35.05 o
  -9   4   8        211.74        175.34        31.12 o
  -8   4   8       1706.38       1544.43        48.11 o
  -7   4   8        178.77        231.11        18.86 o
  -6   4   8       2089.62       2015.23        44.88 o
  -5   4   8         56.26         45.41        11.55 o
  -4   4   8        545.09        590.56        20.80 o
  -3   4   8         13.80         17.32         9.96 o
  -2   4   8       4446.86       4520.89        94.63 o
  -1   4   8        394.98        418.53        26.68 o
   0   4   8         31.69         43.97        11.02 o
   1   4   8        497.70        505.61        19.44 o
   2   4   8         84.13         92.69         8.57 o
   3   4   8       4908.51       5040.54        77.74 o
   4   4   8         80.60         73.59        14.09 o
   5   4   8        437.08        420.89        19.17 o
   6   4   8        246.29        266.77        26.41 o
   7   4   8        114.13        125.05        24.68 o
   8   4   8        514.49        585.01        31.56 o
   9   4   8       1048.37        978.61        57.09 o
  10   4   8         20.73         16.03        15.90 o
  11   4   8        160.22        202.89        31.58 o
  12   4   8         30.98         47.76        19.90 o
 -12   5   8        128.46        186.01        30.97 o
 -11   5   8        219.87        260.76        35.52 o
 -10   5   8         41.64          8.51        19.45 o
  -9   5   8        164.04        152.66        31.35 o
  -8   5   8        764.16        755.78        37.41 o
  -7   5   8          1.48         15.60        15.48 o
  -6   5   8        421.53        458.63        29.14 o
  -5   5   8        508.91        525.90        30.37 o
  -4   5   8        365.24        417.68        20.49 o
  -3   5   8        884.74        851.62        24.31 o
  -2   5   8       1684.65       1660.76        33.64 o
  -1   5   8          6.58         -5.80         9.29 o
   0   5   8       2985.48       2876.79        56.08 o
   1   5   8       5287.39       5054.35        86.54 o
   2   5   8       2187.94       2089.69        42.49 o
   3   5   8        684.46        739.67        21.88 o
   4   5   8        654.46        643.86        26.34 o
   5   5   8        367.20        468.03        27.51 o
   6   5   8         75.97         70.43        16.51 o
   7   5   8        145.68        180.22        20.79 o
   8   5   8        521.81        565.63        34.70 o
   9   5   8        123.20        131.30        29.51 o
  10   5   8        703.81        664.82        43.15 o
  11   5   8        173.24        112.62        38.25 o
 -11   6   8        159.12        140.17        38.53 o
 -10   6   8        229.52        214.43        49.82 o
  -9   6   8         56.58         64.86        20.66 o
  -8   6   8         71.55         96.63        21.85 o
  -7   6   8        127.11        146.46        18.96 o
  -6   6   8        614.43        763.11        38.94 o
  -5   6   8       2034.33       1889.71        41.71 o
  -4   6   8         77.31        101.27        20.34 o
  -3   6   8       1334.71       1237.48        35.57 o
  -2   6   8       1705.78       1571.07        37.69 o
  -1   6   8       3822.11       3514.57        81.42 o
   0   6   8        550.08        553.49        22.63 o
   1   6   8        776.63        728.08        30.40 o
   2   6   8         30.75         46.52        13.03 o
   3   6   8         42.49         60.69        14.98 o
   4   6   8          7.79        -13.88        18.58 o
   5   6   8          3.33         -5.14        13.54 o
   6   6   8         24.09         44.62        18.09 o
   7   6   8          2.86         20.77        19.34 o
   8   6   8        108.13        108.80        24.75 o
   9   6   8        887.68        929.09        49.57 o
  10   6   8        260.90        253.13        26.23 o
  -9   7   8        328.73        378.86        48.39 o
  -8   7   8         99.70        120.05        26.65 o
  -7   7   8        126.31        135.10        26.04 o
  -6   7   8        156.46        166.95        42.94 o
  -5   7   8        673.90        682.95        36.04 o
  -4   7   8        718.86        674.13        38.00 o
  -3   7   8         18.84         34.53        17.81 o
  -2   7   8        761.65        764.85        47.92 o
  -1   7   8        131.98        111.70        15.17 o
   0   7   8          1.08         22.15        23.36 o
   1   7   8         14.08         24.12        21.06 o
   2   7   8        345.57        308.80        22.01 o
   3   7   8          7.65          0.41        22.37 o
   4   7   8        182.06        173.09        27.35 o
   5   7   8       1115.33       1130.95        54.34 o
   6   7   8          5.61        -26.19        17.46 o
   7   7   8        278.61        285.22        40.81 o
   8   7   8         17.56          0.52        31.16 o
   9   7   8        233.17        187.18        32.34 o
  -7   8   8        144.00        213.38        59.53 o
  -6   8   8        307.81        322.03        67.27 o
  -5   8   8        180.00        250.63        46.27 o
  -4   8   8       3505.88       2839.35        99.46 o
  -3   8   8        664.72        591.39        49.17 o
  -2   8   8       1241.35       1302.93        54.20 o
  -1   8   8        330.17        321.32        32.62 o
   0   8   8        287.50        330.66        24.51 o
   1   8   8        195.62        223.56        23.34 o
   2   8   8         42.10         35.74        29.70 o
   3   8   8        243.06        238.53        24.12 o
   4   8   8         86.62         82.80        29.07 o
   5   8   8        185.33        156.21        25.50 o
   6   8   8        219.94        261.16        73.38 o
   7   8   8          1.25          0.12        24.83 o
  -5   9   8        152.27        172.61        24.32 o
  -4   9   8         25.46         43.37        25.40 o
  -3   9   8        158.76        209.12        27.78 o
  -2   9   8         11.40         35.93        45.61 o
  -1   9   8         23.61         62.71        48.72 o
   0   9   8          3.89         -9.28        66.55 o
   1   9   8         78.97         76.43        46.28 o
   2   9   8        213.34        189.54        32.47 o
   3   9   8        542.23        549.02        34.92 o
   4   9   8        373.97        378.48        35.24 o
   5   9   8        292.75        256.61        34.39 o
 -13   0   9        359.42        346.58        37.96 o
 -11   0   9        245.59        296.05        32.49 o
  -9   0   9       6291.68       5925.53       147.58 o
  -7   0   9        643.02        623.31        28.02 o
  -5   0   9       1861.11       1915.63        59.03 o
  -3   0   9       3648.67       3652.59        73.61 o
  -1   0   9      15942.01      15827.11       282.39 o
   1   0   9        504.52        492.65        12.18 o
   3   0   9        337.79        372.66        14.45 o
   5   0   9        301.98        374.77        18.82 o
   7   0   9      11993.00      11563.72       227.63 o
   9   0   9       1244.15       1204.56        35.17 o
  11   0   9         46.88         43.72        26.52 o
  13   0   9         98.51         88.92        21.93 o
 -14   1   9          0.32         32.54        14.99 o
 -13   1   9        101.34        149.16        14.46 o
 -12   1   9        390.71        418.68        21.01 o
 -11   1   9          7.95         10.27        10.35 o
 -10   1   9        864.95        781.56        26.37 o
  -9   1   9        343.19        367.18        18.95 o
  -8   1   9         54.02         48.15        11.65 o
  -7   1   9         28.92         32.56         5.39 o
  -6   1   9       6320.28       6454.11        95.43 o
  -5   1   9       1110.57        971.34        25.71 o
  -4   1   9         14.23         20.36         4.89 o
  -3   1   9        381.17        404.39        10.90 o
  -2   1   9       8806.65       8987.31       166.89 o
  -1   1   9       1607.53       1612.19        34.60 o
   0   1   9         87.97         77.92         6.28 o
   1   1   9         47.87         54.72         6.06 o
   2   1   9        576.22        500.62        11.39 o
   3   1   9         44.16         63.83         6.90 o
   4   1   9       3092.27       3152.58        48.54 o
   5   1   9       1910.04       1910.11        32.93 o
   6   1   9       1363.82       1331.23        27.00 o
   7   1   9         89.43        102.13         9.96 o
   8   1   9       1297.01       1199.32        26.23 o
   9   1   9         44.31         40.90         9.95 o
  10   1   9       1025.68        916.38        26.25 o
  11   1   9          5.55         -5.06         9.27 o
  12   1   9        570.62        562.06        20.46 o
  13   1   9        170.35        214.80        19.31 o
 -13   2   9         65.00        110.55        19.68 o
 -12   2   9        111.01        137.26        15.46 o
 -11   2   9         23.19         33.85        15.34 o
 -10   2   9         93.84         81.18        11.89 o
  -9   2   9       1504.59       1453.19        32.29 o
  -8   2   9       2477.48       2396.64        46.19 o
  -7   2   9        610.75        597.03        18.03 o
  -6   2   9          0.11          2.03         6.03 o
  -5   2   9        461.14        478.40        22.06 o
  -4   2   9       1976.77       2063.30        50.59 o
  -3   2   9       1482.54       1336.27        23.81 o
  -2   2   9        632.86        653.92        18.17 o
  -1   2   9        973.69       1081.56        30.08 o
   0   2   9       6416.38       6039.18        92.11 o
   1   2   9       4908.10       5188.07        74.12 o
   2   2   9       5215.86       4943.29        68.55 o
   3   2   9        979.20       1079.67        22.54 o
   4   2   9       1946.27       1960.84        30.57 o
   5   2   9        944.28        957.91        27.80 o
   6   2   9       1587.83       1632.11        28.54 o
   7   2   9       1018.43        997.80        27.84 o
   8   2   9         65.08         69.87        11.43 o
   9   2   9        345.31        401.48        18.28 o
  10   2   9         72.24         82.22        10.87 o
  11   2   9        143.40        169.51        16.62 o
  12   2   9          6.68         -9.73        10.15 o
  13   2   9        241.38        261.94        20.93 o
 -13   3   9        707.02        530.18        50.56 o
 -12   3   9          5.09         39.21        21.26 o
 -11   3   9        652.05        665.85        35.55 o
 -10   3   9       1395.00       1291.61        40.47 o
  -9   3   9        657.16        656.06        28.37 o
  -8   3   9        103.68        109.59        11.77 o
  -7   3   9       1180.53       1103.21        30.54 o
  -6   3   9        494.37        684.68        20.19 o
  -5   3   9        248.08        254.87        14.48 o
  -4   3   9        887.67        971.65        24.26 o
  -3   3   9        183.38        187.90        13.58 o
  -2   3   9       1648.61       1603.23        50.39 o
  -1   3   9        573.68        583.30        20.44 o
   0   3   9       2337.58       2405.47        46.16 o
   1   3   9       1558.15       1572.29        32.33 o
   2   3   9       1349.39       1401.39        34.80 o
   3   3   9        621.10        711.83        23.45 o
   4   3   9        177.37        217.54        13.49 o
   5   3   9       1837.52       1828.58        48.66 o
   6   3   9       3859.50       3712.55        71.51 o
   7   3   9        153.28        160.74         8.75 o
   8   3   9        174.89        273.95        19.26 o
   9   3   9        542.29        485.57        24.14 o
  10   3   9         56.32         57.51        16.23 o
  11   3   9         73.55         95.97        17.14 o
  12   3   9         37.87         33.58        21.47 o
  13   3   9         57.87        100.04        22.17 o
 -12   4   9         31.63         50.91        37.48 o
 -11   4   9        207.81        224.50        45.04 o
 -10   4   9        239.91        250.42        24.64 o
  -9   4   9        433.47        467.52        28.83 o
  -8   4   9        124.97        159.21        20.68 o
  -7   4   9       5102.36       4952.67        95.90 o
  -6   4   9         37.11         49.60        24.36 o
  -5   4   9          4.48         14.33        11.41 o
  -4   4   9         64.83         92.05        11.13 o
  -3   4   9        447.70        497.25        23.23 o
  -2   4   9        312.27        313.78        30.09 o
  -1   4   9        404.45        437.46        18.87 o
   0   4   9       3275.13       3106.71        58.65 o
   1   4   9       4512.87       4570.92        82.59 o
   2   4   9        556.00        540.58        18.41 o
   3   4   9        220.95        272.40        16.39 o
   4   4   9        563.14        643.01        22.94 o
   5   4   9        217.57        231.56        32.66 o
   6   4   9        135.91        140.73        18.69 o
   7   4   9         18.99         27.81        12.79 o
   8   4   9         65.63         34.63        28.45 o
   9   4   9          2.05         -1.50        22.62 o
  10   4   9          1.92         -4.98        14.70 o
  11   4   9        590.33        612.88        43.33 o
  12   4   9          8.24         33.91        23.43 o
 -12   5   9        538.54        591.28        53.14 o
 -11   5   9         55.26         72.92        28.71 o
 -10   5   9        889.14        975.37        48.03 o
  -9   5   9          0.19         32.02        22.87 o
  -8   5   9         11.94         12.37        18.63 o
  -7   5   9          7.65          3.10        14.31 o
  -6   5   9         12.63         13.34        21.15 o
  -5   5   9        518.08        537.84        25.28 o
  -4   5   9          4.82         -3.38        10.35 o
  -3   5   9          0.09         18.91         9.87 o
  -2   5   9         20.87         23.14        14.22 o
  -1   5   9          7.76          6.05        11.84 o
   0   5   9        109.70        106.63        17.07 o
   1   5   9       4700.17       4523.35        78.06 o
   2   5   9          2.59         26.54        14.31 o
   3   5   9         11.44         15.13        11.04 o
   4   5   9        748.69        746.24        30.05 o
   5   5   9       2227.41       2016.59        57.16 o
   6   5   9        391.59        427.85        28.04 o
   7   5   9          5.92         18.81        14.66 o
   8   5   9       3249.18       2973.58        75.96 o
   9   5   9        259.98        238.59        28.94 o
  10   5   9        106.83         72.87        26.73 o
  11   5   9          9.77         -3.27        36.45 o
 -11   6   9         93.36        129.70        26.66 o
 -10   6   9        100.07        108.62        24.52 o
  -9   6   9         19.35        -11.92        18.36 o
  -8   6   9        208.02        233.41        27.29 o
  -7   6   9         17.43          9.90        16.33 o
  -6   6   9       2163.14       2063.19        61.38 o
  -5   6   9       1882.46       1760.95        50.83 o
  -4   6   9        112.25        132.59        29.20 o
  -3   6   9        901.23        903.33        40.29 o
  -2   6   9       1006.89       1035.57        47.46 o
  -1   6   9         25.55         53.22        12.34 o
   0   6   9        225.16        216.16        18.58 o
   1   6   9       1904.37       1730.77        62.02 o
   2   6   9       1923.79       1804.53        55.26 o
   3   6   9         54.85         65.17        11.61 o
   4   6   9        163.73        164.62        19.59 o
   5   6   9        227.52        235.12        19.16 o
   6   6   9        478.03        479.55        36.13 o
   7   6   9         56.60         -7.53        38.04 o
   8   6   9          1.10         20.85        21.84 o
   9   6   9        127.59        122.41        28.43 o
  10   6   9        396.06        402.64        29.21 o
  -9   7   9         14.45         25.41        25.64 o
  -8   7   9        213.91        224.09        30.02 o
  -7   7   9         31.17         39.01        25.81 o
  -6   7   9        113.84         81.64        25.08 o
  -5   7   9        223.91        253.83        29.15 o
  -4   7   9         18.97         25.55        21.74 o
  -3   7   9        323.46        307.34        32.87 o
  -2   7   9        539.95        552.66        33.90 o
  -1   7   9          5.15         26.29        24.23 o
   0   7   9         13.80         25.99        23.21 o
   1   7   9       1784.94       1626.50        53.84 o
   2   7   9       1343.08       1247.80        48.37 o
   3   7   9        700.78        701.48        40.83 o
   4   7   9        545.92        574.38        45.61 o
   5   7   9         19.52         50.26        42.04 o
   6   7   9          0.34         42.66        27.42 o
   7   7   9         16.95         63.06        22.14 o
   8   7   9          1.38         63.77        23.34 o
   9   7   9         59.61         29.71        27.55 o
  -7   8   9        506.43        421.80        52.84 o
  -6   8   9         90.38         93.77        23.74 o
  -5   8   9        426.58        416.24        30.42 o
  -4   8   9        123.75        208.09        62.21 o
  -3   8   9         63.15        105.74        35.70 o
  -2   8   9         16.89         62.58        39.90 o
  -1   8   9         58.36         58.57        38.44 o
   0   8   9         70.65         87.33        27.98 o
   1   8   9        667.67        595.34        33.14 o
   2   8   9        114.44        121.91        41.98 o
   3   8   9         50.99         62.83        28.78 o
   4   8   9        348.06        312.56        28.05 o
   5   8   9         18.60         34.22        17.83 o
   6   8   9         79.67        122.24        50.59 o
   7   8   9          0.05         22.32        25.67 o
  -5   9   9        167.85        125.21        24.09 o
  -4   9   9        102.09         86.57        31.69 o
  -3   9   9        408.58        401.49        35.68 o
  -2   9   9         39.04         61.80        27.87 o
  -1   9   9          1.66         18.59        36.44 o
   0   9   9         53.87         59.29        19.11 o
   1   9   9         32.91         38.49        40.56 o
   2   9   9          6.05         -1.31        27.29 o
   3   9   9         47.43         65.63        30.93 o
   4   9   9        100.14         99.68        37.44 o
 -14   0  10       2257.20       2209.18       108.36 o
 -12   0  10        210.50        244.27        31.72 o
 -10   0  10        382.03        346.33        29.80 o
  -8   0  10        127.13        180.56        19.08 o
  -6   0  10        991.94        976.18        38.82 o
  -4   0  10       7371.41       8058.99       218.53 o
  -2   0  10      12398.55      12165.67       504.40 o
   0   0  10       9256.38       8617.34       159.46 o
   2   0  10       5700.66       5577.81       100.56 o
   4   0  10       2334.07       1988.91        47.41 o
   6   0  10        661.68        647.26        22.88 o
   8   0  10          6.78          0.08         8.24 o
  10   0  10         80.04         70.27        13.15 o
  12   0  10        378.57        381.89        34.45 o
 -13   1  10        293.18        289.52        24.88 o
 -12   1  10          2.92         30.57        11.22 o
 -11   1  10        138.17        150.86        14.39 o
 -10   1  10        260.15        261.13        21.65 o
  -9   1  10        107.93        114.61        12.92 o
  -8   1  10          3.95          5.14         7.53 o
  -7   1  10       2214.74       2236.23        44.67 o
  -6   1  10        276.90        342.45        13.66 o
  -5   1  10          4.66          7.84         6.08 o
  -4   1  10         22.47         27.51         4.72 o
  -3   1  10      11059.10      10802.54       145.72 o
  -2   1  10       2288.38       2250.24        39.38 o
  -1   1  10          3.64         -2.55         6.67 o
   0   1  10        440.17        422.17        11.90 o
   1   1  10       4674.22       4818.78        92.91 o
   2   1  10        725.81        739.35        16.12 o
   3   1  10       1104.65        983.26        23.25 o
   4   1  10       3730.34       3943.18        61.42 o
   5   1  10         13.62          0.08         6.05 o
   6   1  10         92.56        146.70        10.31 o
   7   1  10        856.50        842.16        20.20 o
   8   1  10        171.93        193.74        12.75 o
   9   1  10          3.42          7.56         8.41 o
  10   1  10          2.01          1.30         7.86 o
  11   1  10          1.66         -0.71         9.76 o
  12   1  10         13.28         24.95         9.88 o
  13   1  10        983.27        920.68        42.14 o
 -13   2  10        103.67        112.30        21.39 o
 -12   2  10         62.00         85.54        10.72 o
 -11   2  10       1516.54       1526.69        44.27 o
 -10   2  10         52.17         49.18        14.29 o
  -9   2  10       1879.89       1734.47        33.18 o
  -8   2  10       4386.22       4272.92        69.43 o
  -7   2  10        172.20        180.19        10.94 o
  -6   2  10       1463.98       1368.20        31.08 o
  -5   2  10       1405.57       1395.01        31.92 o
  -4   2  10      13603.53      13675.54       206.67 o
  -3   2  10       2949.31       2909.72        50.99 o
  -2   2  10       9759.24       9342.85       147.05 o
  -1   2  10       1316.74       1305.59        28.25 o
   0   2  10        269.61        256.75        15.60 o
   1   2  10      11096.08      10850.21       157.51 o
   2   2  10       5082.77       4943.21        68.68 o
   3   2  10        539.09        565.31        18.39 o
   4   2  10        239.64        316.70        13.59 o
   5   2  10        120.06        141.60        13.62 o
   6   2  10        176.99        223.42        12.90 o
   7   2  10       2046.68       1925.51        38.21 o
   8   2  10          9.45         -2.06         8.45 o
   9   2  10       2345.96       2045.14        42.80 o
  10   2  10          6.23          9.41        11.48 o
  11   2  10          8.30          3.55        10.16 o
  12   2  10        215.89        282.75        18.47 o
  13   2  10        242.85        255.35        26.02 o
 -13   3  10         72.54        109.49        32.53 o
 -12   3  10        310.63        346.87        26.81 o
 -11   3  10        341.97        386.10        28.23 o
 -10   3  10          0.08         33.11        17.77 o
  -9   3  10        783.76        819.21        44.27 o
  -8   3  10        141.67        151.87        16.39 o
  -7   3  10       1389.03       1250.98        34.82 o
  -6   3  10          9.61         15.72        10.41 o
  -5   3  10        284.72        296.84        13.60 o
  -4   3  10       1958.60       1864.92        53.98 o
  -3   3  10       3992.55       3868.69        72.44 o
  -2   3  10       1156.58       1188.23        28.33 o
  -1   3  10        137.50        127.50        10.94 o
   0   3  10       3375.26       3330.50        75.25 o
   1   3  10        325.74        363.30        16.78 o
   2   3  10        233.25        260.02        11.58 o
   3   3  10       3520.00       3523.81        64.18 o
   4   3  10       7026.86       7104.22       121.06 o
   5   3  10       1100.60       1095.43        28.11 o
   6   3  10        657.45        712.60        24.12 o
   7   3  10        133.76        165.82        16.01 o
   8   3  10        364.05        332.70        20.75 o
   9   3  10          1.74          2.87        14.57 o
  10   3  10         37.93          8.32         9.67 o
  11   3  10         17.27         -6.92        12.34 o
  12   3  10         35.88         31.10        15.09 o
  13   3  10        148.87        180.76        27.91 o
 -12   4  10         11.13         33.41        21.04 o
 -11   4  10        526.03        505.13        34.35 o
 -10   4  10        113.61        129.82        24.92 o
  -9   4  10        102.01         88.73        21.09 o
  -8   4  10        106.92        134.89        17.82 o
  -7   4  10       6752.22       6365.77       131.49 o
  -6   4  10        317.08        313.90        16.51 o
  -5   4  10         24.43         30.77        10.60 o
  -4   4  10        884.81        848.95        23.98 o
  -3   4  10        528.73        578.01        24.34 o
  -2   4  10        774.75        841.18        31.81 o
  -1   4  10        572.20        664.11        36.41 o
   0   4  10        266.05        302.49        19.45 o
   1   4  10       1156.50       1163.84        30.44 o
   2   4  10        233.05        281.13        16.73 o
   3   4  10       4185.20       4206.15        75.46 o
   4   4  10        132.78        129.36        13.73 o
   5   4  10        186.86        213.06        15.55 o
   6   4  10        144.87        137.83        17.16 o
   7   4  10        811.67        815.26        35.34 o
   8   4  10        314.54        295.04        26.66 o
   9   4  10         58.67         83.35        35.88 o
  10   4  10          8.74          4.63        14.72 o
  11   4  10         33.10         71.71        25.96 o
  12   4  10        173.23        226.04        30.61 o
 -12   5  10         67.20        104.97        26.53 o
 -11   5  10          9.02         23.34        26.75 o
 -10   5  10        353.29        426.01        61.22 o
  -9   5  10        309.57        294.94        28.99 o
  -8   5  10         68.88         68.90        21.90 o
  -7   5  10        127.55        152.61        19.67 o
  -6   5  10        429.71        442.12        37.78 o
  -5   5  10         65.38         73.28        18.48 o
  -4   5  10         18.52         23.20        12.82 o
  -3   5  10        613.29        626.49        39.15 o
  -2   5  10         12.05         11.51        13.88 o
  -1   5  10          0.05         10.50        16.07 o
   0   5  10        182.05        208.42        17.90 o
   1   5  10         36.27         42.02        15.74 o
   2   5  10          0.66         -7.82         9.00 o
   3   5  10        968.53        958.23        32.55 o
   4   5  10        562.30        595.69        28.73 o
   5   5  10        992.23        944.70        27.75 o
   6   5  10        768.15        822.94        39.34 o
   7   5  10          0.72          8.01        14.89 o
   8   5  10        309.43        357.47        31.33 o
   9   5  10         25.29         21.87        21.59 o
  10   5  10        200.99        325.31        50.54 o
  11   5  10         18.65         47.37        20.05 o
 -10   6  10         46.91         60.57        30.19 o
  -9   6  10          2.78        -21.31        40.55 o
  -8   6  10        153.12        153.00        25.40 o
  -7   6  10          2.60          7.19        15.25 o
  -6   6  10        675.93        699.98        38.64 o
  -5   6  10         13.56         53.59        23.38 o
  -4   6  10        572.50        595.10        31.21 o
  -3   6  10       3049.46       2700.89        80.38 o
  -2   6  10         94.45        109.67        12.58 o
  -1   6  10        971.09        975.22        50.89 o
   0   6  10        184.73        207.60        16.02 o
   1   6  10          4.42          8.25        15.04 o
   2   6  10        872.27        864.34        32.86 o
   3   6  10        862.35        785.53        42.78 o
   4   6  10        116.08         95.21        28.58 o
   5   6  10         19.31         25.77        14.22 o
   6   6  10         40.08         50.30        21.29 o
   7   6  10        196.34        193.87        29.81 o
   8   6  10         18.45         30.95        30.78 o
   9   6  10         30.28         67.57        35.93 o
  10   6  10         72.96        118.37        39.24 o
  -9   7  10         16.82         26.72        26.20 o
  -8   7  10         33.42         48.93        41.13 o
  -7   7  10       1272.30       1316.91        55.83 o
  -6   7  10         66.02         72.60        29.55 o
  -5   7  10        412.38        461.06        50.45 o
  -4   7  10       1190.07       1192.31        51.52 o
  -3   7  10        111.86        140.80        26.63 o
  -2   7  10        295.49        308.19        25.97 o
  -1   7  10        441.77        451.55        29.17 o
   0   7  10         34.81         58.00        22.09 o
   1   7  10         83.63        130.92        29.05 o
   2   7  10        559.10        552.43        28.00 o
   3   7  10        359.79        381.85        26.73 o
   4   7  10        132.82        143.09        20.22 o
   5   7  10        580.03        598.57        36.18 o
   6   7  10       2006.13       1777.39        57.35 o
   7   7  10        389.72        440.77        44.83 o
   8   7  10        196.90        189.73        29.72 o
   9   7  10        279.10        306.39        34.73 o
  -7   8  10          0.02         41.88        25.93 o
  -6   8  10         19.04         28.69        29.17 o
  -5   8  10          1.01        -26.78        26.29 o
  -4   8  10        879.92        879.80        46.56 o
  -3   8  10          4.04         18.74        19.10 o
  -2   8  10          5.91         -0.07        36.81 o
  -1   8  10        363.28        405.11        24.23 o
   0   8  10        212.91        240.17        23.57 o
   1   8  10         28.95         62.11        42.09 o
   2   8  10        127.94        162.79        32.51 o
   3   8  10         40.91         61.00        38.55 o
   4   8  10         40.50         79.67        20.28 o
   5   8  10        364.68        393.98        40.04 o
   6   8  10        152.42        111.66        35.39 o
   7   8  10        344.71        406.26        39.83 o
  -4   9  10        112.09        102.07        38.72 o
  -3   9  10         23.34         70.14        48.46 o
  -2   9  10          3.96         16.80        51.41 o
  -1   9  10         20.65         35.56        33.89 o
   0   9  10        101.85        133.05        45.60 o
   1   9  10         35.33         41.60        20.23 o
   2   9  10         26.90         36.18        23.98 o
   3   9  10         11.34         -9.38        38.90 o
   4   9  10          6.37          2.84        28.80 o
 -13   0  11       1256.20       1165.51        45.76 o
 -11   0  11       1896.18       1817.20        57.18 o
  -9   0  11       2029.48       2125.85        65.49 o
  -7   0  11      11024.04      10821.21       222.20 o
  -5   0  11       5978.01       6112.91       156.64 o
  -3   0  11      17034.22      18189.43       395.66 o
  -1   0  11       1660.88       1515.67        37.57 o
   1   0  11       7891.67       7588.19       152.71 o
   3   0  11       1093.58       1104.51        37.04 o
   5   0  11       2995.01       3137.76        71.63 o
   7   0  11        938.80        875.27        28.97 o
   9   0  11       2902.21       2599.08        63.28 o
  11   0  11        288.44        301.37        36.03 o
  13   0  11        179.87        197.21        28.64 o
 -13   1  11          0.02         11.15        14.46 o
 -12   1  11        369.87        442.15        22.16 o
 -11   1  11         32.76         31.95        10.50 o
 -10   1  11        290.97        307.98        24.20 o
  -9   1  11          8.20          5.48         8.80 o
  -8   1  11         37.21          8.57        10.44 o
  -7   1  11        301.99        350.84        14.50 o
  -6   1  11         59.68         56.16         7.98 o
  -5   1  11        177.99        256.60        10.58 o
  -4   1  11         33.57         39.36         5.64 o
  -3   1  11        124.52        127.03         7.61 o
  -2   1  11        221.98        301.85        12.15 o
  -1   1  11        805.93        756.24        28.15 o
   0   1  11         79.05         58.65         6.69 o
   1   1  11        177.10        182.30         9.28 o
   2   1  11       2387.08       2375.03        44.11 o
   3   1  11         11.17         28.11         5.78 o
   4   1  11       3332.80       3297.86        50.60 o
   5   1  11        341.81        390.33        12.20 o
   6   1  11       1650.64       1533.48        28.38 o
   7   1  11       1536.72       1509.35        32.50 o
   8   1  11        511.40        516.08        17.98 o
   9   1  11         29.20         10.62         7.73 o
  10   1  11        427.01        472.88        18.20 o
  11   1  11         45.75         27.51        14.83 o
  12   1  11         33.97         61.52        19.73 o
  13   1  11         10.03         35.61        18.59 o
 -13   2  11       1572.30       1507.54        55.60 o
 -12   2  11         51.73         66.05        17.39 o
 -11   2  11        233.35        245.84        26.01 o
 -10   2  11         52.86         51.31        10.48 o
  -9   2  11        487.72        497.04        19.58 o
  -8   2  11       4862.70       4608.39        69.85 o
  -7   2  11       5899.81       5512.82        86.25 o
  -6   2  11         81.38         90.47         9.22 o
  -5   2  11        962.46        926.61        26.27 o
  -4   2  11         80.60        105.98        11.79 o
  -3   2  11       2127.61       2178.74        45.73 o
  -2   2  11       1483.48       1455.86        34.51 o
  -1   2  11       1733.82       1728.01        33.58 o
   0   2  11        596.68        598.63        17.91 o
   1   2  11        292.76        333.91        16.00 o
   2   2  11       7063.66       7244.26       104.97 o
   3   2  11       5063.20       4967.60        82.06 o
   4   2  11          8.00          3.84         4.53 o
   5   2  11       1639.52       1543.92        39.92 o
   6   2  11        785.08        822.60        19.18 o
   7   2  11        275.97        283.06        14.64 o
   8   2  11        185.97        175.29        13.92 o
   9   2  11       1625.99       1370.45        31.44 o
  10   2  11        499.86        521.15        24.23 o
  11   2  11          1.12          7.09        11.97 o
  12   2  11         67.86        103.52        19.38 o
  13   2  11         33.80         39.68        18.70 o
 -13   3  11        457.57        435.22        38.21 o
 -12   3  11        443.87        518.97        59.12 o
 -11   3  11         36.88         73.75        22.36 o
 -10   3  11         40.57         31.91        20.61 o
  -9   3  11        890.24        928.79        33.94 o
  -8   3  11       1493.81       1427.32        40.13 o
  -7   3  11        114.38        128.82        11.99 o
  -6   3  11        519.38        541.62        19.89 o
  -5   3  11       1058.11       1036.91        27.95 o
  -4   3  11         13.82         29.19        12.21 o
  -3   3  11         86.39         69.12        16.57 o
  -2   3  11        174.21        223.33        14.32 o
  -1   3  11          0.09         -4.88        10.12 o
   0   3  11       1412.62       1491.34        29.21 o
   1   3  11       1202.07       1258.52        43.30 o
   2   3  11         55.81         74.54        10.93 o
   3   3  11       1932.26       1954.49        45.12 o
   4   3  11         21.20         33.38         8.13 o
   5   3  11        777.56        794.78        24.57 o
   6   3  11        823.08        763.13        33.54 o
   7   3  11       2769.63       2574.84        50.26 o
   8   3  11         17.31         -8.57        13.74 o
   9   3  11          6.98          7.36        13.56 o
  10   3  11        547.78        536.60        26.99 o
  11   3  11         99.61        105.12        17.05 o
  12   3  11          9.61         19.02        14.77 o
  13   3  11         92.58         58.07        22.70 o
 -12   4  11          5.82         13.79        34.53 o
 -11   4  11         80.62         69.03        20.93 o
 -10   4  11          1.42          6.23        15.27 o
  -9   4  11         22.15         48.18        14.06 o
  -8   4  11         15.82         13.21        27.23 o
  -7   4  11       1378.79       1337.17        52.82 o
  -6   4  11       1349.04       1226.19        37.07 o
  -5   4  11        354.01        357.34        32.42 o
  -4   4  11        931.33        924.27        25.01 o
  -3   4  11        178.43        147.34        21.00 o
  -2   4  11        191.63        190.31        17.51 o
  -1   4  11         14.63         25.56         8.73 o
   0   4  11       2666.88       2673.90        54.93 o
   1   4  11        221.28        268.93        17.76 o
   2   4  11         50.55         56.24        13.62 o
   3   4  11       5545.80       5458.49        90.46 o
   4   4  11        124.17        100.75        10.65 o
   5   4  11        158.92        172.78        15.27 o
   6   4  11        407.34        405.50        24.62 o
   7   4  11        140.25        144.74        18.43 o
   8   4  11       1068.35        979.21        51.99 o
   9   4  11        565.11        549.04        34.15 o
  10   4  11        183.22        249.51        34.06 o
  11   4  11         51.21         85.44        19.83 o
  12   4  11        115.59        160.18        37.76 o
 -11   5  11        209.47        346.11        46.61 o
 -10   5  11          8.85        -26.16        28.23 o
  -9   5  11         96.66        157.29        28.99 o
  -8   5  11        756.82        793.76        40.43 o
  -7   5  11         13.61          8.73        14.69 o
  -6   5  11          9.10         12.72        21.91 o
  -5   5  11       1029.90       1018.18        42.42 o
  -4   5  11         40.86         39.15        19.85 o
  -3   5  11         38.11         39.09        17.23 o
  -2   5  11         20.94         12.91        15.58 o
  -1   5  11        808.97        849.12        35.81 o
   0   5  11         40.92         60.42        14.29 o
   1   5  11        128.77        131.54        12.09 o
   2   5  11       1577.39       1541.62        30.26 o
   3   5  11         98.94        116.42        17.61 o
   4   5  11        413.78        452.89        24.28 o
   5   5  11        455.26        437.89        31.96 o
   6   5  11         20.92         36.99        11.11 o
   7   5  11        714.16        736.77        53.56 o
   8   5  11         36.59         39.21        20.03 o
   9   5  11       1275.24       1220.76        51.59 o
  10   5  11       2961.78       2754.43        80.25 o
  11   5  11        196.86        228.83        39.76 o
 -10   6  11         52.21         41.18        25.64 o
  -9   6  11         29.38         36.65        27.09 o
  -8   6  11         48.39         67.86        24.21 o
  -7   6  11        360.54        392.84        37.82 o
  -6   6  11        964.88        981.07        54.14 o
  -5   6  11        277.24        283.84        32.13 o
  -4   6  11        104.46         75.10        17.83 o
  -3   6  11        498.04        557.71        33.31 o
  -2   6  11        198.11        223.83        19.95 o
  -1   6  11        279.33        316.71        25.42 o
   0   6  11       4049.54       3729.81        70.45 o
   1   6  11         71.00         73.17        15.74 o
   2   6  11        477.94        463.85        22.25 o
   3   6  11        218.86        245.46        21.36 o
   4   6  11        200.74        166.49        19.80 o
   5   6  11        155.15        140.64        24.83 o
   6   6  11          0.45         -5.20        17.31 o
   7   6  11        156.06        150.44        24.30 o
   8   6  11        266.85        251.14        64.61 o
   9   6  11         94.31        136.40        25.65 o
  10   6  11        318.33        302.92        50.78 o
  -9   7  11        329.66        265.49        41.11 o
  -8   7  11         33.66         46.18        44.07 o
  -7   7  11        188.32        261.44        52.28 o
  -6   7  11        114.73         56.29        32.04 o
  -5   7  11         94.69        114.51        44.32 o
  -4   7  11        381.41        476.79        29.85 o
  -3   7  11        259.94        259.59        32.67 o
  -2   7  11        251.73        250.58        35.52 o
  -1   7  11         51.26         42.24        18.91 o
   0   7  11         47.21         49.54        25.46 o
   1   7  11          0.55         12.40        17.23 o
   2   7  11         14.78         10.40        15.77 o
   3   7  11         84.70         97.86        27.63 o
   4   7  11         73.58         38.91        25.96 o
   5   7  11        932.16        910.94        44.88 o
   6   7  11         24.86         62.56        35.97 o
   7   7  11        326.78        361.94        47.14 o
   8   7  11        161.27        160.50        29.12 o
   9   7  11          1.45         32.26        24.30 o
  -7   8  11        142.53        227.33        35.23 o
  -6   8  11        149.58        153.32        40.09 o
  -5   8  11        334.09        270.49        52.81 o
  -4   8  11       1533.63       1280.94        49.43 o
  -3   8  11        302.98        345.51        36.41 o
  -2   8  11         85.33         96.79        26.92 o
  -1   8  11         44.17         76.62        33.71 o
   0   8  11        128.22         95.81        39.77 o
   1   8  11        578.35        564.53        38.18 o
   2   8  11        935.13        894.23        40.92 o
   3   8  11         21.58         62.12        34.39 o
   4   8  11        376.92        397.76        44.12 o
   5   8  11        172.80        196.38        29.20 o
   6   8  11          1.75         44.91        31.89 o
   7   8  11          0.84          1.00        27.69 o
  -4   9  11         10.98         11.34        27.53 o
  -3   9  11        122.13         92.08        32.91 o
  -2   9  11          4.54          5.25        26.94 o
  -1   9  11        207.68        224.54        49.07 o
   0   9  11          4.06         46.59        74.26 o
   1   9  11        598.50        556.98        65.63 o
   2   9  11        144.93         93.62        35.88 o
   3   9  11          0.07        -28.17        44.72 o
   4   9  11         33.21         15.31        52.20 o
 -12   0  12        104.85        108.84        22.64 o
 -10   0  12        431.54        440.60        30.91 o
  -8   0  12       8864.71       8618.87       199.41 o
  -6   0  12        742.83        700.42        40.39 o
  -4   0  12       8712.29       8952.34       169.89 o
  -2   0  12        509.90        499.19        23.82 o
   0   0  12       4850.45       4576.98       105.61 o
   2   0  12      16599.40      16825.51       286.31 o
   4   0  12       3459.26       3495.11        84.02 o
   6   0  12       5757.95       5925.75       127.61 o
   8   0  12         39.47         34.73        11.43 o
  10   0  12         74.61         91.93        13.48 o
  12   0  12       1017.80       1113.93        58.44 o
 -13   1  12         41.95         75.91        14.66 o
 -12   1  12         45.87         57.38        14.42 o
 -11   1  12         36.49         38.82        12.91 o
 -10   1  12         38.43         49.86        14.20 o
  -9   1  12       1152.63       1176.89        33.74 o
  -8   1  12        134.47        153.30        12.10 o
  -7   1  12        353.64        363.62        17.04 o
  -6   1  12         53.95         62.12         8.12 o
  -5   1  12        939.14        925.48        18.52 o
  -4   1  12        324.88        301.94        10.35 o
  -3   1  12        277.94        386.61        12.76 o
  -2   1  12       1764.05       1833.83        37.47 o
  -1   1  12       5045.88       4879.04        84.14 o
   0   1  12         18.45         21.08         6.65 o
   1   1  12        110.62        117.44         8.39 o
   2   1  12       3103.44       3478.54        57.27 o
   3   1  12       5365.76       5710.30        85.06 o
   4   1  12        982.13       1042.57        22.48 o
   5   1  12       1325.99       1556.14        29.30 o
   6   1  12        234.52        302.81        16.71 o
   7   1  12       2136.41       1897.61        38.42 o
   8   1  12         84.29         85.22        10.13 o
   9   1  12       1436.24       1320.09        29.55 o
  10   1  12         90.50         98.94        12.37 o
  11   1  12        526.25        541.54        25.36 o
  12   1  12         15.20         25.54        15.55 o
  13   1  12        265.61        267.50        23.76 o
 -13   2  12        126.21        179.47        23.69 o
 -12   2  12         36.21         91.90        13.21 o
 -11   2  12          0.05         15.01        19.62 o
 -10   2  12        548.56        521.01        19.46 o
  -9   2  12        159.10        172.37        11.74 o
  -8   2  12        136.83        176.26        11.93 o
  -7   2  12        559.30        570.04        21.08 o
  -6   2  12         22.02         44.83         8.57 o
  -5   2  12         14.09         19.60         9.69 o
  -4   2  12        204.30        301.52        14.27 o
  -3   2  12        590.65        671.89        17.40 o
  -2   2  12        178.09        147.26         9.77 o
  -1   2  12       1064.11       1208.72        26.22 o
   0   2  12       5650.42       5711.50       100.59 o
   1   2  12         12.48         15.51         7.59 o
   2   2  12       2662.16       2758.37        45.21 o
   3   2  12        607.83        695.16        17.46 o
   4   2  12        868.96        907.39        24.63 o
   5   2  12        183.42        196.05        15.57 o
   6   2  12       2781.31       2790.43        46.75 o
   7   2  12          6.88         -0.48         6.03 o
   8   2  12       2037.21       1832.49        36.54 o
   9   2  12        751.30        700.61        27.51 o
  10   2  12          0.84         19.08        10.26 o
  11   2  12         83.88        102.73        14.60 o
  12   2  12        672.06        724.21        30.80 o
  13   2  12          4.56         18.37        14.07 o
 -13   3  12         23.82         37.88        21.50 o
 -12   3  12         40.37         43.47        20.35 o
 -11   3  12         21.50         10.83        15.43 o
 -10   3  12         14.21         38.81        22.90 o
  -9   3  12        322.83        376.36        23.38 o
  -8   3  12       3131.39       2851.48        55.26 o
  -7   3  12        416.97        397.66        16.70 o
  -6   3  12        318.95        313.73        16.35 o
  -5   3  12        609.37        560.11        19.68 o
  -4   3  12          8.90          2.33        10.93 o
  -3   3  12       1322.18       1347.58        35.54 o
  -2   3  12       1092.37       1067.54        30.56 o
  -1   3  12        741.94        723.29        20.92 o
   0   3  12        481.38        537.33        19.86 o
   1   3  12        835.60        950.54        26.12 o
   2   3  12         89.19        115.01        14.07 o
   3   3  12       1545.31       1673.74        32.11 o
   4   3  12       2197.24       2145.01        62.94 o
   5   3  12        629.19        665.19        29.96 o
   6   3  12        144.92        170.82        18.01 o
   7   3  12         23.74         43.08        11.81 o
   8   3  12        195.29        203.52        15.12 o
   9   3  12       1442.18       1333.08        35.30 o
  10   3  12        201.11        201.76        19.93 o
  11   3  12        134.59        111.73        18.70 o
  12   3  12         77.72         53.94        24.33 o
 -12   4  12        265.54        239.67        36.68 o
 -11   4  12        107.33        116.94        26.68 o
 -10   4  12        113.40        127.93        26.41 o
  -9   4  12        653.52        691.84        36.88 o
  -8   4  12       1060.56       1074.29        45.07 o
  -7   4  12       1606.78       1476.63        46.37 o
  -6   4  12        251.56        198.46        18.76 o
  -5   4  12        233.96        217.77        18.09 o
  -4   4  12        980.52       1119.86        60.70 o
  -3   4  12         62.18         74.15        13.09 o
  -2   4  12       5055.41       5063.30        93.88 o
  -1   4  12        818.91        932.27        34.58 o
   0   4  12       4327.73       4259.78        76.51 o
   1   4  12         10.29         -0.59         9.37 o
   2   4  12        871.62        824.50        29.27 o
   3   4  12          6.78         28.84        11.57 o
   4   4  12        404.79        407.16        19.04 o
   5   4  12       1505.77       1509.31        37.35 o
   6   4  12        634.27        642.11        29.96 o
   7   4  12         34.84         25.94        17.51 o
   8   4  12       1404.78       1389.88        64.24 o
   9   4  12          5.01         11.26        14.94 o
  10   4  12         85.42         85.87        19.73 o
  11   4  12        799.62        783.94        39.59 o
  12   4  12         55.92         68.27        48.23 o
 -11   5  12         15.20         18.53        36.83 o
 -10   5  12        140.86        117.61        26.02 o
  -9   5  12        245.53        267.67        31.37 o
  -8   5  12       2113.31       1951.34        65.51 o
  -7   5  12        458.81        488.80        49.46 o
  -6   5  12        195.78        191.63        22.90 o
  -5   5  12        558.14        553.24        22.62 o
  -4   5  12         35.67         38.58        12.52 o
  -3   5  12        117.59        151.50        22.52 o
  -2   5  12       1936.34       1799.36        48.88 o
  -1   5  12        141.37        121.84        17.10 o
   0   5  12        379.43        380.40        23.35 o
   1   5  12         12.57         19.43        17.15 o
   2   5  12         19.70         26.75        12.83 o
   3   5  12       1102.79        994.63        24.24 o
   4   5  12       1264.66       1254.60        37.56 o
   5   5  12       2708.19       2589.52        80.06 o
   6   5  12         11.21         -2.97        18.87 o
   7   5  12        115.75        114.86        29.13 o
   8   5  12        874.98        832.93        40.85 o
   9   5  12        598.59        667.27        41.22 o
  10   5  12        218.70        306.98        34.08 o
  11   5  12        281.54        284.52        67.62 o
 -10   6  12          0.22         52.67        30.51 o
  -9   6  12        520.02        549.38        36.48 o
  -8   6  12        452.76        456.93        44.95 o
  -7   6  12        324.48        339.38        28.03 o
  -6   6  12        313.80        340.64        37.24 o
  -5   6  12         36.26         54.40        19.39 o
  -4   6  12        121.04        147.46        15.96 o
  -3   6  12        334.70        471.67        30.09 o
  -2   6  12        103.38         97.38        16.91 o
  -1   6  12        573.69        547.88        30.05 o
   0   6  12        122.16        268.33        29.66 o
   1   6  12         41.17         44.07        19.30 o
   2   6  12          6.13         14.00        13.17 o
   3   6  12       2582.53       2490.63        55.70 o
   4   6  12        675.96        769.27        36.57 o
   5   6  12        643.33        666.85        54.89 o
   6   6  12         50.87         63.62        23.63 o
   7   6  12          3.41         13.86        28.52 o
   8   6  12          6.14        -11.13        34.39 o
   9   6  12          5.29         23.49        17.28 o
  10   6  12          0.36          4.84        75.63 o
  -9   7  12         44.25         16.85        25.03 o
  -8   7  12        252.34        239.55        33.00 o
  -7   7  12          5.30          3.99        21.52 o
  -6   7  12         20.64         47.77        24.73 o
  -5   7  12        305.98        355.85        35.32 o
  -4   7  12        144.62        147.99        26.40 o
  -3   7  12        175.02        180.65        26.75 o
  -2   7  12        579.42        618.68        31.56 o
  -1   7  12        119.87        148.27        23.36 o
   0   7  12       1239.04       1142.61        38.74 o
   1   7  12        204.33        240.77        22.31 o
   2   7  12        461.57        499.02        40.43 o
   3   7  12         10.80         14.96        18.29 o
   4   7  12        169.17        184.00        49.00 o
   5   7  12          8.53         41.65        19.85 o
   6   7  12         22.79         10.65        44.14 o
   7   7  12        233.78        206.58        30.33 o
   8   7  12         13.15         18.63        23.98 o
   9   7  12         92.99        103.04        29.82 o
  -7   8  12        120.47        131.45        31.17 o
  -6   8  12         41.21         33.36        34.45 o
  -5   8  12          5.13          9.27        32.30 o
  -4   8  12         74.87        107.99        46.67 o
  -3   8  12        307.00        324.53        40.88 o
  -2   8  12         16.78         15.25        50.60 o
  -1   8  12        406.46        375.46        26.25 o
   0   8  12          0.50         -7.50        25.37 o
   1   8  12        223.84        268.57        60.13 o
   2   8  12         51.75         65.99        41.57 o
   3   8  12       1474.32       1377.59        50.70 o
   4   8  12        731.35        747.84        81.26 o
   5   8  12         23.04          4.80        23.85 o
   6   8  12         67.78        110.61        71.17 o
   7   8  12          7.21        -17.88        23.65 o
  -4   9  12        124.01        131.11        54.46 o
  -3   9  12          1.09         14.97        27.98 o
  -2   9  12          3.02        -31.26        47.23 o
  -1   9  12          6.33         28.06        45.15 o
   0   9  12         84.40        121.95        31.04 o
   1   9  12        194.03        281.51        48.75 o
   2   9  12        178.24        180.17        35.19 o
   3   9  12          1.08         31.92        43.38 o
   4   9  12         58.43         42.59        38.02 o
 -13   0  13       1292.53       1270.73        60.63 o
 -11   0  13         77.64         45.04        28.94 o
  -9   0  13       4876.20       4746.59       122.33 o
  -7   0  13        393.10        370.56        41.24 o
  -5   0  13         12.99         47.05        11.97 o
  -3   0  13       1840.38       2210.23        55.59 o
  -1   0  13       3840.25       3815.16       121.65 o
   1   0  13        562.53        562.15        19.30 o
   3   0  13       2692.68       2728.52        62.79 o
   5   0  13         20.07         20.71        10.49 o
   7   0  13        781.81        720.32        27.78 o
   9   0  13        237.43        336.21        23.49 o
  11   0  13        441.25        469.62        25.29 o
  13   0  13        763.77        824.54        56.03 o
 -13   1  13         18.11         19.59        14.81 o
 -12   1  13         42.56         52.76        15.11 o
 -11   1  13          3.14         19.68         9.82 o
 -10   1  13        257.27        285.85        19.27 o
  -9   1  13       1303.41       1321.18        37.92 o
  -8   1  13       1960.51       1983.46        75.54 o
  -7   1  13       1076.91       1088.70        47.69 o
  -6   1  13         56.29         75.99         8.82 o
  -5   1  13          2.30         16.59         5.10 o
  -4   1  13          9.21         29.27         5.95 o
  -3   1  13         83.60         78.78         8.66 o
  -2   1  13       8790.79       8145.59       143.58 o
  -1   1  13        635.21        670.03        18.20 o
   0   1  13          0.52          3.23         6.36 o
   1   1  13        485.54        565.27        15.15 o
   2   1  13       4072.18       4251.85        65.51 o
   3   1  13       1500.25       1664.40        38.90 o
   4   1  13       3218.10       3344.50        59.45 o
   5   1  13        139.56        151.64        10.82 o
   6   1  13         46.87         45.93         7.58 o
   7   1  13        226.67        293.40        16.21 o
   8   1  13        202.65        254.12        15.44 o
   9   1  13        165.31        189.92        13.13 o
  10   1  13        757.90        695.14        22.49 o
  11   1  13         32.98         32.58        14.46 o
  12   1  13         73.12         59.89        12.92 o
  13   1  13        118.21        164.39        23.42 o
 -13   2  13        190.99        179.05        24.98 o
 -12   2  13        188.17        156.02        18.65 o
 -11   2  13          2.70         38.18        14.27 o
 -10   2  13        981.81        964.56        30.31 o
  -9   2  13        911.24        941.69        32.00 o
  -8   2  13       5165.80       4770.92        81.09 o
  -7   2  13       2320.09       2091.34        66.13 o
  -6   2  13       2064.90       1937.95        39.63 o
  -5   2  13        102.54        136.67        12.36 o
  -4   2  13       4838.84       4792.09        83.75 o
  -3   2  13       1920.39       2080.27        53.87 o
  -2   2  13        121.37        185.98        13.55 o
  -1   2  13        508.53        599.14        18.63 o
   0   2  13        838.65        795.48        34.95 o
   1   2  13       2059.86       2114.73        51.48 o
   2   2  13      16973.54      16920.73       237.68 o
   3   2  13        106.85        133.29        11.00 o
   4   2  13        564.27        554.72        23.07 o
   5   2  13         16.77         50.78         8.38 o
   6   2  13        155.84        169.82        16.12 o
   7   2  13         33.55         48.76         9.99 o
   8   2  13         64.66         69.84        11.19 o
   9   2  13        255.51        260.85        16.26 o
  10   2  13       1048.73       1013.29        28.08 o
  11   2  13         81.86        118.40        15.41 o
  12   2  13         92.13        143.82        16.33 o
  13   2  13        232.99        247.79        24.45 o
 -13   3  13          1.32         25.46        22.03 o
 -12   3  13        141.19         99.86        26.28 o
 -11   3  13        137.30        110.31        22.16 o
 -10   3  13        139.53        111.22        19.69 o
  -9   3  13       2753.21       2602.61        66.22 o
  -8   3  13          7.99         21.16        12.98 o
  -7   3  13          4.68        -10.74        10.29 o
  -6   3  13        443.79        402.11        21.11 o
  -5   3  13        283.47        293.29        23.98 o
  -4   3  13        143.40        181.71        14.91 o
  -3   3  13          0.16        -13.85         9.23 o
  -2   3  13        195.69        204.24        14.34 o
  -1   3  13          3.49          2.70         8.42 o
   0   3  13       1883.00       1892.99        35.36 o
   1   3  13         30.38         41.68         9.51 o
   2   3  13       1409.43       1527.73        45.47 o
   3   3  13        471.09        508.14        29.70 o
   4   3  13        307.74        373.24        19.24 o
   5   3  13         93.53        104.82        12.84 o
   6   3  13         66.22         86.24        13.70 o
   7   3  13        655.75        688.00        39.31 o
   8   3  13        567.14        550.12        31.85 o
   9   3  13       2133.22       1907.21        48.33 o
  10   3  13         55.97         61.16        13.72 o
  11   3  13        269.04        309.53        25.15 o
  12   3  13         85.16         79.78        24.92 o
 -12   4  13          2.67         48.10        32.55 o
 -11   4  13        146.64        167.48        29.58 o
 -10   4  13        460.21        490.41        38.32 o
  -9   4  13        158.98        175.78        18.62 o
  -8   4  13        416.86        476.38        31.24 o
  -7   4  13        437.46        471.67        22.15 o
  -6   4  13       1802.51       1671.01        44.29 o
  -5   4  13        412.99        397.33        22.96 o
  -4   4  13        104.24        116.70        11.89 o
  -3   4  13        613.70        620.86        27.30 o
  -2   4  13        202.34        216.12        17.72 o
  -1   4  13         28.31         21.86        10.85 o
   0   4  13       2126.55       2033.83        54.12 o
   1   4  13       2234.36       2182.92        45.61 o
   2   4  13        297.69        323.77        16.10 o
   3   4  13       3483.56       3419.22        94.49 o
   4   4  13        489.49        568.84        26.52 o
   5   4  13          7.59         17.11         9.77 o
   6   4  13        822.29        860.26        26.45 o
   7   4  13         11.60         12.55        15.35 o
   8   4  13         35.89         57.71        16.29 o
   9   4  13        285.97        318.27        36.63 o
  10   4  13          0.38         -3.12        15.56 o
  11   4  13          3.29          6.80        33.71 o
  12   4  13        312.34        373.93        32.83 o
 -11   5  13        195.49        150.76        35.11 o
 -10   5  13          7.89         -1.02        24.34 o
  -9   5  13        427.71        516.39        32.75 o
  -8   5  13        916.61        949.12        42.33 o
  -7   5  13        489.64        476.15        34.25 o
  -6   5  13          1.01         13.29        14.46 o
  -5   5  13        824.62        784.33        27.82 o
  -4   5  13        235.47        237.73        28.99 o
  -3   5  13         98.47         89.21        16.68 o
  -2   5  13         12.83         31.32        13.68 o
  -1   5  13          7.40          0.09        17.63 o
   0   5  13        522.68        505.92        21.91 o
   1   5  13       4334.90       4028.39        70.35 o
   2   5  13          0.77          0.68        10.96 o
   3   5  13        620.95        622.42        27.77 o
   4   5  13        880.69        892.73        37.42 o
   5   5  13          0.29         40.14        12.85 o
   6   5  13         76.28         98.79        14.67 o
   7   5  13       1462.96       1359.20        44.53 o
   8   5  13        181.78        206.97        37.59 o
   9   5  13        882.25        920.24        48.51 o
  10   5  13       1049.60       1045.59        52.63 o
  11   5  13        125.05        183.44        39.83 o
 -10   6  13        852.51        877.67        44.84 o
  -9   6  13         27.72         39.09        26.50 o
  -8   6  13       1423.26       1440.58        49.71 o
  -7   6  13        162.70        171.81        30.12 o
  -6   6  13          0.60        -12.88        19.52 o
  -5   6  13        175.24        144.38        26.74 o
  -4   6  13         93.90         70.51        15.69 o
  -3   6  13         14.01         35.59        21.38 o
  -2   6  13        153.71        160.55        20.85 o
  -1   6  13       1518.65       1483.40        52.83 o
   0   6  13         96.49        147.04        20.81 o
   1   6  13       1040.74       1055.69        30.19 o
   2   6  13         17.77         36.42        21.20 o
   3   6  13       1391.19       1340.28        53.79 o
   4   6  13        415.22        419.86        24.69 o
   5   6  13         74.94         76.18        41.41 o
   6   6  13       1118.03       1107.11        56.95 o
   7   6  13        260.19        287.05        33.56 o
   8   6  13        269.00        263.20        30.06 o
   9   6  13         63.92         48.66        24.81 o
  10   6  13        328.64        381.05        38.17 o
  -9   7  13         12.06         32.87        27.01 o
  -8   7  13         21.54         23.75        50.92 o
  -7   7  13         91.15        135.58        38.94 o
  -6   7  13        516.54        596.34        37.71 o
  -5   7  13       1038.52       1090.85        69.01 o
  -4   7  13        695.57        684.59        50.01 o
  -3   7  13         79.85         77.03        26.51 o
  -2   7  13        407.72        459.93        29.25 o
  -1   7  13         65.91         48.90        23.75 o
   0   7  13        441.03        445.28        22.15 o
   1   7  13       1832.40       1731.34        57.65 o
   2   7  13        170.65        190.03        37.42 o
   3   7  13        968.49        983.43        39.35 o
   4   7  13        287.19        285.60        30.81 o
   5   7  13        268.78        298.29        24.90 o
   6   7  13        158.89        150.86        26.42 o
   7   7  13       1193.36       1086.20        95.78 o
   8   7  13        192.67        132.58        29.71 o
   9   7  13        145.81        163.47        41.07 o
  -7   8  13        175.83        179.70        30.07 o
  -6   8  13        200.39        171.81        23.81 o
  -5   8  13       1277.36       1234.83        72.02 o
  -4   8  13        169.23        173.48        27.22 o
  -3   8  13        326.39        277.91        33.77 o
  -2   8  13         26.94          1.85        35.98 o
  -1   8  13         15.32          9.26        21.53 o
   0   8  13         21.83         24.35        39.10 o
   1   8  13       2285.46       1986.80        65.82 o
   2   8  13         14.95         25.25        45.44 o
   3   8  13          0.00         23.91        23.23 o
   4   8  13        710.62        633.28        38.80 o
   5   8  13         10.89         42.00        29.00 o
   6   8  13        140.86         99.10        76.52 o
   7   8  13         24.99         34.69        28.76 o
  -4   9  13        258.39        313.14        28.51 o
  -3   9  13        447.46        408.24        59.84 o
  -2   9  13        316.45        296.58        63.41 o
  -1   9  13         95.58         65.89        46.74 o
   0   9  13        157.91        196.97        27.89 o
   1   9  13        590.85        575.67        37.81 o
   2   9  13         18.55         66.43        35.81 o
   3   9  13        310.15        278.82        44.89 o
   4   9  13         45.52         67.70        24.43 o
 -12   0  14       1349.70       1395.37        52.36 o
 -10   0  14        162.82        123.45        24.87 o
  -8   0  14       3864.05       3715.76        98.24 o
  -6   0  14        263.63        247.87        18.74 o
  -4   0  14      10669.15      12475.24       258.45 o
  -2   0  14          0.20         -6.06         9.99 o
   0   0  14        231.05        359.45        18.96 o
   2   0  14       3359.43       3057.43        86.33 o
   4   0  14       2719.00       2422.23        57.95 o
   6   0  14       1254.53       1195.27        30.54 o
   8   0  14        207.27        219.79        15.52 o
  10   0  14         45.53         64.75        13.18 o
  12   0  14       1029.95       1071.71        60.33 o
 -13   1  14        130.60        148.30        15.67 o
 -12   1  14          4.71         26.62        11.60 o
 -11   1  14        803.18        848.66        35.92 o
 -10   1  14        377.57        429.93        30.46 o
  -9   1  14        108.92         86.54        23.26 o
  -8   1  14        309.03        322.64        18.14 o
  -7   1  14        360.02        395.34        16.24 o
  -6   1  14        329.08        399.22        17.96 o
  -5   1  14         58.47         42.39         6.59 o
  -4   1  14        745.89        794.76        17.71 o
  -3   1  14        357.05        361.67        15.35 o
  -2   1  14        330.34        357.22        19.50 o
  -1   1  14        214.79        335.04        27.70 o
   0   1  14        535.19        560.95        16.58 o
   1   1  14       1399.73       1278.99        33.88 o
   2   1  14       2684.06       2956.23        47.83 o
   3   1  14       2258.90       2235.10        39.42 o
   4   1  14         35.08         30.42        10.66 o
   5   1  14        324.61        365.13        16.12 o
   6   1  14         12.31          5.05         8.07 o
   7   1  14          5.74         -4.87         6.36 o
   8   1  14        408.17        455.72        26.91 o
   9   1  14        301.08        294.94        15.22 o
  10   1  14         46.29         50.30        10.29 o
  11   1  14        143.68        144.91        14.11 o
  12   1  14        280.37        317.45        22.38 o
  13   1  14        217.62        198.40        27.02 o
 -13   2  14         11.44          8.54        27.19 o
 -12   2  14        120.77        112.77        24.24 o
 -11   2  14         49.29         32.10        15.59 o
 -10   2  14       1552.05       1497.67        48.82 o
  -9   2  14         32.81         50.67        17.72 o
  -8   2  14        117.03        130.81        14.55 o
  -7   2  14       1796.36       1636.67        38.89 o
  -6   2  14        881.13        807.62        23.48 o
  -5   2  14        375.61        386.53        16.46 o
  -4   2  14        397.65        420.59        16.37 o
  -3   2  14       5512.16       5899.67        98.38 o
  -2   2  14       1920.62       1616.77        41.69 o
  -1   2  14       3632.01       3759.58        68.19 o
   0   2  14       3310.52       3214.16        58.65 o
   1   2  14        439.13        460.24        16.60 o
   2   2  14       2309.64       2283.76        63.95 o
   3   2  14       3044.38       3039.50        58.89 o
   4   2  14       1994.62       1887.47        36.56 o
   5   2  14       3246.56       3312.86        76.23 o
   6   2  14          4.38          3.00         6.01 o
   7   2  14        826.09        871.69        20.94 o
   8   2  14        149.90        175.66        14.77 o
   9   2  14         27.98         29.33        11.97 o
  10   2  14        634.99        687.21        26.25 o
  11   2  14         24.02         24.76        13.54 o
  12   2  14        528.71        554.09        31.66 o
  13   2  14          0.06         -4.84        22.13 o
 -13   3  14         55.87         67.57        24.26 o
 -12   3  14         59.80         25.00        23.58 o
 -11   3  14         62.64         92.41        29.62 o
 -10   3  14         10.65         12.20        18.06 o
  -9   3  14        336.02        353.61        34.78 o
  -8   3  14        568.38        604.21        26.13 o
  -7   3  14         23.72         32.04         9.19 o
  -6   3  14        131.31        101.63        12.95 o
  -5   3  14          1.17          3.67         7.77 o
  -4   3  14       1126.41       1047.61        28.29 o
  -3   3  14       1725.94       1749.71        79.62 o
  -2   3  14        969.95        997.99        31.35 o
  -1   3  14        847.95        805.47        25.09 o
   0   3  14        119.32        161.10        11.46 o
   1   3  14       4205.37       4301.15       100.39 o
   2   3  14       3037.26       3014.73        67.93 o
   3   3  14         20.13         41.23        10.65 o
   4   3  14        169.59        221.28        18.94 o
   5   3  14        111.84         95.46        14.98 o
   6   3  14         48.99         69.32        15.66 o
   7   3  14        358.66        425.06        20.95 o
   8   3  14       1633.86       1499.69        37.65 o
   9   3  14       1315.11       1197.25        36.33 o
  10   3  14         34.51         50.01        19.99 o
  11   3  14        260.41        323.90        28.82 o
  12   3  14         67.63         23.55        21.44 o
 -12   4  14        134.79        127.78        29.24 o
 -11   4  14       1606.76       1545.74        52.73 o
 -10   4  14        120.08        128.76        31.51 o
  -9   4  14          1.09         -9.76        22.42 o
  -8   4  14        871.39        832.43        41.71 o
  -7   4  14        467.05        555.32        40.18 o
  -6   4  14         49.28         34.18        13.67 o
  -5   4  14       1194.72       1175.69        53.59 o
  -4   4  14        447.70        399.61        21.82 o
  -3   4  14        895.64        908.79        31.20 o
  -2   4  14       3401.89       3393.37        90.79 o
  -1   4  14        651.30        725.62        29.52 o
   0   4  14        336.69        343.63        19.55 o
   1   4  14        144.00        231.23        19.38 o
   2   4  14         62.65         78.56        10.57 o
   3   4  14        388.85        417.51        20.09 o
   4   4  14         30.59         35.70        12.10 o
   5   4  14       2416.96       2311.62        49.17 o
   6   4  14          0.23        -11.28        18.54 o
   7   4  14        240.87        248.35        24.02 o
   8   4  14        153.63        117.29        27.04 o
   9   4  14        473.51        561.81        37.60 o
  10   4  14        215.31        174.29        34.78 o
  11   4  14         43.61         66.16        24.64 o
  12   4  14         22.07         36.56        47.96 o
 -11   5  14         40.99         52.84        37.63 o
 -10   5  14          1.69         -7.70        29.36 o
  -9   5  14        131.88        163.57        25.57 o
  -8   5  14       1738.11       1682.87        71.69 o
  -7   5  14        230.18        223.04        19.59 o
  -6   5  14          4.11        -12.09        21.42 o
  -5   5  14        187.18        221.03        27.83 o
  -4   5  14          0.72        -15.94        12.28 o
  -3   5  14         78.96         76.03        15.36 o
  -2   5  14       2618.92       2454.62        63.06 o
  -1   5  14        150.57        211.13        22.93 o
   0   5  14         38.47         60.26        11.82 o
   1   5  14        735.93        843.14        28.38 o
   2   5  14         15.66         20.20         8.23 o
   3   5  14          0.08          3.07        15.07 o
   4   5  14        443.55        497.50        27.72 o
   5   5  14       1456.31       1514.06        48.34 o
   6   5  14       1140.97       1127.64        51.28 o
   7   5  14         29.17         18.13        19.21 o
   8   5  14         11.34         27.20        24.55 o
   9   5  14        485.39        577.01        43.29 o
  10   5  14       1571.84       1490.85        69.84 o
  11   5  14         85.12         77.70        22.82 o
 -10   6  14          4.19          9.09        38.10 o
  -9   6  14          0.92        -58.58        39.91 o
  -8   6  14        789.30        760.66        46.07 o
  -7   6  14        770.05        780.68        52.38 o
  -6   6  14         41.97         39.01        16.29 o
  -5   6  14        311.01        325.55        36.68 o
  -4   6  14         34.51          7.10        16.11 o
  -3   6  14         44.66         36.65        19.29 o
  -2   6  14        265.93        257.10        30.05 o
  -1   6  14          0.11         30.40        16.86 o
   0   6  14       2134.35       1953.39        42.97 o
   1   6  14       1024.02        993.92        30.90 o
   2   6  14       2034.46       1756.15        52.53 o
   3   6  14       1370.46       1269.97        55.01 o
   4   6  14        892.16        924.16        36.10 o
   5   6  14       1087.69       1027.95        45.87 o
   6   6  14         15.86         26.44        28.52 o
   7   6  14         24.54         67.60        33.34 o
   8   6  14         20.92         -4.19        22.89 o
   9   6  14        217.57        220.04        57.83 o
  10   6  14         77.07         81.24        27.85 o
  -9   7  14         11.85         -7.44        25.17 o
  -8   7  14          0.77        -38.89        33.38 o
  -7   7  14        220.07        211.41        50.64 o
  -6   7  14        250.21        241.74        24.01 o
  -5   7  14          9.10         35.70        34.38 o
  -4   7  14         12.04         53.38        34.03 o
  -3   7  14         79.61         88.57        16.76 o
  -2   7  14        199.61        198.00        21.94 o
  -1   7  14        141.56        146.88        28.86 o
   0   7  14        169.96        241.85        21.40 o
   1   7  14         83.27         97.59        32.94 o
   2   7  14        584.79        541.13        28.93 o
   3   7  14        416.91        461.38        35.16 o
   4   7  14        375.87        406.91        40.64 o
   5   7  14          8.49         43.07        24.57 o
   6   7  14        156.68        135.76        29.90 o
   7   7  14          9.62         -7.96        33.16 o
   8   7  14         89.56         88.96        29.37 o
  -7   8  14        219.99        251.87        35.22 o
  -6   8  14         18.13         24.78        30.46 o
  -5   8  14        138.72        135.41        46.70 o
  -4   8  14        301.47        326.47        32.59 o
  -3   8  14        471.26        532.64        62.40 o
  -2   8  14         34.44         45.81        20.85 o
  -1   8  14        290.96        312.68        36.11 o
   0   8  14          0.99        -30.63        35.04 o
   1   8  14          8.03         25.34        21.38 o
   2   8  14         54.87         64.69        23.67 o
   3   8  14         54.91         69.62        38.68 o
   4   8  14        152.96        186.06        29.61 o
   5   8  14        123.35        164.20        49.13 o
   6   8  14         32.25         77.36        26.14 o
   7   8  14        188.06        207.05        33.43 o
  -4   9  14         21.46         69.36        25.96 o
  -3   9  14        139.95        159.43        73.85 o
  -2   9  14         29.63         39.59        25.23 o
  -1   9  14         56.35         34.74        26.61 o
   0   9  14         10.24         50.27        46.81 o
   1   9  14         79.57        188.69        32.96 o
   2   9  14         46.96         13.95        51.63 o
   3   9  14         17.30         48.71        52.20 o
 -13   0  15       1461.53       1443.90        63.37 o
 -11   0  15       1064.10       1085.48        47.89 o
  -9   0  15      11917.89      11622.52       264.67 o
  -7   0  15        764.25        780.68        40.72 o
  -5   0  15         49.52         29.57        13.29 o
  -3   0  15       1930.07       2203.32        83.07 o
  -1   0  15         25.22         30.36        10.40 o
   1   0  15       1536.44       1583.83        41.78 o
   3   0  15         23.61         59.79        10.15 o
   5   0  15       1192.69       1134.97        39.07 o
   7   0  15       2386.13       2227.53        51.49 o
   9   0  15      11319.68      10657.27       192.41 o
  11   0  15         16.53         12.36        12.84 o
  13   0  15          9.20         -8.77        23.81 o
 -13   1  15          4.24         57.35        20.02 o
 -12   1  15       1818.48       1792.40        45.34 o
 -11   1  15        268.51        305.40        27.26 o
 -10   1  15         74.67         76.47        13.52 o
  -9   1  15       2500.20       2330.90        82.34 o
  -8   1  15        476.29        457.55        18.17 o
  -7   1  15        431.20        477.99        26.36 o
  -6   1  15        424.23        428.17        18.04 o
  -5   1  15        115.70        124.39         9.57 o
  -4   1  15        171.07        157.08        10.06 o
  -3   1  15         22.04         30.96         8.09 o
  -2   1  15       1564.68       1653.59        37.24 o
  -1   1  15       1131.13       1066.13        25.46 o
   0   1  15        267.75        280.13        13.20 o
   1   1  15       2534.26       2669.31        51.92 o
   2   1  15       1572.78       1524.46        29.55 o
   3   1  15         18.50         13.13         4.95 o
   4   1  15       4857.36       4827.56        91.43 o
   5   1  15         69.48         85.72        10.43 o
   6   1  15       1257.11       1265.72        27.62 o
   7   1  15       2368.43       2336.50        40.79 o
   8   1  15        316.03        374.19        16.83 o
   9   1  15         28.51         31.69         9.10 o
  10   1  15        510.46        545.43        27.61 o
  11   1  15         46.86         58.56        11.31 o
  12   1  15        527.37        576.39        34.56 o
  13   1  15         34.90         45.64        18.48 o
 -13   2  15        342.83        424.02        30.52 o
 -12   2  15        102.80        117.12        25.39 o
 -11   2  15        311.74        331.51        21.05 o
 -10   2  15        349.42        347.12        23.47 o
  -9   2  15       1378.89       1377.88        42.82 o
  -8   2  15       2647.31       2515.93        50.64 o
  -7   2  15        755.39        740.18        23.76 o
  -6   2  15        223.70        291.98        15.10 o
  -5   2  15        305.18        317.24        16.62 o
  -4   2  15       3670.10       3703.84        64.86 o
  -3   2  15        594.74        691.13        18.61 o
  -2   2  15        120.17        198.65        12.64 o
  -1   2  15        724.08        695.14        20.89 o
   0   2  15          2.65          0.70         8.39 o
   1   2  15         77.70         83.99         9.92 o
   2   2  15       4446.89       4540.05        74.98 o
   3   2  15        219.16        195.65        11.90 o
   4   2  15        588.36        648.63        25.25 o
   5   2  15        267.99        283.89        17.89 o
   6   2  15        193.07        213.49        17.20 o
   7   2  15       1294.72       1261.12        30.76 o
   8   2  15        113.48        127.79        11.39 o
   9   2  15       3145.75       2926.30        55.08 o
  10   2  15        439.86        479.25        21.62 o
  11   2  15         55.56         47.78        15.98 o
  12   2  15         13.27         38.15        19.66 o
  13   2  15        295.83        309.41        37.76 o
 -13   3  15         85.90        102.57        25.28 o
 -12   3  15        146.91        165.99        33.28 o
 -11   3  15       1938.45       1822.21        82.49 o
 -10   3  15        559.24        552.14        37.14 o
  -9   3  15       1432.88       1375.45        41.12 o
  -8   3  15         45.95         61.65        13.22 o
  -7   3  15        161.67        166.12        13.73 o
  -6   3  15        307.52        319.62        17.22 o
  -5   3  15         66.79        105.03        11.90 o
  -4   3  15        291.22        270.37        18.08 o
  -3   3  15         37.17         42.84        14.48 o
  -2   3  15        144.94        139.48        12.25 o
  -1   3  15        710.55        714.16        26.62 o
   0   3  15       4837.34       4815.41        83.48 o
   1   3  15        479.78        494.60        18.85 o
   2   3  15       1104.09       1122.97        39.02 o
   3   3  15         70.20        116.52        10.15 o
   4   3  15       2808.42       2896.00        59.31 o
   5   3  15         18.15         37.93        15.70 o
   6   3  15        117.23        155.55        17.30 o
   7   3  15       1212.99       1102.05        39.44 o
   8   3  15       3690.00       3389.68        90.77 o
   9   3  15       1431.98       1396.61        51.55 o
  10   3  15       1168.62       1143.45        42.15 o
  11   3  15        187.76        260.87        28.08 o
  12   3  15         67.02         84.28        18.67 o
 -12   4  15          5.87         30.08        25.29 o
 -11   4  15         41.77         37.50        27.29 o
 -10   4  15       1422.74       1409.92        74.87 o
  -9   4  15        785.30        799.96        38.73 o
  -8   4  15        369.74        345.68        34.30 o
  -7   4  15       1281.99       1123.71        46.86 o
  -6   4  15         34.87         40.84        13.55 o
  -5   4  15        607.83        670.89        28.06 o
  -4   4  15        140.74        141.87        17.78 o
  -3   4  15         16.93         20.37        16.69 o
  -2   4  15       4365.75       4267.91        91.42 o
  -1   4  15         89.97         83.87        12.11 o
   0   4  15       1123.58       1078.96        28.61 o
   1   4  15       1004.87        995.45        28.11 o
   2   4  15       4060.19       3933.31        69.88 o
   3   4  15        378.70        400.05        16.57 o
   4   4  15         33.71         34.66         9.39 o
   5   4  15         62.89        106.13        22.09 o
   6   4  15         66.05         64.31        10.42 o
   7   4  15        136.16        150.04        21.57 o
   8   4  15        158.99        168.83        26.89 o
   9   4  15         14.08          2.35        15.91 o
  10   4  15         63.52         67.91        22.22 o
  11   4  15        235.31        257.55        56.75 o
  12   4  15        114.66        127.33        27.94 o
 -11   5  15        479.34        541.86        48.29 o
 -10   5  15         93.45         92.28        31.31 o
  -9   5  15        260.99        262.72        28.99 o
  -8   5  15         60.43         46.00        32.36 o
  -7   5  15        141.83        142.36        37.23 o
  -6   5  15        135.37        140.24        18.18 o
  -5   5  15        163.81        169.38        13.72 o
  -4   5  15        149.63        167.59        17.40 o
  -3   5  15         72.87         73.74        16.70 o
  -2   5  15         11.02         38.84        17.58 o
  -1   5  15        579.54        592.58        28.30 o
   0   5  15          1.04         13.08        11.31 o
   1   5  15       1538.78       1516.28        47.88 o
   2   5  15        597.22        607.51        27.67 o
   3   5  15          2.47          3.08        18.50 o
   4   5  15        102.24        140.71        13.64 o
   5   5  15        463.85        438.20        34.55 o
   6   5  15         26.42          9.59        14.50 o
   7   5  15        918.84        898.13        53.20 o
   8   5  15        287.62        304.29        38.90 o
   9   5  15        330.94        324.96        33.98 o
  10   5  15         13.10         66.97        31.49 o
  11   5  15         28.52         80.62        33.61 o
 -10   6  15         55.37         68.66        33.76 o
  -9   6  15          8.87         18.81        23.14 o
  -8   6  15        380.85        355.34        59.94 o
  -7   6  15          1.20         53.41        17.75 o
  -6   6  15          0.22        -12.19        20.34 o
  -5   6  15         24.56         33.39        16.06 o
  -4   6  15        206.10        177.95        23.22 o
  -3   6  15        258.29        233.73        22.81 o
  -2   6  15         28.13         45.30        21.67 o
  -1   6  15        301.45        357.86        31.92 o
   0   6  15        339.55        360.23        21.61 o
   1   6  15         55.84         64.44        13.53 o
   2   6  15         24.60         54.38        16.89 o
   3   6  15        142.58        150.51        25.46 o
   4   6  15         68.07         61.33        17.54 o
   5   6  15         10.38         39.21        21.83 o
   6   6  15        184.75        187.51        23.12 o
   7   6  15        255.33        250.15        42.65 o
   8   6  15         89.09        113.43        25.40 o
   9   6  15          9.42          7.73        34.42 o
  10   6  15         51.70         89.67        26.03 o
  -9   7  15         31.64         31.69        26.82 o
  -8   7  15         82.91        119.83        59.94 o
  -7   7  15         38.07         47.94        26.59 o
  -6   7  15         56.07         58.71        48.22 o
  -5   7  15          0.03         13.28        33.52 o
  -4   7  15        157.27        170.00        33.08 o
  -3   7  15        181.87        174.36        32.04 o
  -2   7  15          1.31         -6.47        29.21 o
  -1   7  15          1.11         -8.60        20.49 o
   0   7  15         74.18         77.66        20.83 o
   1   7  15        738.95        746.83        38.27 o
   2   7  15          3.97          8.66        18.93 o
   3   7  15         66.91         91.34        21.43 o
   4   7  15        121.42        142.04        36.87 o
   5   7  15        191.31        143.93        22.56 o
   6   7  15         74.62         84.41        19.14 o
   7   7  15        106.64         55.61        42.07 o
   8   7  15        240.69        230.15        33.60 o
  -7   8  15         23.48        114.62        27.83 o
  -6   8  15         32.40         14.03        47.25 o
  -5   8  15         18.99         43.11        40.92 o
  -4   8  15        117.84        168.75        25.56 o
  -3   8  15         67.98         91.57        31.49 o
  -2   8  15         50.06         27.80        46.24 o
  -1   8  15          1.28        -28.02        18.68 o
   0   8  15          6.52         -0.64        36.87 o
   1   8  15        170.10        173.64        21.44 o
   2   8  15        746.87        704.13        48.83 o
   3   8  15          0.07         35.03        23.11 o
   4   8  15         77.87         65.08        27.84 o
   5   8  15        121.08         88.47        22.20 o
   6   8  15        384.62        420.18        36.06 o
  -3   9  15        144.99        125.94        46.75 o
  -2   9  15          1.19         -5.88        22.04 o
  -1   9  15          4.65         -4.29        53.76 o
   0   9  15        184.92        168.06        49.98 o
   1   9  15        371.70        317.19        63.79 o
   2   9  15          1.41         38.60        27.28 o
   3   9  15         73.92         85.39        51.15 o
 -12   0  16         65.61         67.10        25.46 o
 -10   0  16        916.39        919.66        44.70 o
  -8   0  16       2104.48       2089.03        82.03 o
  -6   0  16       2415.71       2417.69        69.56 o
  -4   0  16       2480.32       3044.72        72.42 o
  -2   0  16       7675.58       7421.86       168.90 o
   0   0  16      12443.15      12500.17       300.16 o
   2   0  16        392.55        408.77        17.75 o
   4   0  16       1009.00       1030.98        30.90 o
   6   0  16        989.35        999.56        53.97 o
   8   0  16       1504.93       1345.61        42.44 o
  10   0  16         56.67         38.75        13.07 o
  12   0  16        653.49        713.22        38.24 o
 -13   1  16         18.97         23.81        17.13 o
 -12   1  16         97.18        135.56        14.28 o
 -11   1  16          6.83         13.14        16.43 o
 -10   1  16        279.95        324.32        39.24 o
  -9   1  16        210.53        232.37        20.70 o
  -8   1  16        712.55        625.35        23.38 o
  -7   1  16       3387.93       3570.20        85.31 o
  -6   1  16         13.13         -5.54         7.69 o
  -5   1  16       2482.33       2220.56        53.46 o
  -4   1  16        657.54        698.52        18.09 o
  -3   1  16          1.47         -3.19         8.45 o
  -2   1  16        806.73        826.08        23.66 o
  -1   1  16          2.00         20.89         8.37 o
   0   1  16       8982.91       9598.57       156.65 o
   1   1  16      27575.03      28176.32       429.60 o
   2   1  16       8657.98       9289.14       141.87 o
   3   1  16        699.63        808.04        24.64 o
   4   1  16        763.84        808.56        24.72 o
   5   1  16        893.83        861.12        27.11 o
   6   1  16        592.27        605.13        24.43 o
   7   1  16       1403.51       1347.45        34.92 o
   8   1  16       2018.16       1942.67        40.41 o
   9   1  16       1814.38       1648.67        34.21 o
  10   1  16          2.56         -4.07         8.77 o
  11   1  16        972.60        919.75        33.56 o
  12   1  16        198.88        266.25        28.15 o
  13   1  16          2.25        -10.37        12.62 o
 -13   2  16         72.07        100.86        34.25 o
 -12   2  16          0.02         29.48        17.32 o
 -11   2  16        388.56        361.87        25.19 o
 -10   2  16         79.30         83.36        14.94 o
  -9   2  16       1383.94       1375.56        50.25 o
  -8   2  16        778.81        809.81        29.05 o
  -7   2  16         12.61          0.90        14.63 o
  -6   2  16        725.55        724.06        34.52 o
  -5   2  16        498.74        580.19        21.39 o
  -4   2  16        417.15        464.34        19.75 o
  -3   2  16       2184.91       2387.67        49.17 o
  -2   2  16       6988.66       7079.19       127.70 o
  -1   2  16        917.15        997.96        26.62 o
   0   2  16       4235.46       4220.73        83.69 o
   1   2  16       2057.99       2133.85        44.95 o
   2   2  16          0.12          9.92         8.19 o
   3   2  16         44.65         59.50        10.80 o
   4   2  16       1254.95       1265.85        32.66 o
   5   2  16         80.34         72.93        12.46 o
   6   2  16       1520.87       1455.75        55.66 o
   7   2  16        225.83        268.72        20.62 o
   8   2  16       1264.77       1135.62        34.22 o
   9   2  16        198.59        231.73        14.55 o
  10   2  16        316.43        333.96        32.26 o
  11   2  16         40.32         21.89        13.11 o
  12   2  16        437.61        444.58        34.39 o
 -12   3  16        187.01        199.73        35.00 o
 -11   3  16        346.72        414.66        35.53 o
 -10   3  16          2.56         -2.91        26.69 o
  -9   3  16        584.79        601.23        29.38 o
  -8   3  16          8.95         12.79        13.73 o
  -7   3  16        260.97        278.64        20.94 o
  -6   3  16          4.15         -7.70         7.68 o
  -5   3  16        362.56        353.32        19.12 o
  -4   3  16         21.28         15.99         7.28 o
  -3   3  16        151.88        176.47        14.70 o
  -2   3  16       1216.05       1208.45        34.85 o
  -1   3  16        981.97        947.56        24.03 o
   0   3  16       3199.14       3340.77        61.54 o
   1   3  16       2119.59       2021.93        44.43 o
   2   3  16          0.15          3.26         8.72 o
   3   3  16       1314.87       1422.39        44.29 o
   4   3  16       4140.31       4161.23       123.14 o
   5   3  16       1005.26       1001.15        35.20 o
   6   3  16        914.87        909.43        36.39 o
   7   3  16          5.54         10.66         8.01 o
   8   3  16       1175.62       1147.90        62.96 o
   9   3  16        419.53        475.23        29.18 o
  10   3  16          1.13         20.75        24.19 o
  11   3  16        801.49        803.51        38.14 o
  12   3  16        256.42        301.92        30.72 o
 -12   4  16        263.72        253.32        37.55 o
 -11   4  16        143.71        145.96        27.77 o
 -10   4  16        181.67        218.29        36.45 o
  -9   4  16         61.17         70.05        13.74 o
  -8   4  16         67.91         74.95        17.80 o
  -7   4  16        151.62        177.45        19.79 o
  -6   4  16         70.05         57.98        15.03 o
  -5   4  16        237.39        218.12        18.93 o
  -4   4  16        248.07        266.77        20.32 o
  -3   4  16        369.39        394.70        33.60 o
  -2   4  16        196.07        180.43        17.27 o
  -1   4  16        791.05        791.03        39.22 o
   0   4  16       1087.54       1081.26        34.52 o
   1   4  16         69.55         69.36        11.96 o
   2   4  16         20.50         41.41        14.29 o
   3   4  16        305.13        366.13        23.15 o
   4   4  16        864.57        940.16        42.55 o
   5   4  16        867.46        876.22        33.81 o
   6   4  16        452.07        478.90        40.77 o
   7   4  16        290.21        313.09        31.40 o
   8   4  16         39.76          8.21        23.86 o
   9   4  16         16.29         56.44        19.20 o
  10   4  16        178.38        214.01        35.58 o
  11   4  16         18.48         33.96        21.92 o
 -11   5  16         11.34         49.95        24.29 o
 -10   5  16         91.50         92.37        38.60 o
  -9   5  16         52.51         47.81        32.91 o
  -8   5  16        138.41        150.43        22.88 o
  -7   5  16        414.31        443.57        29.54 o
  -6   5  16          0.50        -13.42        14.26 o
  -5   5  16          3.09         32.55        14.07 o
  -4   5  16         98.87         98.97        15.77 o
  -3   5  16        692.96        718.24        37.64 o
  -2   5  16        167.71        181.89        19.59 o
  -1   5  16        186.61        235.51        19.39 o
   0   5  16        570.96        515.22        22.46 o
   1   5  16       2607.24       2544.92        63.86 o
   2   5  16          3.15          1.68        17.70 o
   3   5  16        443.34        447.70        29.18 o
   4   5  16       1134.93       1098.18        40.20 o
   5   5  16        457.27        458.00        37.69 o
   6   5  16          9.70         14.41        18.39 o
   7   5  16        460.34        432.69        32.87 o
   8   5  16        207.76        196.10        30.36 o
   9   5  16        182.31        223.15        34.10 o
  10   5  16        337.59        390.41        44.92 o
  11   5  16         58.04         79.73        22.51 o
 -10   6  16        198.44        200.09        39.44 o
  -9   6  16        365.67        335.76        35.72 o
  -8   6  16        175.38        219.90        34.68 o
  -7   6  16         21.96         11.08        26.61 o
  -6   6  16         64.83         39.67        32.37 o
  -5   6  16          1.54          8.30        22.62 o
  -4   6  16        182.06        226.83        30.99 o
  -3   6  16        376.45        379.14        27.15 o
  -2   6  16        639.83        651.94        38.71 o
  -1   6  16       1581.16       1512.93        43.66 o
   0   6  16          2.13         -4.91        20.71 o
   1   6  16        168.50        210.02        26.47 o
   2   6  16         88.59         94.83        11.19 o
   3   6  16         94.81        103.63        17.53 o
   4   6  16         36.39         47.81        15.57 o
   5   6  16        257.74        321.62        25.56 o
   6   6  16         65.66         72.98        24.79 o
   7   6  16        141.34        155.79        47.28 o
   8   6  16        165.69        205.60        38.51 o
   9   6  16          1.19         60.56        39.21 o
  10   6  16         80.03        118.56        29.04 o
  -9   7  16        137.70        125.38        29.58 o
  -8   7  16        479.40        425.43        35.75 o
  -7   7  16        295.06        332.81        30.85 o
  -6   7  16        351.66        296.33        48.58 o
  -5   7  16        327.07        337.06        43.54 o
  -4   7  16        207.26        207.72        41.53 o
  -3   7  16        176.43        148.33        32.62 o
  -2   7  16         23.34        -29.01        30.36 o
  -1   7  16         25.92         26.27        27.91 o
   0   7  16        318.68        341.08        28.31 o
   1   7  16        116.00         82.53        34.45 o
   2   7  16        289.67        262.18        40.94 o
   3   7  16         50.20         85.95        34.38 o
   4   7  16         33.14         44.13        37.64 o
   5   7  16         70.96         79.61        38.68 o
   6   7  16         24.83         35.69        24.98 o
   7   7  16         73.77         48.80        60.73 o
   8   7  16        138.24        157.91        30.41 o
  -7   8  16        401.68        429.26        38.62 o
  -6   8  16        130.94        126.62        40.36 o
  -5   8  16         59.66         52.91        27.61 o
  -4   8  16          7.55         29.31        20.55 o
  -3   8  16        124.38        136.54        30.74 o
  -2   8  16          9.70         29.18        31.75 o
  -1   8  16       1074.38       1081.35        83.27 o
   0   8  16         12.99         22.06        19.15 o
   1   8  16        712.22        672.44        49.51 o
   2   8  16        165.53        162.34        29.61 o
   3   8  16        166.84        218.63        50.31 o
   4   8  16        120.90        143.40        32.66 o
   5   8  16         79.30        110.75        48.35 o
   6   8  16        155.72        185.63        25.04 o
  -3   9  16         32.81         36.54        30.63 o
  -2   9  16        173.07        149.42        27.11 o
  -1   9  16         34.61         51.26        43.76 o
   0   9  16        140.62        169.82        35.70 o
   1   9  16        404.87        381.18        35.89 o
   2   9  16        251.89        192.52        43.84 o
   3   9  16        461.79        495.65       106.04 o
 -13   0  17        305.58        298.50        28.60 o
 -11   0  17         21.94         46.35        44.02 o
  -9   0  17       3536.77       3579.27       102.13 o
  -7   0  17        116.92        160.07        20.76 o
  -5   0  17        845.33        948.21        32.31 o
  -3   0  17        245.06        220.27        19.42 o
  -1   0  17       5895.54       6228.60       156.79 o
   1   0  17         44.51         42.72        13.75 o
   3   0  17       2809.51       2855.95        67.74 o
   5   0  17        578.99        589.72        44.92 o
   7   0  17        704.81        767.81        35.52 o
   9   0  17       3622.24       3589.34        97.56 o
  11   0  17         19.28         22.48        15.77 o
  13   0  17         24.69        -36.16        24.11 o
 -13   1  17        153.36        178.11        36.79 o
 -12   1  17        104.72        143.78        16.42 o
 -11   1  17         88.46        123.30        35.38 o
 -10   1  17       3647.11       3596.49        68.78 o
  -9   1  17        186.98        212.34        17.85 o
  -8   1  17        572.76        546.31        26.05 o
  -7   1  17        367.04        416.05        20.67 o
  -6   1  17         97.29        121.63        14.66 o
  -5   1  17        969.12       1000.42        35.27 o
  -4   1  17         91.34        103.55         9.72 o
  -3   1  17       1363.82       1385.49        32.03 o
  -2   1  17       4761.43       4703.14        89.33 o
  -1   1  17       1507.17       1459.11        42.98 o
   0   1  17       1749.03       1555.29        35.38 o
   1   1  17        116.61        186.10        11.98 o
   2   1  17        467.41        515.90        16.42 o
   3   1  17        911.68       1041.72        32.17 o
   4   1  17        647.25        638.32        29.21 o
   5   1  17        206.15        186.27        17.82 o
   6   1  17          5.57         -3.16         9.58 o
   7   1  17       8098.35       7724.65       127.49 o
   8   1  17       2729.50       2530.21        58.76 o
   9   1  17        282.64        315.03        17.59 o
  10   1  17        569.32        561.10        21.89 o
  11   1  17          4.79         -1.30         9.93 o
  12   1  17         12.60          8.31        13.64 o
  13   1  17          0.18         17.53        15.49 o
 -13   2  17        184.56        229.32        26.95 o
 -12   2  17        353.74        326.32        34.64 o
 -11   2  17        537.66        533.27        39.27 o
 -10   2  17        813.21        807.66        32.89 o
  -9   2  17       1144.85       1066.05        40.53 o
  -8   2  17        307.03        296.64        19.24 o
  -7   2  17          0.73          2.20         8.19 o
  -6   2  17        160.36        170.73        15.98 o
  -5   2  17       1311.83       1344.71        34.97 o
  -4   2  17          1.90         11.81         9.22 o
  -3   2  17       1852.09       2015.53        49.13 o
  -2   2  17        332.28        377.92        20.43 o
  -1   2  17       3404.99       3365.09       112.05 o
   0   2  17        708.78        734.31        26.12 o
   1   2  17        733.90        679.49        22.16 o
   2   2  17       2734.12       2762.66        57.79 o
   3   2  17       1339.43       1418.68        37.27 o
   4   2  17        435.34        468.17        17.89 o
   5   2  17        879.71        851.72        27.42 o
   6   2  17         61.94         75.22        17.23 o
   7   2  17        653.05        633.04        43.54 o
   8   2  17       1052.64        982.17        30.46 o
   9   2  17         19.36          2.43        19.17 o
  10   2  17        394.21        438.09        35.92 o
  11   2  17          0.55        -14.03        13.98 o
  12   2  17        113.03        114.31        18.63 o
 -12   3  17        226.78        223.90        58.06 o
 -11   3  17        231.67        248.17        60.20 o
 -10   3  17        149.78        127.27        26.03 o
  -9   3  17        528.09        519.67        32.64 o
  -8   3  17        148.69        142.44        14.05 o
  -7   3  17        741.96        718.68        30.09 o
  -6   3  17         12.21         14.50        11.22 o
  -5   3  17        929.70        877.19        23.06 o
  -4   3  17         25.26         32.16         8.37 o
  -3   3  17        161.18        162.89         7.83 o
  -2   3  17          6.52         12.14        10.70 o
  -1   3  17       2411.88       2393.14        49.07 o
   0   3  17        428.54        481.34        28.66 o
   1   3  17        528.20        558.08        22.17 o
   2   3  17        144.54        143.97        15.10 o
   3   3  17        742.81        821.06        27.57 o
   4   3  17        244.56        240.96        15.95 o
   5   3  17         11.82          0.36         9.20 o
   6   3  17       4881.10       4690.18       108.44 o
   7   3  17        863.49        825.13        36.49 o
   8   3  17        437.09        498.86        33.81 o
   9   3  17         10.11          5.57        18.05 o
  10   3  17        167.23        153.92        51.33 o
  11   3  17         24.72         74.17       129.83 o
  12   3  17        130.84         47.55        31.91 o
 -12   4  17          3.91         32.86        27.00 o
 -11   4  17          2.64         22.80        31.16 o
 -10   4  17       1009.21       1031.08        43.17 o
  -9   4  17       1791.64       1582.87        56.03 o
  -8   4  17        101.29        101.21        18.64 o
  -7   4  17        124.68        111.17        18.06 o
  -6   4  17        725.31        717.00        31.19 o
  -5   4  17         24.45         33.01        14.17 o
  -4   4  17        210.23        201.76        19.26 o
  -3   4  17        288.21        307.48        24.16 o
  -2   4  17        196.96        282.65        23.81 o
  -1   4  17       3912.95       3888.29        93.71 o
   0   4  17        376.16        387.79        18.65 o
   1   4  17        198.01        218.68        16.95 o
   2   4  17       1797.67       1751.85        56.61 o
   3   4  17        136.18        122.43        14.12 o
   4   4  17        125.46        122.00        17.04 o
   5   4  17        359.36        402.67        25.50 o
   6   4  17         43.33         47.93        14.91 o
   7   4  17        292.64        339.75        27.30 o
   8   4  17         20.72          2.80        22.68 o
   9   4  17        616.38        659.78        43.36 o
  10   4  17        532.10        475.35        35.42 o
  11   4  17         78.62         53.42        25.69 o
 -11   5  17         62.57         60.31        38.78 o
 -10   5  17         13.35        -22.98        20.13 o
  -9   5  17        798.01        792.03        55.75 o
  -8   5  17         95.38         99.21        24.99 o
  -7   5  17        127.90        173.89        39.07 o
  -6   5  17         21.53         29.40        18.30 o
  -5   5  17        966.01        936.95        35.25 o
  -4   5  17        583.95        602.77        33.62 o
  -3   5  17        774.96        745.22        50.33 o
  -2   5  17        902.04        871.99        39.17 o
  -1   5  17        806.05        743.12        43.31 o
   0   5  17         13.15         14.21        15.09 o
   1   5  17       1171.96       1116.84        35.57 o
   2   5  17          7.40        -18.40        16.04 o
   3   5  17        896.62        824.89        25.89 o
   4   5  17       1615.95       1410.62        61.84 o
   5   5  17       1474.11       1306.40        55.18 o
   6   5  17        157.85        213.13        20.79 o
   7   5  17         49.69         41.43        18.82 o
   8   5  17        243.24        288.97        37.13 o
   9   5  17        819.80        824.14        65.40 o
  10   5  17        115.23         80.45        50.46 o
  11   5  17         45.28         77.06        55.60 o
 -10   6  17        566.47        717.88        45.82 o
  -9   6  17          2.82        -31.28        49.66 o
  -8   6  17        217.16        222.29        41.81 o
  -7   6  17         40.02         50.32        26.40 o
  -6   6  17         83.52         79.33        46.47 o
  -5   6  17        613.94        673.84        29.26 o
  -4   6  17       1804.68       1624.92        56.67 o
  -3   6  17          9.47        -17.98        22.35 o
  -2   6  17        444.46        485.87        39.15 o
  -1   6  17        422.50        480.08        29.99 o
   0   6  17         58.51         43.79        18.87 o
   1   6  17         48.35         54.23        20.80 o
   2   6  17         69.78         64.79        16.19 o
   3   6  17        396.56        361.22        39.93 o
   4   6  17        516.19        545.01        24.06 o
   5   6  17          1.72         -0.13        18.20 o
   6   6  17        755.58        768.14        55.01 o
   7   6  17          8.17          2.39        25.82 o
   8   6  17        156.96        205.94        32.31 o
   9   6  17        219.63        249.55        29.81 o
  -8   7  17         40.17         59.15        20.67 o
  -7   7  17        608.94        606.87        60.04 o
  -6   7  17         80.41         71.18        50.92 o
  -5   7  17        353.68        401.37        41.52 o
  -4   7  17        465.84        486.90        32.33 o
  -3   7  17         25.72         21.46        18.27 o
  -2   7  17         44.81         59.02        34.00 o
  -1   7  17         70.07         64.29        18.53 o
   0   7  17        579.49        610.11        44.76 o
   1   7  17          1.74          0.87        28.74 o
   2   7  17         77.29         57.19        29.64 o
   3   7  17        246.65        247.84        30.74 o
   4   7  17         37.74         34.60        26.42 o
   5   7  17         11.45         -8.69        18.86 o
   6   7  17         73.53         56.00        19.93 o
   7   7  17        294.57        313.57        56.58 o
   8   7  17         39.38         48.03        28.45 o
  -6   8  17         12.32         14.64        43.08 o
  -5   8  17         96.14        101.15        41.95 o
  -4   8  17        611.50        602.98        32.73 o
  -3   8  17        539.69        567.62        45.85 o
  -2   8  17        335.77        275.29        37.92 o
  -1   8  17        175.29        222.29        49.38 o
   0   8  17         32.30          8.01        45.09 o
   1   8  17        410.99        451.05        49.46 o
   2   8  17          9.45        -18.43        37.66 o
   3   8  17          0.50         29.29        55.76 o
   4   8  17          0.29         12.25        29.69 o
   5   8  17          5.11          5.13        39.10 o
   6   8  17        225.79        172.39        27.34 o
  -3   9  17        313.41        371.81        73.35 o
  -2   9  17         23.09         62.28        24.83 o
  -1   9  17         25.69         13.01        22.20 o
   0   9  17          0.50          3.45        52.42 o
   1   9  17          6.77         39.68        44.65 o
   2   9  17         27.31         44.33        56.65 o
 -12   0  18          6.80         38.12        25.51 o
 -10   0  18         19.95         39.79        30.53 o
  -8   0  18        254.80        341.38        31.24 o
  -6   0  18        253.95        223.30        21.30 o
  -4   0  18       4765.81       5183.97       116.45 o
  -2   0  18         13.57         19.38        11.19 o
   0   0  18       3889.00       4436.27       107.52 o
   2   0  18       2644.93       2862.23        73.81 o
   4   0  18       5298.87       5238.77       116.46 o
   6   0  18        231.02        350.93        25.31 o
   8   0  18        679.11        670.47        34.69 o
  10   0  18        279.51        354.27        31.07 o
  12   0  18         60.05        130.19        21.27 o
 -13   1  18         18.76         36.35        18.70 o
 -12   1  18          2.85         -0.57        15.60 o
 -11   1  18         89.28         77.14        33.46 o
 -10   1  18         61.66         87.51        14.13 o
  -9   1  18          0.57          7.68        12.24 o
  -8   1  18          2.54          5.28        11.13 o
  -7   1  18        104.56        130.46        12.74 o
  -6   1  18        785.72        793.14        20.96 o
  -5   1  18       2180.85       2097.81        50.84 o
  -4   1  18          0.21         14.23         8.94 o
  -3   1  18        473.78        520.78        29.57 o
  -2   1  18        261.69        352.03        17.42 o
  -1   1  18         81.43         50.97         9.04 o
   0   1  18       1672.80       1612.55        42.61 o
   1   1  18       2849.79       3150.11        57.67 o
   2   1  18       1757.11       1935.22        39.21 o
   3   1  18       2297.52       2528.02        40.92 o
   4   1  18         54.75         39.49        18.33 o
   5   1  18       2377.81       2209.82        51.93 o
   6   1  18       1616.42       1457.31        40.45 o
   7   1  18        313.92        302.15        15.56 o
   8   1  18       1405.95       1280.90        43.60 o
   9   1  18         33.71         33.41        14.11 o
  10   1  18          1.34         21.93        11.88 o
  11   1  18        187.44        219.37        19.43 o
  12   1  18         26.93         27.22        12.82 o
 -13   2  18        973.18        957.29        53.86 o
 -12   2  18        571.71        637.28        41.15 o
 -11   2  18        473.01        479.45        33.24 o
 -10   2  18        406.25        383.61        30.36 o
  -9   2  18        866.68        914.44        43.72 o
  -8   2  18         14.30         30.06        13.99 o
  -7   2  18        466.62        442.02        23.06 o
  -6   2  18        955.10        873.64        28.42 o
  -5   2  18       2067.01       2172.45        46.68 o
  -4   2  18       1460.29       1566.22        36.11 o
  -3   2  18       4478.92       4611.25        86.64 o
  -2   2  18        159.31        177.04        18.74 o
  -1   2  18         35.08         27.03        13.59 o
   0   2  18        344.57        344.70        22.31 o
   1   2  18       2878.53       3096.70        70.52 o
   2   2  18        196.00        210.64        12.77 o
   3   2  18        875.45        866.93        30.19 o
   4   2  18        376.89        366.32        15.57 o
   5   2  18         49.37         64.63        10.75 o
   6   2  18        358.00        396.71        37.91 o
   7   2  18          0.10         -5.55        11.88 o
   8   2  18        226.42        210.19        21.02 o
   9   2  18        939.93        892.91        33.58 o
  10   2  18        162.12        160.98        21.19 o
  11   2  18        174.01        181.97        37.86 o
  12   2  18         77.09         70.34        16.97 o
 -12   3  18        101.74        114.85        43.15 o
 -11   3  18        658.04        617.39        42.47 o
 -10   3  18         91.27         89.23        30.88 o
  -9   3  18        558.01        586.63        23.97 o
  -8   3  18        149.30        134.74        14.26 o
  -7   3  18         11.08         11.25         8.21 o
  -6   3  18        228.68        277.44        11.96 o
  -5   3  18         11.25          4.96        12.92 o
  -4   3  18       2166.99       2211.95        92.27 o
  -3   3  18         62.43         66.93        10.88 o
  -2   3  18       6224.63       6101.97       121.93 o
  -1   3  18         40.66         50.71        10.33 o
   0   3  18        155.98        248.45        18.50 o
   1   3  18        293.67        338.11        24.75 o
   2   3  18        128.49        155.63        15.01 o
   3   3  18         35.14         40.91         9.19 o
   4   3  18       1423.39       1392.86        34.50 o
   5   3  18        296.84        312.33        22.70 o
   6   3  18        957.28        977.42        35.17 o
   7   3  18          0.07         -7.08         9.83 o
   8   3  18        101.48         98.98        19.21 o
   9   3  18        489.78        594.23        55.35 o
  10   3  18        133.79        172.82        19.52 o
  11   3  18          3.81         15.53        28.04 o
  12   3  18        423.35        477.11        43.20 o
 -12   4  18        225.38        194.08        38.56 o
 -11   4  18        848.79        790.66        38.87 o
 -10   4  18       1351.27       1304.86        52.00 o
  -9   4  18        446.47        443.03        49.75 o
  -8   4  18        105.42        106.77        20.11 o
  -7   4  18        151.06        137.96        29.07 o
  -6   4  18        742.60        747.21        49.72 o
  -5   4  18        100.16        123.39        16.10 o
  -4   4  18         46.23         31.67        17.03 o
  -3   4  18        796.77        788.36        38.96 o
  -2   4  18         99.91         77.66        14.42 o
  -1   4  18       1501.94       1521.70        46.16 o
   0   4  18         19.77         16.56        12.12 o
   1   4  18         85.77        100.31        14.89 o
   2   4  18         43.61         40.12        11.20 o
   3   4  18        174.01        231.10        18.56 o
   4   4  18        103.44         94.61        17.40 o
   5   4  18       1725.66       1634.37        66.48 o
   6   4  18        253.85        238.63        22.01 o
   7   4  18        173.62        153.14        29.23 o
   8   4  18        109.04        121.79        35.82 o
   9   4  18          5.77         39.21        17.07 o
  10   4  18        202.90        213.49        32.91 o
  11   4  18        150.30        206.74        52.36 o
 -11   5  18          0.05         -0.04        24.15 o
 -10   5  18        124.40        119.67        27.66 o
  -9   5  18        278.12        273.08        26.36 o
  -8   5  18         16.45         14.91        22.07 o
  -7   5  18        114.28        102.08        24.76 o
  -6   5  18         58.72         55.26        19.76 o
  -5   5  18         49.10         44.68        24.32 o
  -4   5  18       1350.34       1279.48        53.32 o
  -3   5  18         61.69         64.36        16.98 o
  -2   5  18       1064.84       1105.49        36.44 o
  -1   5  18        770.44        796.80        31.59 o
   0   5  18        414.72        430.19        23.68 o
   1   5  18        961.28        827.47        39.85 o
   2   5  18         48.79         37.82        13.53 o
   3   5  18        220.93        223.92        16.38 o
   4   5  18        135.21        120.48        20.42 o
   5   5  18       1716.17       1616.10        48.59 o
   6   5  18         89.46         81.34        32.25 o
   7   5  18          2.94         -5.68        26.88 o
   8   5  18        242.34        262.54        39.71 o
   9   5  18         67.71         28.44        28.08 o
  10   5  18        357.68        453.68        65.09 o
 -10   6  18        219.90        250.11        33.59 o
  -9   6  18          1.80         25.65        27.83 o
  -8   6  18        628.92        534.47        63.51 o
  -7   6  18         21.96         24.03        21.44 o
  -6   6  18          6.90         -3.91        27.21 o
  -5   6  18        576.76        577.18        35.15 o
  -4   6  18        126.75        191.61        24.63 o
  -3   6  18         70.35        120.46        26.52 o
  -2   6  18        458.65        469.69        33.92 o
  -1   6  18       2694.86       2432.39        98.59 o
   0   6  18        224.78        206.06        29.70 o
   1   6  18        247.61        264.11        25.62 o
   2   6  18        234.46        264.70        18.23 o
   3   6  18         26.91         49.67        24.00 o
   4   6  18          2.83         -4.16        19.58 o
   5   6  18        584.08        580.26        39.23 o
   6   6  18         21.32         53.93        20.07 o
   7   6  18         25.02         26.87        26.27 o
   8   6  18         56.32         57.98        25.76 o
   9   6  18         58.93         77.70        21.28 o
  -8   7  18        703.35        837.05        45.05 o
  -7   7  18        275.62        212.52        61.42 o
  -6   7  18        649.67        628.19        57.86 o
  -5   7  18        423.65        443.09        53.96 o
  -4   7  18        208.44        221.64        30.17 o
  -3   7  18        332.05        382.42        64.89 o
  -2   7  18         26.60         39.58        19.10 o
  -1   7  18          0.00          2.35        23.05 o
   0   7  18        162.97        142.55        18.84 o
   1   7  18         15.29          3.59        27.63 o
   2   7  18         17.35         35.44        29.26 o
   3   7  18         42.10         30.92        26.85 o
   4   7  18          0.72        -23.49        26.38 o
   5   7  18         84.55         70.00        59.77 o
   6   7  18         21.41         21.92        27.64 o
   7   7  18        139.54        107.24        63.69 o
   8   7  18        110.53         78.62        31.82 o
  -6   8  18          9.46         43.53        38.50 o
  -5   8  18        211.10        232.68        44.71 o
  -4   8  18         86.75        101.68        19.41 o
  -3   8  18          0.46         12.74        32.86 o
  -2   8  18        152.52        176.94        34.25 o
  -1   8  18        206.98        257.41        37.53 o
   0   8  18         96.08        124.54        32.02 o
   1   8  18         17.37         25.01        28.63 o
   2   8  18        294.96        267.47        27.20 o
   3   8  18         40.83          8.41        35.11 o
   4   8  18          6.50        -37.61        30.27 o
   5   8  18          0.03          2.20        57.99 o
   6   8  18        225.96        252.25        31.22 o
  -2   9  18        392.95        387.50        78.65 o
  -1   9  18         46.70         56.20        38.59 o
   0   9  18         40.15         24.62        34.86 o
   1   9  18        478.34        476.52        36.41 o
   2   9  18         18.12         34.15        44.07 o
 -13   0  19        510.34        640.48        42.03 o
 -11   0  19        101.41        102.44        27.74 o
  -9   0  19        425.01        379.10        35.29 o
  -7   0  19       1749.97       1615.90        61.61 o
  -5   0  19       2732.90       2569.46        96.61 o
  -3   0  19      14125.93      14731.65       352.12 o
  -1   0  19         29.46         38.45        11.31 o
   1   0  19       5464.98       5553.58       147.90 o
   3   0  19        733.38        761.26        30.11 o
   5   0  19        294.27        381.64        20.85 o
   7   0  19        538.65        564.30        32.38 o
   9   0  19        383.60        422.93        32.70 o
  11   0  19        569.11        597.58        39.18 o
 -13   1  19        189.58        182.51        23.44 o
 -12   1  19         12.29        -14.85        20.46 o
 -11   1  19        109.61         86.28        21.21 o
 -10   1  19        683.30        730.45        33.39 o
  -9   1  19          7.27         22.60         9.85 o
  -8   1  19         17.71         22.05        17.29 o
  -7   1  19        181.54        175.66        12.99 o
  -6   1  19        369.12        412.84        17.08 o
  -5   1  19          0.15         12.50         6.26 o
  -4   1  19        487.59        546.84        25.82 o
  -3   1  19        458.66        491.45        23.28 o
  -2   1  19       4793.12       4758.78       106.66 o
  -1   1  19        142.68        210.41        13.16 o
   0   1  19         66.76         74.46        12.38 o
   1   1  19       2773.18       3035.54        56.99 o
   2   1  19        197.28        222.02        12.16 o
   3   1  19          2.39          1.13         3.66 o
   4   1  19       1800.26       1724.53        59.15 o
   5   1  19        956.27        925.77        41.96 o
   6   1  19        677.74        698.50        28.79 o
   7   1  19       8090.56       7576.83       134.09 o
   8   1  19        604.50        648.75        27.25 o
   9   1  19        151.55        153.15        18.94 o
  10   1  19        583.01        621.82        30.65 o
  11   1  19         30.82         37.77        16.23 o
  12   1  19        381.88        382.94        27.52 o
 -13   2  19        158.71        222.31        32.52 o
 -12   2  19        609.33        643.03        45.97 o
 -11   2  19         88.73        117.52        25.15 o
 -10   2  19       2230.79       2085.04        86.83 o
  -9   2  19        509.83        547.34        28.34 o
  -8   2  19         29.61          7.57        16.43 o
  -7   2  19        507.46        455.55        35.61 o
  -6   2  19          0.02        -16.84        11.23 o
  -5   2  19       1734.63       1657.18        41.47 o
  -4   2  19         25.66         29.34        11.97 o
  -3   2  19         30.83         51.44        14.78 o
  -2   2  19       3039.25       2973.35        86.17 o
  -1   2  19        817.83        784.42        26.74 o
   0   2  19       1103.97       1215.85        36.30 o
   1   2  19       1853.03       1747.56        57.56 o
   2   2  19         38.26         43.65        14.30 o
   3   2  19       1934.92       1971.77        41.17 o
   4   2  19          8.08         -8.19         6.05 o
   5   2  19       1226.34       1239.43        41.76 o
   6   2  19        218.13        205.07        24.88 o
   7   2  19        320.45        343.26        30.77 o
   8   2  19       1621.97       1462.61        45.80 o
   9   2  19        307.47        351.65        33.02 o
  10   2  19         30.42         30.70        24.17 o
  11   2  19        189.12        167.56        22.45 o
  12   2  19         97.12        142.24        38.73 o
 -12   3  19         41.43         36.69        43.48 o
 -11   3  19         56.61         48.97        31.40 o
 -10   3  19         47.39         63.02        30.92 o
  -9   3  19          9.03          6.46        15.74 o
  -8   3  19        187.54        183.06        15.56 o
  -7   3  19          5.98          8.85         8.36 o
  -6   3  19        173.42        189.42        16.30 o
  -5   3  19        267.83        284.24        14.01 o
  -4   3  19        384.92        365.09        18.31 o
  -3   3  19         61.78         78.61        14.50 o
  -2   3  19         12.81         21.92        13.79 o
  -1   3  19         64.61         87.35        15.23 o
   0   3  19       1568.49       1637.73        61.68 o
   1   3  19       1240.69       1183.71        33.31 o
   2   3  19        319.54        382.83        19.61 o
   3   3  19       1456.28       1359.53        51.75 o
   4   3  19        709.90        754.78        29.28 o
   5   3  19       1969.15       1904.76        77.28 o
   6   3  19       4414.38       4206.19       123.29 o
   7   3  19        607.86        593.11        46.07 o
   8   3  19        236.23        276.92        28.80 o
   9   3  19        365.60        399.73        35.64 o
  10   3  19        384.68        493.41        42.45 o
  11   3  19          2.17        -29.34        26.22 o
  12   3  19        208.22        257.70        41.62 o
 -12   4  19         45.59        112.89        46.93 o
 -11   4  19         21.09         67.26        34.51 o
 -10   4  19        106.06        102.53        22.20 o
  -9   4  19         51.29         46.25        21.63 o
  -8   4  19        374.22        405.79        29.36 o
  -7   4  19         55.05         31.21        18.60 o
  -6   4  19         22.50         50.36        15.66 o
  -5   4  19        100.96         70.88        27.20 o
  -4   4  19        330.66        345.83        32.62 o
  -3   4  19        473.40        488.48        25.60 o
  -2   4  19        146.41        131.44        16.02 o
  -1   4  19       1714.25       1676.14        50.63 o
   0   4  19        355.51        367.51        28.19 o
   1   4  19        259.03        274.30        18.01 o
   2   4  19        442.76        484.13        23.78 o
   3   4  19         11.96         16.89        10.06 o
   4   4  19        311.07        276.32        22.40 o
   5   4  19        105.78        113.57        24.37 o
   6   4  19         94.84         89.55        18.70 o
   7   4  19         20.97         25.32        16.57 o
   8   4  19         43.52         58.59        22.15 o
   9   4  19        260.71        243.28        34.06 o
  10   4  19        292.82        260.35        36.31 o
  11   4  19        673.23        695.81        52.13 o
 -11   5  19        764.82        781.21        51.01 o
 -10   5  19         25.96        -29.68        36.25 o
  -9   5  19          0.09        -28.46        28.89 o
  -8   5  19         73.48         57.67        18.44 o
  -7   5  19        192.72        197.24        23.95 o
  -6   5  19        260.09        295.52        34.33 o
  -5   5  19        386.11        361.58        30.95 o
  -4   5  19         63.35         69.36        17.80 o
  -3   5  19       1615.14       1566.38        50.03 o
  -2   5  19       2173.24       2087.35        68.74 o
  -1   5  19          6.10          3.99        13.77 o
   0   5  19         85.30         86.80        16.25 o
   1   5  19         25.75         27.92        11.52 o
   2   5  19         90.01         70.60        20.74 o
   3   5  19        237.17        228.98        27.88 o
   4   5  19          1.30          3.47        14.28 o
   5   5  19        558.59        614.23        34.35 o
   6   5  19          7.40          3.64        21.79 o
   7   5  19         28.84         72.56        27.43 o
   8   5  19         37.28         42.84        16.90 o
   9   5  19         16.19         21.38        21.97 o
  10   5  19        188.74        168.54        55.27 o
 -10   6  19        215.89        203.13        32.54 o
  -9   6  19         82.45         91.60        27.25 o
  -8   6  19          0.15         11.25        23.86 o
  -7   6  19          4.43        -29.73        38.53 o
  -6   6  19         70.22         52.53        23.90 o
  -5   6  19          9.42         21.95        22.28 o
  -4   6  19          9.39         13.28        21.81 o
  -3   6  19        201.70        208.81        22.53 o
  -2   6  19         81.23         95.55        18.51 o
  -1   6  19        658.25        638.76        37.66 o
   0   6  19          1.47         -7.21        14.63 o
   1   6  19        606.16        571.66        43.34 o
   2   6  19        717.85        663.59        24.71 o
   3   6  19         13.01         25.62        24.38 o
   4   6  19          0.13         10.77        12.96 o
   5   6  19          0.07         28.52        21.59 o
   6   6  19         53.80         37.98        18.00 o
   7   6  19        106.75         93.13        18.58 o
   8   6  19          5.57        -29.94        27.52 o
   9   6  19          2.73          8.25        34.89 o
  -8   7  19        323.26        371.02        37.46 o
  -7   7  19        205.24        176.02        56.58 o
  -6   7  19          1.10         34.20        22.40 o
  -5   7  19         53.05         75.75        18.78 o
  -4   7  19        374.47        351.13        52.02 o
  -3   7  19       1383.23       1228.77        57.34 o
  -2   7  19        565.84        554.11        44.18 o
  -1   7  19        348.74        308.15        27.77 o
   0   7  19        115.47        135.38        20.46 o
   1   7  19          7.02          8.76        22.44 o
   2   7  19        194.22        224.77        24.54 o
   3   7  19          0.31         22.79        23.88 o
   4   7  19        448.95        440.82        33.53 o
   5   7  19          1.92          8.09        25.78 o
   6   7  19          0.88         -6.10        19.54 o
   7   7  19         92.42        180.14        68.24 o
   8   7  19         15.64         32.26        31.03 o
  -6   8  19        284.04        230.44        30.67 o
  -5   8  19        459.29        472.75        35.50 o
  -4   8  19        476.23        443.80        44.47 o
  -3   8  19          6.85        -44.03        36.11 o
  -2   8  19        338.07        308.33        27.70 o
  -1   8  19          0.42         14.52        30.17 o
   0   8  19        252.66        236.92        22.31 o
   1   8  19          5.53        -14.03        25.74 o
   2   8  19         14.25          3.86        25.63 o
   3   8  19         29.64         62.02        45.65 o
   4   8  19         15.44         22.42        24.97 o
   5   8  19        180.27        221.43        42.07 o
   6   8  19          5.99         52.40        27.21 o
  -1   9  19         89.73         14.89        22.49 o
   0   9  19         92.61         43.17        48.84 o
   1   9  19          0.48         50.75        61.49 o
 -12   0  20        209.94        217.58        84.08 o
 -10   0  20        451.43        471.72        40.78 o
  -8   0  20       1522.56       1369.39        50.89 o
  -6   0  20        711.34        708.52        29.42 o
  -4   0  20      15270.50      16038.06       322.80 o
  -2   0  20       4682.03       4327.69       107.96 o
   0   0  20      20969.99      21443.82       504.20 o
   2   0  20        869.50        946.42        33.27 o
   4   0  20         17.36         27.89        11.31 o
   6   0  20       1531.90       1363.69        56.13 o
   8   0  20        105.09         91.16        24.38 o
  10   0  20          2.75         -3.97        20.82 o
  12   0  20        149.60        217.26        29.95 o
 -13   1  20        290.70        361.94        29.93 o
 -12   1  20        326.93        330.20        35.91 o
 -11   1  20          1.93          4.82        27.92 o
 -10   1  20        192.62        183.34        16.41 o
  -9   1  20         25.11         37.05        15.73 o
  -8   1  20         67.05         87.93        13.02 o
  -7   1  20       3462.51       3459.72        67.31 o
  -6   1  20          0.44          4.27         8.48 o
  -5   1  20         26.95         32.10         8.97 o
  -4   1  20         96.33         87.05        11.10 o
  -3   1  20        557.76        555.66        30.32 o
  -2   1  20        410.05        441.49        27.04 o
  -1   1  20        369.68        362.83        16.62 o
   0   1  20         51.25         77.43        10.90 o
   1   1  20       2340.01       2227.86        72.11 o
   2   1  20       3505.09       3920.29        67.20 o
   3   1  20       3820.68       3819.70        63.82 o
   4   1  20        306.31        354.30        20.97 o
   5   1  20        941.53        937.14        37.96 o
   6   1  20        847.70        821.85        30.16 o
   7   1  20          5.62         -1.98         9.02 o
   8   1  20       1262.32       1186.28        41.33 o
   9   1  20       1594.84       1477.86        46.50 o
  10   1  20          0.85         -5.33        10.95 o
  11   1  20        594.11        716.78        34.11 o
  12   1  20        132.16        136.58        21.62 o
 -12   2  20        107.75        113.03        22.27 o
 -11   2  20        265.46        299.97        44.86 o
 -10   2  20        972.66        960.90        69.56 o
  -9   2  20         15.21         35.67        26.94 o
  -8   2  20        198.90        227.71        18.90 o
  -7   2  20        770.58        780.95        30.26 o
  -6   2  20         73.43         68.12        11.74 o
  -5   2  20         34.41         40.44        10.54 o
  -4   2  20        198.18        219.80        13.76 o
  -3   2  20        174.51        168.67        13.76 o
  -2   2  20        417.09        529.73        32.15 o
  -1   2  20          6.60         12.11         9.30 o
   0   2  20       7929.43       7771.73       159.61 o
   1   2  20        418.95        398.19        30.23 o
   2   2  20       1751.56       1733.57        53.43 o
   3   2  20         13.02          7.27         6.99 o
   4   2  20       1408.12       1301.83        40.16 o
   5   2  20        177.07        205.96        16.93 o
   6   2  20        649.91        618.17        28.91 o
   7   2  20        879.16        861.17        50.44 o
   8   2  20        169.08        160.44        23.67 o
   9   2  20         63.01         81.76        21.01 o
  10   2  20        668.58        670.08        41.55 o
  11   2  20         92.47        127.69        19.83 o
  12   2  20        509.21        588.43        40.98 o
 -12   3  20          2.35        -56.80        37.87 o
 -11   3  20        300.04        332.69        31.62 o
 -10   3  20        623.04        614.94        37.29 o
  -9   3  20        160.87        165.76        18.25 o
  -8   3  20         78.68         77.76        13.61 o
  -7   3  20         29.89         37.37         8.99 o
  -6   3  20         56.39         47.48        18.72 o
  -5   3  20         30.09          3.93        10.71 o
  -4   3  20         49.93         77.56        11.29 o
  -3   3  20        418.31        429.96        29.63 o
  -2   3  20        313.00        315.87        19.60 o
  -1   3  20       1652.50       1577.63        50.77 o
   0   3  20        734.46        725.23        33.54 o
   1   3  20       5645.36       5787.61       108.60 o
   2   3  20        475.13        487.62        30.03 o
   3   3  20          3.15          6.20         8.56 o
   4   3  20        717.87        788.79        50.02 o
   5   3  20       1866.21       1796.51        54.30 o
   6   3  20        106.67        104.77        17.52 o
   7   3  20        589.16        670.35        41.34 o
   8   3  20         26.07         13.27        16.22 o
   9   3  20       1327.84       1304.84        78.72 o
  10   3  20        505.73        568.72        53.64 o
  11   3  20          7.32         -1.56        19.04 o
  12   3  20         39.18         35.89        25.51 o
 -11   4  20       1892.34       1716.40       114.15 o
 -10   4  20        272.85        267.36        26.81 o
  -9   4  20         13.77         24.29        18.14 o
  -8   4  20        431.52        439.39        38.68 o
  -7   4  20        495.72        416.59        31.73 o
  -6   4  20       1104.01       1049.44        42.64 o
  -5   4  20        970.17       1011.22        34.78 o
  -4   4  20        960.70        971.27        39.05 o
  -3   4  20          8.90         13.82        11.84 o
  -2   4  20         11.96         -2.96         9.33 o
  -1   4  20        128.82        135.77        14.25 o
   0   4  20        135.37        173.85        16.86 o
   1   4  20        329.09        342.91        19.95 o
   2   4  20        828.97        865.38        28.86 o
   3   4  20         33.03         39.67        10.75 o
   4   4  20        771.37        809.95        50.66 o
   5   4  20         14.02          8.39        10.25 o
   6   4  20         49.44         45.63        26.01 o
   7   4  20       2756.60       2541.52        90.20 o
   8   4  20        189.10        193.68        25.10 o
   9   4  20         55.40         17.86        30.40 o
  10   4  20        200.30        189.50        45.44 o
  11   4  20         68.38         -3.62        31.09 o
 -11   5  20        221.48        216.65        32.38 o
 -10   5  20        101.07         61.45        61.38 o
  -9   5  20        145.79        148.88        25.88 o
  -8   5  20          2.50         25.97        32.30 o
  -7   5  20        269.92        262.70        31.47 o
  -6   5  20        825.70        844.49        36.00 o
  -5   5  20        218.83        215.96        23.46 o
  -4   5  20        209.85        177.60        24.78 o
  -3   5  20       1247.44       1242.03        62.84 o
  -2   5  20          0.50          4.34        13.04 o
  -1   5  20          5.69         -0.32        22.70 o
   0   5  20        342.31        321.13        24.59 o
   1   5  20        993.82       1004.37        35.83 o
   2   5  20        712.03        674.69        35.74 o
   3   5  20        972.96        949.49        41.01 o
   4   5  20        325.41        363.36        23.49 o
   5   5  20       1722.29       1569.17        48.47 o
   6   5  20         11.20         19.47        22.95 o
   7   5  20        419.08        368.26        53.16 o
   8   5  20          2.75          7.36        21.13 o
   9   5  20        384.65        418.70        43.91 o
  10   5  20        486.52        577.14        56.13 o
  -9   6  20        255.17        232.37        55.82 o
  -8   6  20          2.75        -21.33        41.78 o
  -7   6  20         28.80          1.55        25.95 o
  -6   6  20         21.35         37.24        19.07 o
  -5   6  20         35.86         51.81        20.74 o
  -4   6  20         82.01         60.59        22.55 o
  -3   6  20        320.20        349.66        34.29 o
  -2   6  20        279.57        305.43        28.22 o
  -1   6  20        193.03        187.91        22.11 o
   0   6  20        265.88        240.61        22.60 o
   1   6  20        315.87        313.13        21.43 o
   2   6  20         59.58         33.85        20.69 o
   3   6  20         31.67         99.59        48.93 o
   4   6  20        136.56        124.20        16.14 o
   5   6  20         57.85         30.64        32.66 o
   6   6  20        262.08        278.95        32.35 o
   7   6  20         26.37         53.13        23.49 o
   8   6  20          5.05         -6.63        52.05 o
   9   6  20          3.22         39.83        27.06 o
  -8   7  20          6.73         20.47        25.46 o
  -7   7  20        142.73        137.61        38.73 o
  -6   7  20         37.37         21.59        29.92 o
  -5   7  20        130.37        106.56        38.92 o
  -4   7  20         97.26         53.15        27.69 o
  -3   7  20         40.77        100.30        26.16 o
  -2   7  20         12.60         -8.95        40.78 o
  -1   7  20          5.92          6.67        32.63 o
   0   7  20         26.81         -4.77        27.65 o
   1   7  20         77.81         82.33        21.18 o
   2   7  20        172.80        158.24        26.46 o
   3   7  20          5.25         16.23        26.04 o
   4   7  20        258.68        294.02        43.41 o
   5   7  20         51.69         82.90        25.16 o
   6   7  20         79.99        109.47        29.65 o
   7   7  20        415.38        449.38        49.00 o
  -6   8  20        101.82         81.45        29.44 o
  -5   8  20        164.77        173.28        26.60 o
  -4   8  20         31.63         70.92        38.54 o
  -3   8  20        125.80        106.98        37.84 o
  -2   8  20        129.92        144.99        22.35 o
  -1   8  20         13.68         27.10        29.35 o
   0   8  20         31.72         81.06        47.34 o
   1   8  20          7.68         -2.48        36.30 o
   2   8  20         20.55         48.41        32.70 o
   3   8  20          1.48        -13.96        22.24 o
   4   8  20        453.97        436.80        37.95 o
   5   8  20         11.19         -5.39        29.29 o
 -13   0  21        223.72        264.41        40.84 o
 -11   0  21        472.28        492.32        43.92 o
  -9   0  21       2270.68       2186.04        75.23 o
  -7   0  21       1642.98       1556.14        58.63 o
  -5   0  21       1774.60       1804.76        70.46 o
  -3   0  21       1573.29       1655.68        66.09 o
  -1   0  21       1187.59       1259.54        40.71 o
   1   0  21       5602.20       6240.65       148.01 o
   3   0  21       4220.14       4180.75       103.72 o
   5   0  21       1380.35       1362.89        40.37 o
   7   0  21        241.25        292.17        25.41 o
   9   0  21         20.47          6.06        15.05 o
  11   0  21        134.56        104.13        39.64 o
 -13   1  21          1.99         32.55        22.11 o
 -12   1  21        151.84        111.26        36.75 o
 -11   1  21        379.42        382.44        33.27 o
 -10   1  21       1272.14       1138.54        45.12 o
  -9   1  21        331.55        333.10        19.03 o
  -8   1  21       2434.51       2169.63        48.05 o
  -7   1  21       1318.52       1358.59        41.14 o
  -6   1  21          5.07          3.87         9.28 o
  -5   1  21         32.68         41.68         7.61 o
  -4   1  21        231.67        257.80        24.52 o
  -3   1  21         19.44         20.38         9.71 o
  -2   1  21        166.73        202.44        16.74 o
  -1   1  21         10.58         29.17         9.41 o
   0   1  21       3721.86       3922.57        74.54 o
   1   1  21        443.25        498.14        20.14 o
   2   1  21       2433.61       2493.88        51.81 o
   3   1  21        129.37        161.70         7.71 o
   4   1  21        867.67        835.47        37.45 o
   5   1  21        364.31        411.85        25.15 o
   6   1  21      13377.95      12752.14       237.72 o
   7   1  21       1584.12       1519.22        60.47 o
   8   1  21          2.20          0.53        17.34 o
   9   1  21        273.83        246.91        30.66 o
  10   1  21         83.23         85.45        17.84 o
  11   1  21         56.47         47.82        16.23 o
  12   1  21         54.71         94.99        20.66 o
 -12   2  21        232.41        211.54        24.21 o
 -11   2  21        382.63        417.22        29.03 o
 -10   2  21        388.71        410.78        39.11 o
  -9   2  21        116.94        107.39        19.46 o
  -8   2  21        621.76        681.91        28.95 o
  -7   2  21        831.64        803.49        29.93 o
  -6   2  21          5.47         13.33        21.15 o
  -5   2  21        438.02        451.41        30.90 o
  -4   2  21       3759.70       3733.13        79.66 o
  -3   2  21       1683.16       1638.19        40.78 o
  -2   2  21       3222.00       3050.60        70.29 o
  -1   2  21       2412.93       2469.64        67.59 o
   0   2  21        546.33        628.64        30.45 o
   1   2  21         15.81         16.16        12.82 o
   2   2  21        184.99        280.30        23.11 o
   3   2  21         78.92         80.31        10.62 o
   4   2  21        198.68        188.30        15.49 o
   5   2  21       4206.19       4148.39       104.42 o
   6   2  21       1266.92       1135.75        44.05 o
   7   2  21        921.56        916.01        47.31 o
   8   2  21        310.30        368.78        24.83 o
   9   2  21        667.70        641.10        59.37 o
  10   2  21         97.82        123.79        19.57 o
  11   2  21        231.53        315.01        31.90 o
  12   2  21        210.55        264.77        32.68 o
 -12   3  21         17.17         22.38        22.21 o
 -11   3  21         81.73        138.34        47.30 o
 -10   3  21        936.94        919.66        45.68 o
  -9   3  21        731.69        712.86        33.94 o
  -8   3  21        390.42        375.73        27.03 o
  -7   3  21       2608.86       2545.62        65.42 o
  -6   3  21         96.70        122.68        13.27 o
  -5   3  21        268.88        306.06        16.30 o
  -4   3  21       1929.19       1882.68        66.31 o
  -3   3  21          2.93          4.74        14.72 o
  -2   3  21         40.08         46.97        12.16 o
  -1   3  21        117.96        131.92        23.20 o
   0   3  21          1.89        -11.75        16.73 o
   1   3  21         65.64         76.37        15.02 o
   2   3  21        539.41        512.62        34.85 o
   3   3  21        335.45        339.54        30.56 o
   4   3  21        535.12        610.34        28.79 o
   5   3  21       1606.23       1542.08        79.25 o
   6   3  21          2.69          1.19        13.86 o
   7   3  21          1.04        -10.80        13.04 o
   8   3  21        576.99        536.16        50.64 o
   9   3  21       2626.21       2524.67        68.14 o
  10   3  21          0.69         64.84        21.10 o
  11   3  21        676.32        827.90        52.18 o
 -11   4  21       1859.10       1821.05       130.97 o
 -10   4  21         18.44        -20.46        22.26 o
  -9   4  21         95.81         79.51        19.65 o
  -8   4  21          6.29         15.20        12.55 o
  -7   4  21         16.20         20.94        15.95 o
  -6   4  21         94.82        101.59        22.83 o
  -5   4  21        971.29       1034.91        36.15 o
  -4   4  21       1509.09       1478.44        54.56 o
  -3   4  21          0.13        -15.66        11.29 o
  -2   4  21        144.33        125.56        16.77 o
  -1   4  21        262.26        318.61        25.58 o
   0   4  21        159.73        142.68        15.54 o
   1   4  21         70.70         73.12        22.27 o
   2   4  21         55.62         64.59        17.11 o
   3   4  21        385.11        401.62        26.09 o
   4   4  21         21.96         26.37        12.20 o
   5   4  21       1180.80       1135.85        42.30 o
   6   4  21         30.34         45.53        22.63 o
   7   4  21        553.46        653.14        41.41 o
   8   4  21         19.80         42.30        17.94 o
   9   4  21         54.85         55.62        48.08 o
  10   4  21        713.54        772.30        72.23 o
  11   4  21        169.99        175.34        72.32 o
 -10   5  21         46.11         42.37        32.67 o
  -9   5  21         10.45         10.44        29.47 o
  -8   5  21        468.23        420.89        42.82 o
  -7   5  21        698.90        679.60        77.62 o
  -6   5  21        161.66        142.18        24.63 o
  -5   5  21         97.05         66.99        22.61 o
  -4   5  21        932.83        899.24        36.57 o
  -3   5  21        674.64        670.31        33.04 o
  -2   5  21        409.15        412.95        35.30 o
  -1   5  21        935.68        923.15        38.85 o
   0   5  21        550.59        578.68        29.17 o
   1   5  21        175.05        181.20        16.99 o
   2   5  21          7.06         18.37        12.16 o
   3   5  21         55.06         90.20        17.85 o
   4   5  21       1242.37       1140.53        49.48 o
   5   5  21        242.73        257.08        44.41 o
   6   5  21         68.01         47.97        18.11 o
   7   5  21        116.62        138.18        27.68 o
   8   5  21         43.20         16.51        43.56 o
   9   5  21        618.93        659.82        80.88 o
  10   5  21         76.95         71.67        72.14 o
  -9   6  21         45.01         99.53        26.04 o
  -8   6  21        230.49        189.96        30.50 o
  -7   6  21         77.95         79.63        34.14 o
  -6   6  21       1555.19       1510.99        60.87 o
  -5   6  21        937.17       1001.38        46.53 o
  -4   6  21        688.98        612.85        46.72 o
  -3   6  21         82.14        108.01        26.79 o
  -2   6  21         81.13         79.57        37.46 o
  -1   6  21         54.22         69.34        26.75 o
   0   6  21         43.50         73.15        21.39 o
   1   6  21         25.00         25.69        15.89 o
   2   6  21         12.18         38.64        15.86 o
   3   6  21         19.60         25.16        12.93 o
   4   6  21         85.93         96.88        26.50 o
   5   6  21         27.81         77.47        27.60 o
   6   6  21          3.14          5.59        27.59 o
   7   6  21          1.93         18.36        28.12 o
   8   6  21          2.46        -19.03        47.30 o
   9   6  21          6.50         85.96        23.76 o
  -8   7  21          1.96         -9.66        22.03 o
  -7   7  21          0.47          8.77        19.73 o
  -6   7  21         11.77         37.11        29.58 o
  -5   7  21          0.56         10.72        26.13 o
  -4   7  21        125.36         94.99        41.34 o
  -3   7  21          1.15         -8.11        17.14 o
  -2   7  21        232.31        289.79        30.40 o
  -1   7  21        224.90        262.62        26.74 o
   0   7  21         38.01         54.03        31.49 o
   1   7  21          4.67         23.22        21.02 o
   2   7  21          0.07         15.46        13.86 o
   3   7  21        214.87        208.71        49.70 o
   4   7  21       1104.68       1172.94        44.77 o
   5   7  21         30.98         -2.58        20.44 o
   6   7  21        154.99        191.00        27.08 o
   7   7  21         41.12         56.05        32.99 o
  -5   8  21         29.04         24.47        18.49 o
  -4   8  21          8.42         -4.33        20.93 o
  -3   8  21        126.60         94.04        21.44 o
  -2   8  21        148.65        119.07        32.10 o
  -1   8  21          9.00        -21.98        22.87 o
   0   8  21         19.35         50.99        19.30 o
   1   8  21        179.73        196.53        28.37 o
   2   8  21         62.12         68.00        30.63 o
   3   8  21        101.63        112.60        33.63 o
   4   8  21         30.49         65.34        56.96 o
   5   8  21          1.69         12.11        21.17 o
 -12   0  22        132.17         60.70        32.24 o
 -10   0  22        195.04        148.26        34.30 o
  -8   0  22        475.58        458.65        33.58 o
  -6   0  22        533.36        522.18        32.50 o
  -4   0  22       1595.20       1395.52        59.30 o
  -2   0  22       2727.98       2481.44        69.66 o
   0   0  22       3041.49       2974.95        79.49 o
   2   0  22         35.37         74.06        12.76 o
   4   0  22        434.04        456.74        38.27 o
   6   0  22        312.60        320.85        25.64 o
   8   0  22       3152.66       2784.13        86.91 o
  10   0  22         65.94         35.32        23.96 o
  12   0  22        668.50        681.19        62.84 o
 -12   1  22         57.40         60.34        25.54 o
 -11   1  22         27.20         26.52        17.84 o
 -10   1  22         91.83         93.33        19.66 o
  -9   1  22        807.87        813.93        30.62 o
  -8   1  22         13.04          8.98        17.04 o
  -7   1  22       1231.53       1181.16        28.40 o
  -6   1  22        256.42        262.90        13.97 o
  -5   1  22       1165.59       1209.55        39.57 o
  -4   1  22        613.25        613.68        27.82 o
  -3   1  22       1843.06       1745.03        45.52 o
  -2   1  22        891.83        918.90        29.76 o
  -1   1  22          5.39          1.10        14.47 o
   0   1  22        286.33        312.91        17.62 o
   1   1  22        626.31        622.74        23.13 o
   2   1  22        172.11        231.77        12.92 o
   3   1  22        517.24        535.65        16.54 o
   4   1  22          0.01         -3.61         6.15 o
   5   1  22        565.31        624.26        33.83 o
   6   1  22       1088.64       1046.30        36.51 o
   7   1  22        518.19        575.41        41.07 o
   8   1  22         46.84         54.58        18.06 o
   9   1  22        334.14        315.98        23.42 o
  10   1  22         63.93         62.69        18.15 o
  11   1  22         93.41        101.00        18.37 o
  12   1  22        446.17        475.88        31.21 o
 -12   2  22         43.35         52.71        19.07 o
 -11   2  22         98.84         76.31        25.20 o
 -10   2  22        914.24        810.11        44.87 o
  -9   2  22        716.76        740.02        39.58 o
  -8   2  22         32.56         21.28        19.75 o
  -7   2  22         92.79         87.66        19.89 o
  -6   2  22        330.68        352.04        24.37 o
  -5   2  22        640.45        719.83        29.56 o
  -4   2  22       7272.43       6959.00       132.47 o
  -3   2  22          7.95          9.25        10.40 o
  -2   2  22         19.92         14.46        10.32 o
  -1   2  22       2487.23       2383.33        62.37 o
   0   2  22        199.23        223.04        17.18 o
   1   2  22       3211.98       3317.08        94.48 o
   2   2  22         48.49         57.89        10.75 o
   3   2  22       1503.76       1509.46        34.77 o
   4   2  22       1539.77       1426.18        44.71 o
   5   2  22        125.06        120.53        17.62 o
   6   2  22        504.29        586.66        37.26 o
   7   2  22        633.05        636.71        51.20 o
   8   2  22        199.35        196.15        29.96 o
   9   2  22        322.66        379.48        30.98 o
  10   2  22          0.20         11.43        15.10 o
  11   2  22       1113.28       1176.57        58.48 o
  12   2  22         55.06         50.08        19.00 o
 -12   3  22        142.32        145.51        26.92 o
 -11   3  22          0.88        -13.88        32.30 o
 -10   3  22        135.86        162.61        25.51 o
  -9   3  22        278.34        297.43        32.65 o
  -8   3  22        529.93        525.69        32.50 o
  -7   3  22         33.33         49.60        13.18 o
  -6   3  22        749.26        760.23        25.89 o
  -5   3  22       1426.73       1333.47        44.90 o
  -4   3  22        408.14        390.66        24.35 o
  -3   3  22       1733.65       1653.00        41.07 o
  -2   3  22       1475.45       1340.49        51.45 o
  -1   3  22          0.14         -9.18        12.12 o
   0   3  22       3801.26       3699.92       101.01 o
   1   3  22         20.64         35.13        13.42 o
   2   3  22        185.79        182.91        17.88 o
   3   3  22        231.02        231.16        20.97 o
   4   3  22        688.03        716.91        31.62 o
   5   3  22       3895.22       3865.60       108.88 o
   6   3  22       1125.82       1147.12        36.17 o
   7   3  22        254.46        256.81        25.97 o
   8   3  22         41.21         69.44        19.40 o
   9   3  22         16.23         26.29        21.23 o
  10   3  22        482.81        563.55        35.99 o
  11   3  22          3.19          0.32        29.34 o
 -11   4  22         41.11         26.19        43.31 o
 -10   4  22         66.89         61.60        21.28 o
  -9   4  22        314.50        303.11        31.96 o
  -8   4  22         76.16         26.95        30.56 o
  -7   4  22         13.29         20.88        28.23 o
  -6   4  22        318.40        261.68        28.49 o
  -5   4  22       2479.23       2291.25        80.32 o
  -4   4  22       1182.79       1194.58        33.67 o
  -3   4  22       2193.45       1932.39        52.66 o
  -2   4  22        817.15        864.76        30.14 o
  -1   4  22         19.04          9.88        16.27 o
   0   4  22       1058.03       1055.35        33.00 o
   1   4  22        158.75        184.97        16.27 o
   2   4  22        964.37        953.58        34.34 o
   3   4  22          0.64          2.00        12.14 o
   4   4  22        526.84        610.11        36.23 o
   5   4  22          2.98         11.06        13.48 o
   6   4  22        117.83        168.06        22.03 o
   7   4  22        368.66        449.25        43.85 o
   8   4  22        153.20        166.55        38.28 o
   9   4  22         37.62         74.38        30.96 o
  10   4  22        508.75        576.79        93.06 o
  11   4  22        154.58        196.58        34.98 o
 -10   5  22         66.50         46.21        25.15 o
  -9   5  22          1.35          3.57        39.43 o
  -8   5  22         37.34         19.35        19.52 o
  -7   5  22         11.63         37.48        25.12 o
  -6   5  22        407.22        462.12        28.77 o
  -5   5  22        126.81        103.60        21.91 o
  -4   5  22        265.66        285.93        20.21 o
  -3   5  22       1140.46       1114.84        51.86 o
  -2   5  22          0.63         18.09        18.34 o
  -1   5  22         56.93         75.33        20.03 o
   0   5  22          5.62        -15.08        21.45 o
   1   5  22        184.66        192.06        17.68 o
   2   5  22        253.12        232.09        20.11 o
   3   5  22        121.35        137.94        15.24 o
   4   5  22        337.11        359.90        26.22 o
   5   5  22        568.78        616.42        36.08 o
   6   5  22        169.09         89.28        32.76 o
   7   5  22         94.43        106.02        23.78 o
   8   5  22        105.07        137.61        33.71 o
   9   5  22        324.91        271.60        43.45 o
  10   5  22        223.97        299.66        41.16 o
  -9   6  22        277.33        338.11        34.66 o
  -8   6  22          0.91          3.65        29.20 o
  -7   6  22        951.55        874.30        71.08 o
  -6   6  22        463.71        473.71        38.73 o
  -5   6  22        123.96        180.33        27.40 o
  -4   6  22        307.57        309.75        26.34 o
  -3   6  22        963.21       1087.14        69.15 o
  -2   6  22         76.09         43.31        23.22 o
  -1   6  22         85.60         93.80        33.04 o
   0   6  22        773.14        703.04        34.37 o
   1   6  22        499.84        532.72        32.74 o
   2   6  22        885.29        859.18        32.09 o
   3   6  22        121.28        116.41        12.23 o
   4   6  22          0.34         10.19        27.37 o
   5   6  22        194.98        194.98        34.21 o
   6   6  22        250.13        268.38        29.41 o
   7   6  22         87.25         47.11        37.03 o
   8   6  22         64.57         95.09        45.46 o
   9   6  22        158.23        161.46        24.31 o
  -8   7  22        103.28        141.46        26.43 o
  -7   7  22         20.06          8.42        22.74 o
  -6   7  22         75.39         82.87        24.26 o
  -5   7  22         28.93          9.11        22.28 o
  -4   7  22          0.01         -8.46        26.42 o
  -3   7  22          3.84        -23.53        27.73 o
  -2   7  22        371.47        376.57        31.32 o
  -1   7  22        435.44        452.10        33.78 o
   0   7  22         53.82         64.86        30.52 o
   1   7  22        480.55        509.92        29.80 o
   2   7  22       1640.26       1533.52        43.15 o
   3   7  22         13.32          6.69        26.23 o
   4   7  22       1681.84       1690.11        51.87 o
   5   7  22         41.76         30.06        24.94 o
   6   7  22         14.63        -28.95        19.30 o
   7   7  22        697.18        624.17        48.88 o
  -5   8  22         23.97         86.26        37.87 o
  -4   8  22         12.04        -17.95        30.13 o
  -3   8  22         24.35         25.35        34.97 o
  -2   8  22          3.44         -8.15        37.99 o
  -1   8  22        217.04        259.07        39.25 o
   0   8  22        142.63        158.43        23.01 o
   1   8  22        511.02        509.74        30.00 o
   2   8  22        360.91        455.79        60.41 o
   3   8  22         30.35         74.18        23.06 o
   4   8  22        162.71        137.53        46.56 o
   5   8  22        227.44        229.93        30.81 o
 -11   0  23          0.05         27.44        39.09 o
  -9   0  23       1866.66       1866.35        64.83 o
  -7   0  23          2.48        -17.87        31.67 o
  -5   0  23        186.89        182.10        15.74 o
  -3   0  23        478.73        499.08        45.14 o
  -1   0  23        407.84        450.50        30.28 o
   1   0  23        143.97        102.58        17.64 o
   3   0  23        104.20         70.77        15.90 o
   5   0  23       1504.84       1437.78        62.98 o
   7   0  23        270.12        278.85        54.29 o
   9   0  23         16.90          5.33        25.97 o
  11   0  23        675.73        680.13        65.98 o
 -12   1  23         37.93         44.92        43.48 o
 -11   1  23         11.52         45.07        21.41 o
 -10   1  23        404.48        433.29        37.03 o
  -9   1  23         25.24         50.29        16.84 o
  -8   1  23       1458.28       1320.59        38.90 o
  -7   1  23         12.62         25.96         8.74 o
  -6   1  23        726.30        724.91        22.64 o
  -5   1  23        126.27        127.01        12.09 o
  -4   1  23        290.49        315.83        19.20 o
  -3   1  23       1372.88       1359.72        64.36 o
  -2   1  23        180.37        200.74        14.97 o
  -1   1  23         52.50         41.35        13.54 o
   0   1  23        787.38        787.52        29.60 o
   1   1  23         45.37         42.64        12.89 o
   2   1  23         89.31        124.21        11.55 o
   3   1  23        104.27        120.48         9.09 o
   4   1  23        273.08        324.58        19.69 o
   5   1  23        451.49        478.78        26.02 o
   6   1  23       6830.97       6256.68       122.31 o
   7   1  23       1048.95        951.67        33.58 o
   8   1  23       2111.71       2015.84        51.75 o
   9   1  23          1.33         -2.30        15.47 o
  10   1  23         15.51         30.38        21.88 o
  11   1  23        224.81        231.28        26.20 o
  12   1  23        184.83        175.84        24.63 o
 -12   2  23        130.40        142.01        28.05 o
 -11   2  23        148.11        100.03        31.30 o
 -10   2  23         62.98         66.27        21.11 o
  -9   2  23         58.70         94.17        15.37 o
  -8   2  23        334.19        280.50        20.70 o
  -7   2  23          2.35         16.17        17.68 o
  -6   2  23         11.30         10.50        12.66 o
  -5   2  23        519.49        493.74        32.78 o
  -4   2  23        169.63        209.51        15.87 o
  -3   2  23          2.80         15.73        10.03 o
  -2   2  23        657.17        666.20        33.50 o
  -1   2  23       1484.34       1511.19        63.44 o
   0   2  23          5.94         15.15        10.24 o
   1   2  23       1303.56       1276.56        43.38 o
   2   2  23        378.00        373.01        23.72 o
   3   2  23        445.35        494.02        24.89 o
   4   2  23        179.35        172.58        28.19 o
   5   2  23         52.45         57.90        14.29 o
   6   2  23        306.05        371.72        30.50 o
   7   2  23       1851.22       1771.29        62.08 o
   8   2  23        350.82        377.04        28.01 o
   9   2  23         28.30         14.42        24.76 o
  10   2  23          8.67         24.46        20.57 o
  11   2  23        479.58        477.94        36.90 o
  12   2  23         57.29         74.13        28.03 o
 -12   3  23        216.54        239.52        29.83 o
 -11   3  23         40.89         64.83        35.72 o
 -10   3  23         21.99         13.71        15.57 o
  -9   3  23        244.10        311.37        23.05 o
  -8   3  23         33.94         47.01        14.91 o
  -7   3  23         75.88         53.31        15.74 o
  -6   3  23        110.52        149.40        16.28 o
  -5   3  23        559.19        508.24        30.30 o
  -4   3  23        233.30        247.49        14.65 o
  -3   3  23        141.77        142.75        22.86 o
  -2   3  23         12.91         12.69        18.79 o
  -1   3  23         65.91         30.61        10.15 o
   0   3  23         71.79         99.43        16.91 o
   1   3  23        477.65        588.62        27.31 o
   2   3  23        215.51        203.46        22.42 o
   3   3  23        753.11        726.64        33.74 o
   4   3  23         65.32         59.63        15.29 o
   5   3  23       1518.00       1466.15        43.39 o
   6   3  23        150.87        208.52        34.22 o
   7   3  23         92.40        103.08        17.64 o
   8   3  23          0.04         -1.93        29.26 o
   9   3  23         23.69          4.44        17.58 o
  10   3  23        470.72        547.93        73.20 o
  11   3  23        235.00        255.92        47.01 o
 -11   4  23        530.37        582.74        46.00 o
 -10   4  23          4.40        -15.46        40.86 o
  -9   4  23        169.48        115.17        31.76 o
  -8   4  23          1.44         29.93        21.98 o
  -7   4  23        712.69        711.73        43.73 o
  -6   4  23       1936.12       1718.72        64.11 o
  -5   4  23        568.74        542.15        22.24 o
  -4   4  23          2.91          1.57        12.83 o
  -3   4  23         36.38         41.76        18.56 o
  -2   4  23        213.59        200.89        22.86 o
  -1   4  23         18.86         13.50        12.36 o
   0   4  23        691.62        761.29        29.44 o
   1   4  23        546.12        570.71        36.55 o
   2   4  23        949.13        940.17        49.66 o
   3   4  23        211.21        244.55        22.07 o
   4   4  23        506.08        500.50        31.20 o
   5   4  23        665.96        635.41        35.55 o
   6   4  23        303.29        369.75        29.17 o
   7   4  23         29.94         31.84        23.85 o
   8   4  23        105.29        163.23        32.44 o
   9   4  23        502.61        553.25        56.34 o
  10   4  23        147.19        147.05        32.66 o
 -10   5  23        669.28        650.87        48.47 o
  -9   5  23        195.04        221.44        34.76 o
  -8   5  23        286.70        243.52        35.42 o
  -7   5  23        104.54        103.60        20.03 o
  -6   5  23         14.57         40.98        15.93 o
  -5   5  23        428.66        403.50        38.91 o
  -4   5  23       1394.69       1249.26        52.93 o
  -3   5  23        120.26        127.72        20.46 o
  -2   5  23       1975.42       1838.73        70.34 o
  -1   5  23       1489.24       1431.83        40.17 o
   0   5  23          0.03         -5.43        21.39 o
   1   5  23         83.56         74.40        20.25 o
   2   5  23        321.52        390.53        31.56 o
   3   5  23         87.97        106.64        23.24 o
   4   5  23        218.75        293.61        25.65 o
   5   5  23       1277.65       1295.64        70.24 o
   6   5  23        217.37        314.73        39.76 o
   7   5  23        285.60        303.05        34.73 o
   8   5  23          1.01         43.39        27.12 o
   9   5  23        230.70        158.26        58.20 o
  10   5  23       1802.92       1749.13        79.16 o
  -9   6  23        707.74        679.80        45.25 o
  -8   6  23         55.59         21.90        27.28 o
  -7   6  23        128.77        139.15        38.75 o
  -6   6  23        438.17        422.56        34.52 o
  -5   6  23        443.10        438.55        45.13 o
  -4   6  23        172.59        162.99        24.99 o
  -3   6  23        472.43        460.23        60.75 o
  -2   6  23         74.98         55.96        26.65 o
  -1   6  23        162.65        147.48        31.61 o
   0   6  23        361.89        370.57        28.82 o
   1   6  23          5.49         -4.71        15.09 o
   2   6  23          0.34         14.90        15.80 o
   3   6  23         81.50         81.37        17.94 o
   4   6  23        153.93        179.96        29.03 o
   5   6  23         46.64         42.30        18.44 o
   6   6  23         21.90         27.50        24.31 o
   7   6  23         20.41         50.17        35.34 o
   8   6  23         54.60         80.74        42.26 o
  -7   7  23         11.66          0.80        32.12 o
  -6   7  23          0.01         15.22        22.86 o
  -5   7  23          6.24         12.19        24.94 o
  -4   7  23         44.96         25.54        27.79 o
  -3   7  23         21.56         -9.11        26.42 o
  -2   7  23          3.47         -4.77        49.92 o
  -1   7  23         90.33         94.36        45.57 o
   0   7  23          4.52          3.36        25.98 o
   1   7  23        166.32        163.91        42.87 o
   2   7  23        342.50        398.75        32.51 o
   3   7  23        103.28         84.04        32.38 o
   4   7  23        382.20        423.90        29.78 o
   5   7  23         23.35         25.46        28.74 o
   6   7  23         10.92         -8.01        62.49 o
   7   7  23        156.78        215.45        33.13 o
  -5   8  23         30.90         52.79        45.18 o
  -4   8  23         64.79         95.71        52.26 o
  -3   8  23       1152.59       1049.11        58.80 o
  -2   8  23         94.48         86.28        63.83 o
  -1   8  23        321.18        341.07        39.98 o
   0   8  23         10.65          1.58        35.23 o
   1   8  23         42.71         56.76        32.48 o
   2   8  23        138.75        149.06        41.57 o
   3   8  23          0.96         15.80        25.12 o
   4   8  23        151.04        148.88        39.72 o
 -12   0  24        470.49        429.86       114.11 o
 -10   0  24       1118.96       1054.71        57.89 o
  -8   0  24        160.04        208.44        26.17 o
  -6   0  24        159.40        173.99        10.81 o
  -4   0  24        334.92        342.50        20.85 o
  -2   0  24       1453.71       1381.56        54.53 o
   0   0  24       1394.49       1335.63        65.37 o
   2   0  24        331.07        300.97        22.41 o
   4   0  24        290.93        288.89        40.07 o
   6   0  24       3208.36       2967.80        94.47 o
   8   0  24        185.44        149.89        22.94 o
  10   0  24         52.54         79.61        22.15 o
  12   0  24         85.86         39.24        36.38 o
 -12   1  24          9.31         12.80        51.33 o
 -11   1  24         23.70         31.77        34.91 o
 -10   1  24         15.30         -3.13        21.45 o
  -9   1  24        766.60        771.36        31.45 o
  -8   1  24          5.98         13.02        12.32 o
  -7   1  24        312.78        327.87        19.91 o
  -6   1  24          1.80        -11.68         7.79 o
  -5   1  24          2.68         13.31        12.36 o
  -4   1  24        667.98        655.57        25.51 o
  -3   1  24        604.85        622.46        28.70 o
  -2   1  24        699.17        748.53        36.23 o
  -1   1  24          4.41         -4.89        14.82 o
   0   1  24          1.12          7.09         9.29 o
   1   1  24       1802.15       1613.13        38.82 o
   2   1  24        145.54        200.15        14.87 o
   3   1  24       4196.43       4219.14        72.97 o
   4   1  24        515.17        513.87        24.92 o
   5   1  24        269.60        274.51        20.75 o
   6   1  24        444.90        511.18        28.11 o
   7   1  24       1055.80       1051.28        38.21 o
   8   1  24        314.55        357.86        28.31 o
   9   1  24        381.43        389.62        44.54 o
  10   1  24         36.91         37.47        20.19 o
  11   1  24        106.98         94.94        26.74 o
  12   1  24        163.92        201.23        23.25 o
 -12   2  24         99.78         85.45        39.65 o
 -11   2  24          6.16         25.79        31.00 o
 -10   2  24        476.98        429.48        45.55 o
  -9   2  24        292.97        347.68        43.02 o
  -8   2  24          0.03          2.55        11.89 o
  -7   2  24        353.17        321.50        30.79 o
  -6   2  24        108.23         77.97        18.86 o
  -5   2  24       2193.41       2073.19        55.10 o
  -4   2  24        492.65        480.37        22.45 o
  -3   2  24         39.29         26.36        13.87 o
  -2   2  24        548.39        616.23        26.96 o
  -1   2  24       1445.39       1379.83        40.44 o
   0   2  24        346.79        290.61        21.09 o
   1   2  24         43.44         56.59        12.75 o
   2   2  24       1063.52       1077.39        30.29 o
   3   2  24         54.98         70.17        12.63 o
   4   2  24        593.51        630.00        33.06 o
   5   2  24         99.11        100.59        16.31 o
   6   2  24        752.38        737.69        29.54 o
   7   2  24        412.95        434.37        36.65 o
   8   2  24          0.26         30.80        17.51 o
   9   2  24        193.25        228.28        31.49 o
  10   2  24         43.65         -2.81        25.82 o
  11   2  24          7.94         31.87        18.52 o
 -11   3  24         57.02         51.47        21.11 o
 -10   3  24         69.11         34.77        35.47 o
  -9   3  24         47.79         88.98        18.14 o
  -8   3  24        228.15        265.17        18.96 o
  -7   3  24         99.65         97.40        13.30 o
  -6   3  24        102.02        135.36        15.56 o
  -5   3  24         63.09         45.00        14.30 o
  -4   3  24        165.57        197.22        16.02 o
  -3   3  24        973.78        910.34        33.31 o
  -2   3  24         25.89          8.79        15.30 o
  -1   3  24        219.25        210.48        18.71 o
   0   3  24         10.15         22.48        16.67 o
   1   3  24        656.34        626.40        28.40 o
   2   3  24         65.00         90.02        18.41 o
   3   3  24        681.39        688.11        40.51 o
   4   3  24         28.15         54.56        16.26 o
   5   3  24       2318.92       2204.98        77.87 o
   6   3  24       1462.22       1461.38        41.85 o
   7   3  24       1068.53       1111.16        46.71 o
   8   3  24         45.06         76.72        20.89 o
   9   3  24         11.03          7.86        17.93 o
  10   3  24         59.52         29.32        34.98 o
  11   3  24        569.95        658.43        74.33 o
 -11   4  24        105.94        140.88        30.85 o
 -10   4  24        677.68        684.44        42.84 o
  -9   4  24        271.50        285.04        30.04 o
  -8   4  24         39.40         31.81        25.30 o
  -7   4  24          0.28        -12.55        21.67 o
  -6   4  24        181.58        132.43        19.81 o
  -5   4  24        352.23        310.18        31.33 o
  -4   4  24          5.80        -14.26        12.45 o
  -3   4  24        429.07        401.18        19.42 o
  -2   4  24         26.36         39.98        15.21 o
  -1   4  24       1147.23       1128.49        34.16 o
   0   4  24        576.40        620.25        32.02 o
   1   4  24       1624.06       1567.30        62.29 o
   2   4  24       1630.13       1528.46        42.28 o
   3   4  24          0.38          2.29        12.23 o
   4   4  24        286.97        250.43        23.00 o
   5   4  24         31.64         24.24        22.45 o
   6   4  24         11.64         10.34        22.53 o
   7   4  24        822.12        887.99        55.45 o
   8   4  24        154.63        181.61        40.94 o
   9   4  24        278.58        278.61        36.36 o
  10   4  24        411.98        436.18        43.72 o
 -10   5  24        136.52        121.34        32.37 o
  -9   5  24         27.24        -29.20        25.48 o
  -8   5  24          1.07         -4.36        25.44 o
  -7   5  24         64.64         50.98        24.49 o
  -6   5  24         21.45         31.42        20.44 o
  -5   5  24        147.32        143.27        18.63 o
  -4   5  24        351.10        356.39        25.99 o
  -3   5  24        297.71        315.55        25.59 o
  -2   5  24        186.25        126.22        27.72 o
  -1   5  24        830.12        850.11        34.86 o
   0   5  24       2276.09       2229.63        96.58 o
   1   5  24        448.37        463.56        39.86 o
   2   5  24         11.63         17.14        13.74 o
   3   5  24         22.17         27.56        24.44 o
   4   5  24       1395.91       1354.88        55.42 o
   5   5  24         97.41        136.60        26.96 o
   6   5  24         33.10         56.94        24.86 o
   7   5  24        111.97        128.70        26.53 o
   8   5  24         15.07         72.42        31.73 o
   9   5  24        314.99        392.37        43.89 o
  -9   6  24          0.97         18.01        23.43 o
  -8   6  24         23.99         17.43        41.93 o
  -7   6  24        312.06        333.39        35.82 o
  -6   6  24        663.49        645.12        36.53 o
  -5   6  24         82.64         69.88        24.96 o
  -4   6  24          0.18        -12.67        28.07 o
  -3   6  24        185.15        146.89        29.58 o
  -2   6  24        143.38        147.28        34.94 o
  -1   6  24         66.67         83.57        19.56 o
   0   6  24        254.06        279.78        25.19 o
   1   6  24         10.46         11.46        16.58 o
   2   6  24         89.75         78.42        20.40 o
   3   6  24        353.73        376.63        25.35 o
   4   6  24        439.75        454.55        35.34 o
   5   6  24        117.78        166.59        19.30 o
   6   6  24          2.58         54.25        33.39 o
   7   6  24        622.24        716.36        87.35 o
   8   6  24         14.18         69.64        25.23 o
  -7   7  24          3.00        -31.51        21.00 o
  -6   7  24        288.14        252.51        29.07 o
  -5   7  24          2.50         16.03        18.43 o
  -4   7  24         10.41         18.58        36.09 o
  -3   7  24         59.12         45.18        35.72 o
  -2   7  24        147.82        126.18        42.21 o
  -1   7  24        552.49        502.05        33.71 o
   0   7  24         46.40         46.06        20.73 o
   1   7  24        894.13        868.72        59.63 o
   2   7  24       1974.92       1872.09        52.21 o
   3   7  24        196.85        183.89        39.54 o
   4   7  24        113.52        122.09        22.29 o
   5   7  24          0.05        -12.81        20.77 o
   6   7  24         14.42         13.89        44.91 o
   7   7  24         41.55         81.98        32.14 o
  -4   8  24         15.33         -7.25        32.05 o
  -3   8  24          6.48         49.46        59.54 o
  -2   8  24          2.46        -14.28        20.79 o
  -1   8  24         20.72         45.89        36.90 o
   0   8  24          1.33         31.95        25.21 o
   1   8  24        135.34        108.95        25.22 o
   2   8  24        185.16        226.41        30.48 o
   3   8  24         17.85         13.96        31.74 o
   4   8  24         10.11         14.42        20.54 o
 -11   0  25        876.00        826.53        43.88 o
  -9   0  25       3762.50       3340.00       180.99 o
  -7   0  25        922.60        826.85        43.07 o
  -5   0  25       2332.95       2154.81        77.80 o
  -3   0  25       2924.16       2789.67       164.82 o
  -1   0  25        102.59        120.30        21.15 o
   1   0  25        204.61        222.17        22.11 o
   3   0  25        377.51        365.48        29.14 o
   5   0  25      13995.64      13535.39       379.34 o
   7   0  25       1323.59       1267.37        52.61 o
   9   0  25        403.66        399.95        50.97 o
  11   0  25         83.75        111.02        31.13 o
 -12   1  25         10.33         15.78        47.51 o
 -11   1  25         22.02         -7.94        49.87 o
 -10   1  25        112.40        128.95        40.89 o
  -9   1  25         52.26         41.25        26.22 o
  -8   1  25       2511.33       2390.06        57.48 o
  -7   1  25        170.56        158.89        15.46 o
  -6   1  25        417.58        402.56        25.78 o
  -5   1  25       1416.98       1293.75        31.62 o
  -4   1  25        236.02        229.06        20.68 o
  -3   1  25         43.29         61.94        12.40 o
  -2   1  25        361.32        409.14        20.50 o
  -1   1  25         89.48         80.95        13.81 o
   0   1  25       2369.18       2256.93        81.18 o
   1   1  25        862.99        800.95        24.78 o
   2   1  25       1559.68       1586.68        42.27 o
   3   1  25         53.97         72.79         8.59 o
   4   1  25       1109.10       1123.93        41.21 o
   5   1  25        584.00        665.84        53.24 o
   6   1  25       3377.71       3370.78       103.24 o
   7   1  25        822.13        774.32        36.07 o
   8   1  25        251.78        328.75        26.34 o
   9   1  25        381.45        420.51        32.36 o
  10   1  25        336.74        330.25        36.50 o
  11   1  25        319.16        417.93        44.28 o
 -12   2  25          0.29          7.29        24.79 o
 -11   2  25       1032.01       1074.80        59.21 o
 -10   2  25        620.13        675.55        38.44 o
  -9   2  25        360.44        353.04        25.95 o
  -8   2  25        360.29        367.76        23.70 o
  -7   2  25        107.16        136.67        15.78 o
  -6   2  25         25.08         46.76        16.35 o
  -5   2  25        389.95        457.38        24.34 o
  -4   2  25          5.63         12.77        10.54 o
  -3   2  25        129.07        138.88        15.05 o
  -2   2  25       1856.37       1769.20        65.34 o
  -1   2  25        146.08        180.01        16.35 o
   0   2  25       1048.18       1000.61        31.84 o
   1   2  25        860.89        904.75        33.81 o
   2   2  25         39.63         54.71        11.60 o
   3   2  25        257.10        314.18        21.23 o
   4   2  25       1649.38       1543.28        42.92 o
   5   2  25       2456.29       2414.87        92.79 o
   6   2  25        364.11        355.38        21.68 o
   7   2  25       1954.10       1800.96        63.96 o
   8   2  25        101.70         75.67        15.88 o
   9   2  25        168.45        219.75        28.39 o
  10   2  25        128.82         69.88        36.02 o
  11   2  25        112.93         90.49        36.87 o
 -11   3  25        149.79        139.94        32.40 o
 -10   3  25        117.55        110.90        27.23 o
  -9   3  25         22.34         32.75        16.12 o
  -8   3  25        212.75        209.62        29.20 o
  -7   3  25        288.34        333.88        37.44 o
  -6   3  25        527.64        479.90        25.71 o
  -5   3  25        589.54        526.84        28.41 o
  -4   3  25         65.28         58.29        10.50 o
  -3   3  25        132.22        122.63        20.23 o
  -2   3  25        673.12        665.48        32.44 o
  -1   3  25        112.41        127.85        28.97 o
   0   3  25         99.61         79.88        26.63 o
   1   3  25       1184.63       1176.24        51.14 o
   2   3  25        398.43        390.46        35.35 o
   3   3  25        744.30        756.55        52.32 o
   4   3  25          7.38         -6.47        15.63 o
   5   3  25       2946.40       2734.29        66.49 o
   6   3  25       1978.17       1762.77        54.01 o
   7   3  25          0.06         -2.92        14.82 o
   8   3  25        293.44        366.87        68.74 o
   9   3  25        802.34        816.96        48.53 o
  10   3  25        769.87        865.02        68.43 o
  11   3  25         73.25         27.17        21.64 o
 -11   4  25        338.24        327.07        44.89 o
 -10   4  25        473.25        568.05        39.62 o
  -9   4  25        159.84        157.01        34.13 o
  -8   4  25         74.92         79.79        21.16 o
  -7   4  25         55.06         67.63        23.34 o
  -6   4  25        827.34        763.23        49.24 o
  -5   4  25        458.49        435.26        26.46 o
  -4   4  25          8.40         23.62        26.19 o
  -3   4  25         43.38         34.18        28.97 o
  -2   4  25        848.57        845.24        37.63 o
  -1   4  25         12.21         11.05        20.13 o
   0   4  25         89.26         96.04        18.19 o
   1   4  25       1170.20       1125.32        57.75 o
   2   4  25        635.20        654.31        38.74 o
   3   4  25          0.01         15.26        13.20 o
   4   4  25         75.67         66.77        22.01 o
   5   4  25        226.37        222.10        26.49 o
   6   4  25        987.26        908.25        43.22 o
   7   4  25        467.54        629.82        88.81 o
   8   4  25         27.21         80.82        29.65 o
   9   4  25          0.26         38.46        44.59 o
  10   4  25         34.18         13.90        33.58 o
 -10   5  25          1.81        -11.62        22.96 o
  -9   5  25         83.33         97.31        37.39 o
  -8   5  25          1.15        -23.72        25.87 o
  -7   5  25        140.88        128.81        39.69 o
  -6   5  25          7.05         -4.69        21.59 o
  -5   5  25          4.71        -18.05        16.15 o
  -4   5  25        103.19        100.88        15.01 o
  -3   5  25         95.74        106.06        21.63 o
  -2   5  25        421.91        458.64        29.02 o
  -1   5  25        161.74        196.32        22.03 o
   0   5  25        159.91        150.25        19.40 o
   1   5  25         88.37        101.66        26.18 o
   2   5  25        853.07        782.93        45.76 o
   3   5  25        155.35        175.18        24.75 o
   4   5  25        609.96        636.48        66.24 o
   5   5  25        726.71        744.43        43.62 o
   6   5  25         15.94         33.04        20.79 o
   7   5  25          5.59         50.69        17.06 o
   8   5  25         83.09         90.18        24.65 o
   9   5  25         31.52          2.53        60.69 o
  -9   6  25         18.28         14.34        26.30 o
  -8   6  25         33.80         56.65        21.42 o
  -7   6  25         22.33         55.51        33.75 o
  -6   6  25          7.71         -2.91        17.60 o
  -5   6  25         56.27         86.58        24.21 o
  -4   6  25        527.74        476.92        30.88 o
  -3   6  25        131.04        134.94        36.79 o
  -2   6  25        318.21        328.73        27.47 o
  -1   6  25        128.97         98.20        22.00 o
   0   6  25        100.05         90.39        20.29 o
   1   6  25       1028.79        938.67        44.46 o
   2   6  25        707.43        689.25        33.87 o
   3   6  25        264.85        259.99        41.50 o
   4   6  25        110.48        136.54        23.00 o
   5   6  25        125.17        193.87        45.34 o
   6   6  25        322.07        366.47        34.96 o
   7   6  25         12.20         63.71        23.16 o
   8   6  25        789.17        805.53        60.33 o
  -7   7  25          1.12        -15.01        20.39 o
  -6   7  25         45.64         68.05        40.11 o
  -5   7  25        168.63        115.18        55.97 o
  -4   7  25         12.01         47.24        17.82 o
  -3   7  25        557.74        535.68        69.78 o
  -2   7  25         16.64        -11.35        30.25 o
  -1   7  25        419.16        394.72        34.82 o
   0   7  25          6.35        -15.49        29.51 o
   1   7  25        339.26        365.66        37.97 o
   2   7  25        681.21        681.32        35.69 o
   3   7  25       1134.56       1061.75        58.17 o
   4   7  25        346.76        319.66        37.65 o
   5   7  25        162.43        245.41        24.56 o
   6   7  25         41.58         -2.98        21.68 o
  -4   8  25         14.88          5.24        23.58 o
  -3   8  25        276.84        263.83        29.19 o
  -2   8  25          3.31         29.15        40.00 o
  -1   8  25          7.84          9.66        37.46 o
   0   8  25        140.64        187.68        31.30 o
   1   8  25         24.63         20.80        23.17 o
   2   8  25         55.31         97.57        28.50 o
   3   8  25         64.22        100.86        28.57 o
 -12   0  26         22.51         32.45        28.70 o
 -10   0  26          6.02         32.24        22.40 o
  -8   0  26         48.31         15.67        19.27 o
  -6   0  26          5.58         12.81        14.15 o
  -4   0  26       3163.07       2923.00        73.48 o
  -2   0  26       1547.24       1532.34        75.52 o
   0   0  26        570.97        513.43        38.85 o
   2   0  26       3806.57       3728.59       112.22 o
   4   0  26       5712.80       5394.57       174.04 o
   6   0  26        144.23        215.07        34.49 o
   8   0  26        750.36        638.70        66.45 o
  10   0  26        694.77        690.80        54.05 o
 -12   1  26          8.44         13.21        36.83 o
 -11   1  26          3.71          8.09        21.04 o
 -10   1  26         87.39         92.03        30.74 o
  -9   1  26        736.65        789.98        30.82 o
  -8   1  26        607.72        718.57        26.05 o
  -7   1  26       1918.06       1825.54        50.34 o
  -6   1  26         96.71         71.99        13.30 o
  -5   1  26        273.77        298.48        18.57 o
  -4   1  26          0.15         23.66        13.81 o
  -3   1  26       9661.92       9238.50       170.57 o
  -2   1  26        800.28        839.11        32.34 o
  -1   1  26        873.70        812.66        27.48 o
   0   1  26        397.37        411.65        21.47 o
   1   1  26        191.65        174.61        15.00 o
   2   1  26        277.78        267.16        15.66 o
   3   1  26       1124.64       1049.44        36.04 o
   4   1  26        923.91        904.83        25.42 o
   5   1  26        947.02        966.17        35.84 o
   6   1  26        514.49        597.85        43.65 o
   7   1  26       1560.54       1400.45        52.80 o
   8   1  26         89.85        108.12        18.90 o
   9   1  26        345.66        374.85        37.77 o
  10   1  26          6.31         -2.75        19.82 o
  11   1  26       1116.23       1072.79       137.90 o
 -12   2  26        340.44        438.09        49.00 o
 -11   2  26       1128.77       1242.15        57.49 o
 -10   2  26          0.02         -9.61        33.33 o
  -9   2  26         14.45         44.74        26.94 o
  -8   2  26       1625.92       1518.43        56.70 o
  -7   2  26        125.53        130.13        21.73 o
  -6   2  26        683.70        673.02        42.03 o
  -5   2  26         82.54         90.78        14.28 o
  -4   2  26       5598.85       5357.27       109.28 o
  -3   2  26       1508.26       1402.42        37.92 o
  -2   2  26       2210.52       2175.35        53.48 o
  -1   2  26          4.15         28.39        14.57 o
   0   2  26        151.56        190.22        17.83 o
   1   2  26       1358.90       1272.24        48.27 o
   2   2  26       1323.72       1325.45        33.85 o
   3   2  26          8.77         15.39         9.85 o
   4   2  26       1194.49       1071.68        26.29 o
   5   2  26          0.42         -1.19        12.13 o
   6   2  26         44.19         61.39        22.65 o
   7   2  26       1700.00       1576.95        52.22 o
   8   2  26        278.73        291.77        32.36 o
   9   2  26         66.28         92.15        22.26 o
  10   2  26        225.21        231.93        28.59 o
  11   2  26        116.58        128.20        30.73 o
 -11   3  26         11.52          2.52        35.77 o
 -10   3  26          0.56        -28.81        26.93 o
  -9   3  26        204.12        253.36        26.78 o
  -8   3  26        446.35        471.87        35.91 o
  -7   3  26        703.70        706.48        30.19 o
  -6   3  26        539.67        540.15        37.47 o
  -5   3  26          0.67          0.69        15.95 o
  -4   3  26       2027.21       1883.95        53.53 o
  -3   3  26       2671.30       2430.64        56.66 o
  -2   3  26        241.06        252.42        22.83 o
  -1   3  26        411.02        455.69        24.87 o
   0   3  26         12.80         17.34        11.97 o
   1   3  26        259.50        264.05        48.19 o
   2   3  26        228.21        244.03        27.45 o
   3   3  26         28.59         35.06        14.14 o
   4   3  26        374.81        349.81        36.09 o
   5   3  26          8.02         11.64        12.82 o
   6   3  26         20.68         48.61        15.60 o
   7   3  26          9.48        -17.34        16.11 o
   8   3  26        114.22        142.85        25.70 o
   9   3  26          1.88         -0.94        30.82 o
  10   3  26          4.65         18.75        18.42 o
  11   3  26         48.35         26.49        42.93 o
 -11   4  26         16.54         30.08        24.83 o
 -10   4  26        290.82        257.79        51.06 o
  -9   4  26         26.73         22.77        19.26 o
  -8   4  26         31.18         34.31        19.71 o
  -7   4  26         84.35         62.54        21.41 o
  -6   4  26        650.41        712.80        39.01 o
  -5   4  26        136.49        130.83        25.25 o
  -4   4  26        661.25        705.80        33.59 o
  -3   4  26        230.67        230.99        31.20 o
  -2   4  26        382.20        372.52        28.38 o
  -1   4  26        158.20        177.14        20.34 o
   0   4  26         68.87         77.65        19.98 o
   1   4  26        480.75        507.66        29.63 o
   2   4  26        265.85        285.25        27.44 o
   3   4  26        137.99        145.84        17.84 o
   4   4  26         80.03        128.09        23.95 o
   5   4  26         32.09         41.47        20.01 o
   6   4  26        775.82        759.43        52.55 o
   7   4  26        269.06        351.36        36.45 o
   8   4  26        540.70        627.71        66.06 o
   9   4  26          8.69         11.89        21.46 o
  10   4  26          3.49          5.88        25.84 o
 -10   5  26         54.53         60.78        25.50 o
  -9   5  26          8.67         14.80        27.42 o
  -8   5  26         34.04          9.73        48.57 o
  -7   5  26         69.41        103.23        42.06 o
  -6   5  26         39.83         46.53        18.16 o
  -5   5  26         68.85         65.45        21.78 o
  -4   5  26         62.73         66.27        27.89 o
  -3   5  26        399.15        408.03        27.53 o
  -2   5  26         12.59         30.87        19.41 o
  -1   5  26          1.34        -15.37        15.38 o
   0   5  26       2703.78       2461.71        77.10 o
   1   5  26       3463.90       3136.16        90.27 o
   2   5  26         69.76        122.06        13.28 o
   3   5  26         12.97         51.65        22.42 o
   4   5  26       3579.54       3188.79       122.49 o
   5   5  26        696.96        682.93        51.05 o
   6   5  26        262.47        233.61        29.87 o
   7   5  26        130.94        143.26        22.20 o
   8   5  26          0.52        -13.99        40.21 o
   9   5  26         78.81         71.62        22.93 o
  -8   6  26         17.78         -0.94        21.00 o
  -7   6  26          3.94         29.08        30.34 o
  -6   6  26        285.55        279.44        43.31 o
  -5   6  26        156.37        196.86        23.30 o
  -4   6  26          0.51         -0.91        21.63 o
  -3   6  26        190.08        208.35        51.86 o
  -2   6  26        446.93        440.48        53.95 o
  -1   6  26         54.96         44.25        35.64 o
   0   6  26        338.74        335.92        31.95 o
   1   6  26        462.93        485.59        32.09 o
   2   6  26        349.02        388.83        43.90 o
   3   6  26         81.52        111.07        14.64 o
   4   6  26        212.41        271.09        27.29 o
   5   6  26        981.74       1010.95        62.35 o
   6   6  26        102.39        117.08        25.56 o
   7   6  26         41.58         95.99        19.97 o
   8   6  26         56.91         71.34        32.52 o
  -7   7  26          8.44         26.00        22.74 o
  -6   7  26          0.01         51.97        25.30 o
  -5   7  26        131.74        124.90        24.60 o
  -4   7  26         59.91         47.72        33.67 o
  -3   7  26          0.14         -5.84        30.54 o
  -2   7  26        323.20        332.90        30.11 o
  -1   7  26        176.01        142.69        35.62 o
   0   7  26        121.61        143.92        32.29 o
   1   7  26        842.14        887.26        56.80 o
   2   7  26       1109.81       1129.78        37.65 o
   3   7  26        837.58        888.78        35.32 o
   4   7  26         36.44         79.22        23.89 o
   5   7  26          3.15        -12.05        28.62 o
   6   7  26          9.66          5.40        20.63 o
  -3   8  26         27.20         11.44        34.79 o
  -2   8  26        112.81        113.02        23.81 o
  -1   8  26          0.01         17.19        33.84 o
   0   8  26         64.87         38.09        32.73 o
   1   8  26         14.73         -3.52        31.68 o
   2   8  26          0.24        -24.76        34.43 o
   3   8  26         18.09          2.92        21.06 o
 -11   0  27          0.29          7.08        30.13 o
  -9   0  27        499.52        411.69        67.82 o
  -7   0  27         30.43         -5.10        14.47 o
  -5   0  27       1334.31       1259.89        47.60 o
  -3   0  27        103.16        116.89        28.49 o
  -1   0  27        493.13        578.81        57.26 o
   1   0  27       2800.36       2756.45        97.84 o
   3   0  27        126.67        149.95        22.97 o
   5   0  27         25.19         40.50        23.42 o
   7   0  27        110.37        109.76        29.74 o
   9   0  27         93.13          4.04        71.23 o
  11   0  27        776.39        760.66        61.17 o
 -12   1  27        545.63        552.83        47.24 o
 -11   1  27        158.77        141.19        46.32 o
 -10   1  27          3.35         19.71        63.35 o
  -9   1  27         82.99         89.24        17.14 o
  -8   1  27         49.22         50.79        20.71 o
  -7   1  27        148.49        155.27        17.24 o
  -6   1  27       1581.12       1372.92        42.74 o
  -5   1  27         74.27         68.13        18.17 o
  -4   1  27       2194.01       2048.87        55.34 o
  -3   1  27         21.18         38.68        17.48 o
  -2   1  27        877.05        900.29        44.42 o
  -1   1  27       1268.73       1294.04        48.21 o
   0   1  27        119.58        138.20        13.46 o
   1   1  27        377.71        386.87        21.76 o
   2   1  27        379.79        438.42        20.41 o
   3   1  27        196.26        222.61        14.12 o
   4   1  27       1266.48       1255.63        35.93 o
   5   1  27        227.25        261.87        23.70 o
   6   1  27        515.85        528.41        29.31 o
   7   1  27        190.48        179.70        21.78 o
   8   1  27        517.94        584.78        44.87 o
   9   1  27         34.69         19.61        18.68 o
  10   1  27        182.79        212.63        29.73 o
  11   1  27          6.34         -8.29        24.09 o
 -11   2  27         24.77         36.22        37.71 o
 -10   2  27          7.42          6.25        17.89 o
  -9   2  27          0.65         -0.30        20.95 o
  -8   2  27         27.50         18.97        26.20 o
  -7   2  27       2849.85       2556.07        59.34 o
  -6   2  27        512.54        494.34        34.79 o
  -5   2  27       1187.09       1164.07        33.48 o
  -4   2  27        550.86        552.61        29.04 o
  -3   2  27          5.92         11.35        12.01 o
  -2   2  27          2.47         -9.64        11.39 o
  -1   2  27        212.53        224.93        21.11 o
   0   2  27        451.89        475.69        27.82 o
   1   2  27       1529.52       1439.87        51.02 o
   2   2  27       1133.04       1051.79        51.59 o
   3   2  27         18.36          9.72        12.42 o
   4   2  27        328.59        315.80        24.59 o
   5   2  27        178.72        189.82        21.12 o
   6   2  27          6.86         -5.72         9.24 o
   7   2  27          3.57         22.97        15.41 o
   8   2  27         79.74         31.99        29.01 o
   9   2  27          0.56        -21.46        15.19 o
  10   2  27          5.11          3.42        22.01 o
  11   2  27        157.63        110.67        63.59 o
 -11   3  27          7.59          9.69        17.25 o
 -10   3  27          0.87          6.64        19.89 o
  -9   3  27          0.55         -5.22        26.98 o
  -8   3  27        525.53        539.87        30.98 o
  -7   3  27        835.53        870.16        33.78 o
  -6   3  27         72.54         79.44        25.68 o
  -5   3  27       1050.72        941.52        41.35 o
  -4   3  27       1931.29       1796.41        61.11 o
  -3   3  27        874.54        859.50        29.92 o
  -2   3  27         11.58          6.43        23.01 o
  -1   3  27        292.52        307.36        23.41 o
   0   3  27       2615.01       2391.54        76.39 o
   1   3  27        107.61        115.84        31.48 o
   2   3  27         21.64         11.71        10.11 o
   3   3  27         33.44         36.09        30.93 o
   4   3  27       1457.10       1304.48        53.86 o
   5   3  27       1799.49       1565.03        75.93 o
   6   3  27        335.73        402.35        36.77 o
   7   3  27        223.69        194.05        30.25 o
   8   3  27          1.44         37.03        36.89 o
   9   3  27         62.56         45.78        31.07 o
  10   3  27        190.24        242.13        32.46 o
 -10   4  27        147.56        226.65        62.82 o
  -9   4  27        254.08        230.94        45.38 o
  -8   4  27         55.27         81.92        20.07 o
  -7   4  27        261.14        236.51        37.24 o
  -6   4  27          4.42         -4.17        16.71 o
  -5   4  27        322.32        304.76        25.65 o
  -4   4  27        330.22        320.07        20.66 o
  -3   4  27          3.08        -16.46        21.14 o
  -2   4  27          9.21        -18.40        12.67 o
  -1   4  27        464.68        374.38        31.18 o
   0   4  27         66.84         47.97        16.95 o
   1   4  27        192.09        190.01        21.07 o
   2   4  27       4464.72       3905.19       128.73 o
   3   4  27          4.11         22.79        14.83 o
   4   4  27         37.27         30.47        13.42 o
   5   4  27        223.18        180.48        28.54 o
   6   4  27         10.13         17.10        20.52 o
   7   4  27        289.83        394.91        42.89 o
   8   4  27         96.05         73.31        48.19 o
   9   4  27        136.10        132.14        26.46 o
  10   4  27         95.51        117.30        31.14 o
  -9   5  27        151.23        145.29        43.08 o
  -8   5  27         24.44         24.45        31.78 o
  -7   5  27        336.24        347.36        49.97 o
  -6   5  27          0.68         22.93        24.98 o
  -5   5  27          8.99          5.70        32.39 o
  -4   5  27         14.11         10.45        25.51 o
  -3   5  27        300.48        309.58        25.45 o
  -2   5  27        799.91        830.02        31.72 o
  -1   5  27          5.76          6.02        19.78 o
   0   5  27         25.42         59.95        15.07 o
   1   5  27       1792.60       1745.07        66.02 o
   2   5  27         19.40         20.50        25.49 o
   3   5  27        356.53        370.21        38.59 o
   4   5  27       2113.68       2027.46        53.22 o
   5   5  27        134.10         84.20        17.98 o
   6   5  27         78.80         91.37        24.07 o
   7   5  27         18.73         33.37        18.16 o
   8   5  27        129.17         63.52        41.44 o
   9   5  27          3.84         22.61        22.97 o
  -8   6  27          8.48         40.36        22.70 o
  -7   6  27          0.07         31.73        37.01 o
  -6   6  27          4.37         -0.83        18.66 o
  -5   6  27          1.56          0.40        30.12 o
  -4   6  27        402.96        370.78        38.60 o
  -3   6  27         98.83         74.13        34.37 o
  -2   6  27        211.98        210.54        45.50 o
  -1   6  27         43.06         64.52        26.82 o
   0   6  27         92.90         82.84        34.44 o
   1   6  27          4.52         29.58        22.15 o
   2   6  27         14.35         49.91        18.42 o
   3   6  27          0.18         25.21        28.93 o
   4   6  27         30.79         29.65        35.27 o
   5   6  27        399.28        337.83        32.86 o
   6   6  27         10.84        101.00        30.83 o
   7   6  27        394.22        417.72        57.28 o
  -6   7  27          9.40          5.17        35.31 o
  -5   7  27        132.09        106.48        38.15 o
  -4   7  27          1.51        -17.80        28.68 o
  -3   7  27         48.68          9.79        43.67 o
  -2   7  27        407.83        404.02        63.62 o
  -1   7  27        302.20        232.46        30.83 o
   0   7  27          4.91         34.89        19.83 o
   1   7  27          0.11         27.99        39.85 o
   2   7  27       1075.07       1017.78        49.87 o
   3   7  27       1094.27       1131.55        48.13 o
   4   7  27        831.98        700.83        57.58 o
   5   7  27         74.62         52.76        56.75 o
   6   7  27          2.36          8.08        24.22 o
  -3   8  27          2.73         -1.19        21.03 o
  -2   8  27          4.28         17.69        53.09 o
  -1   8  27         57.04         50.95        27.73 o
   0   8  27        315.83        299.10        31.02 o
   1   8  27          7.82          1.99        22.61 o
   2   8  27        103.21         80.12        26.19 o
 -12   0  28       1588.21       1593.49       157.91 o
 -10   0  28       1006.23        927.89        88.48 o
  -8   0  28       1106.27       1072.30        58.50 o
  -6   0  28        200.85        194.29        34.03 o
  -4   0  28       2119.76       1936.73        99.34 o
  -2   0  28        152.21        132.33        19.20 o
   0   0  28        485.45        561.88        38.32 o
   2   0  28       8188.44       8354.61       229.91 o
   4   0  28         68.78         30.07        36.09 o
   6   0  28       4443.17       4234.18       153.40 o
   8   0  28        110.68        138.53        58.09 o
  10   0  28        159.81        229.14        62.47 o
 -12   1  28          0.37         12.30        19.66 o
 -11   1  28         33.40         40.14        19.98 o
 -10   1  28          0.20         -5.97        18.52 o
  -9   1  28        125.22        131.70        20.24 o
  -8   1  28         10.95          6.72        14.22 o
  -7   1  28         21.67         36.00        18.51 o
  -6   1  28         72.64         52.67        15.24 o
  -5   1  28          0.71         -4.37        11.29 o
  -4   1  28        253.62        234.03        24.89 o
  -3   1  28          0.01        -15.88        10.59 o
  -2   1  28       1084.28        992.87        38.29 o
  -1   1  28        306.02        318.69        21.16 o
   0   1  28          0.04         17.32        10.60 o
   1   1  28        829.12        821.49        25.53 o
   2   1  28        629.36        631.07        32.71 o
   3   1  28         84.70         78.49        11.82 o
   4   1  28        107.85        125.12        22.89 o
   5   1  28         31.48         29.80        25.45 o
   6   1  28          3.01        -15.93        10.62 o
   7   1  28          0.83        -14.34        14.92 o
   8   1  28         14.69         12.01        16.34 o
   9   1  28          0.62          6.83        20.05 o
  10   1  28         94.70        105.94        38.13 o
  11   1  28        175.23        165.63        45.78 o
 -11   2  28        538.25        627.61        76.92 o
 -10   2  28          0.46          2.03        33.35 o
  -9   2  28        120.48        121.45        35.38 o
  -8   2  28        517.18        606.64        35.26 o
  -7   2  28         62.34         57.68        21.15 o
  -6   2  28       1455.51       1313.76        35.88 o
  -5   2  28        122.37        149.45        22.67 o
  -4   2  28        355.24        349.89        25.95 o
  -3   2  28        150.54        130.60        20.52 o
  -2   2  28          2.27         -6.25        17.24 o
  -1   2  28         13.94         14.14        14.92 o
   0   2  28          2.07         31.17        13.63 o
   1   2  28         90.35         91.00        16.80 o
   2   2  28       2512.53       2351.58        57.55 o
   3   2  28        333.53        367.83        19.66 o
   4   2  28         47.01         40.97         9.78 o
   5   2  28         68.31         77.30        30.51 o
   6   2  28          0.27        -16.74        11.33 o
   7   2  28        140.80        144.30        32.46 o
   8   2  28         50.97         69.59        48.73 o
   9   2  28         77.74         75.04        20.48 o
  10   2  28         64.89         60.51        24.48 o
  11   2  28        106.78         88.13        57.70 o
 -11   3  28          1.01        -22.33        21.78 o
 -10   3  28         13.18        -17.78        24.23 o
  -9   3  28        243.87        241.51        23.65 o
  -8   3  28         58.15         74.07        24.79 o
  -7   3  28        161.57        169.94        17.40 o
  -6   3  28         24.03         32.93        18.27 o
  -5   3  28        462.11        453.05        44.18 o
  -4   3  28         12.02         14.97        17.77 o
  -3   3  28        161.95        180.57        26.58 o
  -2   3  28        110.49        115.53        18.67 o
  -1   3  28       1603.22       1545.97        50.08 o
   0   3  28       2558.40       2568.31       105.61 o
   1   3  28         18.98          6.41        12.60 o
   2   3  28         42.70          8.70        21.59 o
   3   3  28        139.72        145.82        22.43 o
   4   3  28         23.93         19.33        20.53 o
   5   3  28          8.87         32.06        21.46 o
   6   3  28        939.36        917.74        42.46 o
   7   3  28        304.36        381.48        28.86 o
   8   3  28        404.92        417.49        64.13 o
   9   3  28        278.43        319.22        42.77 o
  10   3  28         37.00          7.49        22.12 o
 -10   4  28         13.11         16.97        25.39 o
  -9   4  28          7.90        -15.03        25.59 o
  -8   4  28         50.45         40.69        18.31 o
  -7   4  28        120.59        108.57        39.09 o
  -6   4  28        131.66        150.35        46.44 o
  -5   4  28         44.22         47.59        32.13 o
  -4   4  28          8.21         19.83        26.76 o
  -3   4  28          4.54          7.16        16.07 o
  -2   4  28         11.24          9.50        20.42 o
  -1   4  28       1747.09       1688.92        49.14 o
   0   4  28        827.23        908.23        67.35 o
   1   4  28        175.97        175.84        34.47 o
   2   4  28          6.88         27.92        23.30 o
   3   4  28        935.82        926.81        34.44 o
   4   4  28        158.66        209.81        41.72 o
   5   4  28        290.67        277.04        37.45 o
   6   4  28       1004.81        984.54        52.75 o
   7   4  28          5.31          3.54        20.85 o
   8   4  28         18.62         17.81        26.47 o
   9   4  28         23.59         62.21        24.24 o
  -9   5  28        129.70        135.11        29.33 o
  -8   5  28          9.56         57.50        32.69 o
  -7   5  28        466.18        465.59        48.33 o
  -6   5  28         23.36         33.86        34.36 o
  -5   5  28        423.18        452.18        30.59 o
  -4   5  28         72.22         78.55        28.62 o
  -3   5  28          0.11         -4.65        19.59 o
  -2   5  28        577.80        580.97        47.45 o
  -1   5  28         13.35          1.17        23.39 o
   0   5  28        309.47        300.13        31.47 o
   1   5  28       3054.66       2839.14        67.16 o
   2   5  28         74.84        107.51        24.90 o
   3   5  28          1.18         -6.82        25.20 o
   4   5  28          1.17         21.87        22.72 o
   5   5  28        674.20        711.86        48.81 o
   6   5  28        110.66        133.66        23.77 o
   7   5  28        140.73        121.42        24.29 o
   8   5  28          0.51         27.73        46.35 o
   9   5  28          1.75         29.31        23.66 o
  -8   6  28        124.04        105.28        35.08 o
  -7   6  28          0.28         17.29        20.17 o
  -6   6  28         54.98         36.00        41.32 o
  -5   6  28         12.98         -9.97        30.03 o
  -4   6  28          0.01        -17.76        39.96 o
  -3   6  28          0.33         -6.57        18.52 o
  -2   6  28         97.39         74.53        27.46 o
  -1   6  28        762.57        804.82        59.29 o
   0   6  28          1.07          1.27        39.91 o
   1   6  28          9.92         23.36        30.24 o
   2   6  28        333.77        369.09        28.59 o
   3   6  28          4.97         -1.61        16.02 o
   4   6  28        373.83        283.81        52.43 o
   5   6  28         95.56         67.99        29.66 o
   6   6  28          0.35         -0.68        52.27 o
   7   6  28        205.42        193.58        25.79 o
  -6   7  28        217.94        208.82        27.63 o
  -5   7  28         28.78         64.77        23.79 o
  -4   7  28        348.44        320.35        47.09 o
  -3   7  28         21.90         20.56        30.76 o
  -2   7  28         76.24         87.97        50.87 o
  -1   7  28          7.40         -9.27        21.25 o
   0   7  28          0.66          4.68        29.60 o
   1   7  28         43.86         60.80        49.43 o
   2   7  28       1134.05       1032.89        38.08 o
   3   7  28          7.80         34.72        46.15 o
   4   7  28       1228.77       1061.82        59.72 o
   5   7  28          2.43        -12.95        25.45 o
  -2   8  28        329.36        287.01        32.65 o
  -1   8  28         80.64         90.65        31.65 o
   0   8  28         45.23         41.38        44.11 o
   1   8  28         46.40          4.28        26.32 o
 -11   0  29          2.76        -33.21        50.78 o
  -9   0  29        257.39        313.73        34.23 o
  -7   0  29        117.02         91.65        19.32 o
  -5   0  29        373.12        432.81        40.56 o
  -3   0  29        285.02        371.93        38.80 o
  -1   0  29       1891.87       1758.08        57.94 o
   1   0  29          1.96          1.71        13.06 o
   3   0  29        727.82        670.70        32.53 o
   5   0  29       1245.40       1262.66       105.75 o
   7   0  29        405.92        407.11        64.23 o
   9   0  29        431.94        475.45        56.34 o
  11   0  29          0.52          3.55        31.44 o
 -11   1  29         45.17         37.31        20.18 o
 -10   1  29        276.99        251.25        25.85 o
  -9   1  29        137.01        153.85        34.32 o
  -8   1  29         16.27         36.65        15.11 o
  -7   1  29        365.36        387.33        24.51 o
  -6   1  29       2356.02       2081.34        42.43 o
  -5   1  29         30.14         26.51        11.07 o
  -4   1  29         25.50          4.93        15.94 o
  -3   1  29        170.82        184.12        18.47 o
  -2   1  29        388.03        409.73        25.94 o
  -1   1  29       1895.07       1803.09        54.41 o
   0   1  29        173.69        172.23        14.84 o
   1   1  29         56.62         78.99        14.63 o
   2   1  29       1577.94       1486.30        41.81 o
   3   1  29        168.15        146.10        13.95 o
   4   1  29       1421.49       1246.13        42.48 o
   5   1  29        399.80        419.24        29.29 o
   6   1  29        209.64        286.00        30.61 o
   7   1  29        133.57        173.93        23.67 o
   8   1  29       1083.66       1023.56        50.81 o
   9   1  29        348.28        364.25        37.88 o
  10   1  29        170.99        144.36        35.65 o
  11   1  29          1.04         -8.44        16.79 o
 -11   2  29          3.55         31.18        27.22 o
 -10   2  29        345.00        354.10        28.40 o
  -9   2  29       2172.12       2097.49        77.01 o
  -8   2  29        681.02        674.23        34.05 o
  -7   2  29         13.09         11.09        19.18 o
  -6   2  29          3.78         14.62         8.44 o
  -5   2  29        718.36        671.42        33.26 o
  -4   2  29        365.01        385.71        23.44 o
  -3   2  29        115.45        114.73        20.26 o
  -2   2  29          1.23         14.89        12.06 o
  -1   2  29        366.78        364.57        23.87 o
   0   2  29          9.13         24.59        21.44 o
   1   2  29       1086.65        978.32        37.12 o
   2   2  29       2406.74       2368.42        83.86 o
   3   2  29        109.23        135.12        21.69 o
   4   2  29        581.23        596.06        37.79 o
   5   2  29        100.24         81.97        23.52 o
   6   2  29        109.88        111.13        28.10 o
   7   2  29        508.60        529.89        43.04 o
   8   2  29         12.99          6.54        14.31 o
   9   2  29         56.41         14.40        16.84 o
  10   2  29        324.41        387.86        47.77 o
 -11   3  29          0.52        -19.74        20.27 o
 -10   3  29          0.08         -2.12        35.95 o
  -9   3  29        429.58        447.10        31.93 o
  -8   3  29         32.34         22.60        14.15 o
  -7   3  29         38.96         37.66        16.23 o
  -6   3  29          5.85         -7.21        29.50 o
  -5   3  29          1.66          2.77        15.86 o
  -4   3  29        107.57         84.90        15.40 o
  -3   3  29        790.54        908.83        34.35 o
  -2   3  29       1620.42       1587.61        43.47 o
  -1   3  29        495.49        538.03        29.96 o
   0   3  29       1972.03       2033.97        93.84 o
   1   3  29        101.62        111.03        20.70 o
   2   3  29        145.70        140.45        18.81 o
   3   3  29        261.59        217.79        24.07 o
   4   3  29         30.55         37.30        29.46 o
   5   3  29       1361.88       1389.79        66.31 o
   6   3  29        647.74        697.13        38.61 o
   7   3  29         48.65         71.73        19.81 o
   8   3  29        181.70        190.90        23.96 o
   9   3  29         64.50         99.73        23.43 o
  10   3  29         50.27         31.82        35.09 o
 -10   4  29          4.88         -3.27        22.95 o
  -9   4  29         65.46         44.07        45.34 o
  -8   4  29         25.19         55.25        22.85 o
  -7   4  29        374.63        399.65        29.43 o
  -6   4  29          0.06        -14.80        50.09 o
  -5   4  29        359.91        274.45        29.33 o
  -4   4  29         60.69         42.17        26.37 o
  -3   4  29        131.12        102.94        18.66 o
  -2   4  29          1.02         -8.51        12.85 o
  -1   4  29        134.74        170.59        13.20 o
   0   4  29        443.04        439.68        43.78 o
   1   4  29        801.01        760.18        35.99 o
   2   4  29       1245.28       1140.21        64.59 o
   3   4  29         34.05         24.15        27.75 o
   4   4  29       1157.26       1149.10        77.46 o
   5   4  29          2.25         -1.44        15.18 o
   6   4  29        316.53        322.56        41.30 o
   7   4  29        388.83        508.26        40.93 o
   8   4  29        163.58        108.84        41.10 o
   9   4  29         54.34         53.07        31.69 o
  -9   5  29         82.58         79.81        31.44 o
  -8   5  29        163.55        169.05        48.88 o
  -7   5  29         67.91         66.83        19.91 o
  -6   5  29         26.32          8.96        21.34 o
  -5   5  29         23.09         23.87        37.49 o
  -4   5  29        278.32        286.29        30.50 o
  -3   5  29          1.38         14.68        18.27 o
  -2   5  29         76.51         84.31        27.16 o
  -1   5  29         54.88         33.35        26.81 o
   0   5  29        706.22        659.29        33.45 o
   1   5  29       2666.83       2468.97        82.46 o
   2   5  29        188.10        230.71        28.55 o
   3   5  29          0.66          0.02        24.80 o
   4   5  29        326.88        268.51        39.74 o
   5   5  29       1787.68       1775.42        77.09 o
   6   5  29          0.01         39.04        17.94 o
   7   5  29        512.88        454.43        36.80 o
   8   5  29         40.68         75.66        68.56 o
  -8   6  29          0.06          9.42        19.85 o
  -7   6  29          6.55          2.88        25.79 o
  -6   6  29         20.05         74.91        21.74 o
  -5   6  29          1.67         12.52        23.82 o
  -4   6  29        215.53        234.70        32.77 o
  -3   6  29         30.43         34.65        27.15 o
  -2   6  29         66.85         73.54        29.86 o
  -1   6  29        371.55        394.22        39.54 o
   0   6  29         30.33         19.49        31.98 o
   1   6  29        749.06        660.58        45.22 o
   2   6  29        805.56        734.78        65.23 o
   3   6  29          6.04         -2.08        20.93 o
   4   6  29         87.99         90.78        29.90 o
   5   6  29          4.95        -22.09        22.91 o
   6   6  29         22.69         31.15        38.46 o
   7   6  29         21.60         38.00        24.39 o
  -5   7  29        136.23        156.42        24.98 o
  -4   7  29        116.46         80.10        44.57 o
  -3   7  29          1.62         26.28        39.68 o
  -2   7  29          5.86          6.52        33.71 o
  -1   7  29         15.65         13.60        46.63 o
   0   7  29          8.69         10.30        52.22 o
   1   7  29         67.59        144.40        44.13 o
   2   7  29        311.97        261.50        28.49 o
   3   7  29         87.24         67.46        30.30 o
   4   7  29        715.92        771.45        38.76 o
   5   7  29        151.54        122.63        33.16 o
  -1   8  29        152.23        152.64        47.26 o
   0   8  29         39.98         38.14        27.06 o
 -10   0  30        126.29        171.32        33.21 o
  -8   0  30        629.90        590.05        76.13 o
  -6   0  30         12.74         33.26        16.37 o
  -4   0  30       7039.97       6501.14       159.66 o
  -2   0  30       3056.79       2806.66        82.78 o
   0   0  30         11.01         33.05        19.43 o
   2   0  30       6891.27       6649.03       164.93 o
   4   0  30         74.95         65.57        25.47 o
   6   0  30         24.43          4.92        19.78 o
   8   0  30         24.36         30.12        42.72 o
  10   0  30        291.88        275.60       104.73 o
 -11   1  30         27.05         20.63        60.32 o
 -10   1  30        118.34        110.40        27.89 o
  -9   1  30         70.01         95.90        19.42 o
  -8   1  30        803.70        962.79        54.54 o
  -7   1  30       1398.32       1349.54        37.91 o
  -6   1  30        601.77        621.24        28.63 o
  -5   1  30        369.25        359.25        23.47 o
  -4   1  30         73.51         71.33        16.13 o
  -3   1  30       6470.46       5781.58       162.74 o
  -2   1  30       5223.29       4914.77        90.07 o
  -1   1  30        110.83         91.69        15.77 o
   0   1  30       1639.93       1617.27        39.46 o
   1   1  30        132.20        143.35        17.58 o
   2   1  30        394.94        403.22        29.24 o
   3   1  30       1135.24       1084.65        28.27 o
   4   1  30        455.51        398.50        27.74 o
   5   1  30         99.03         88.63        19.08 o
   6   1  30        662.17        719.46        39.18 o
   7   1  30         52.16         21.08        19.50 o
   8   1  30        276.20        356.88        43.39 o
   9   1  30        203.97        204.42        27.02 o
  10   1  30         45.46          0.71        27.57 o
 -11   2  30         51.17         57.89        41.39 o
 -10   2  30         11.50         30.10        42.25 o
  -9   2  30         16.60         21.38        23.31 o
  -8   2  30          5.28         46.29        17.14 o
  -7   2  30         16.50         26.76        22.40 o
  -6   2  30        265.56        312.22        21.42 o
  -5   2  30         32.87         27.02        12.11 o
  -4   2  30       1162.12       1094.70        37.91 o
  -3   2  30        125.24        131.65        21.48 o
  -2   2  30        218.71        218.14        30.72 o
  -1   2  30       1936.23       1904.78        63.86 o
   0   2  30         28.78         57.92        14.44 o
   1   2  30       1917.09       1761.21        70.25 o
   2   2  30        541.78        581.02        31.88 o
   3   2  30        593.78        565.17        25.70 o
   4   2  30        347.49        307.32        25.06 o
   5   2  30       3141.27       2731.61        73.93 o
   6   2  30        124.36        122.81        22.50 o
   7   2  30        609.08        658.03        37.63 o
   8   2  30         63.86         76.26        20.14 o
   9   2  30          0.25        -23.73        15.82 o
  10   2  30        429.56        481.46        62.61 o
 -10   3  30        306.07        380.25        32.39 o
  -9   3  30          0.22        -13.31        27.86 o
  -8   3  30        366.93        377.30        36.60 o
  -7   3  30        508.47        532.06        28.02 o
  -6   3  30         50.51         75.09        26.85 o
  -5   3  30          5.76          3.92        14.25 o
  -4   3  30        274.83        322.41        40.12 o
  -3   3  30        171.10        151.72        18.49 o
  -2   3  30          2.66         15.74        24.61 o
  -1   3  30       2523.16       2269.25       103.56 o
   0   3  30      11636.08      10781.26       207.01 o
   1   3  30        469.66        559.35        42.30 o
   2   3  30          2.35        -18.08        17.06 o
   3   3  30         79.77         93.28        24.92 o
   4   3  30        104.17         53.40        29.32 o
   5   3  30        152.17        144.21        25.95 o
   6   3  30        542.19        552.45        40.51 o
   7   3  30        202.74        233.02        30.60 o
   8   3  30        147.23        145.11        33.94 o
   9   3  30         40.24         71.85        28.91 o
  10   3  30        504.86        473.33        70.32 o
 -10   4  30          3.52          9.72        27.64 o
  -9   4  30        830.80        791.72        42.57 o
  -8   4  30        163.45        179.97        27.94 o
  -7   4  30        837.02        815.38        48.55 o
  -6   4  30        395.99        409.17        30.99 o
  -5   4  30          5.01          5.95        17.51 o
  -4   4  30        227.22        240.06        22.00 o
  -3   4  30          9.59         18.51        26.26 o
  -2   4  30        579.89        603.37        32.62 o
  -1   4  30          0.80         -6.65        21.68 o
   0   4  30         31.03         23.93        19.99 o
   1   4  30        337.65        302.57        25.71 o
   2   4  30        606.15        596.42        31.04 o
   3   4  30        244.30        300.92        35.70 o
   4   4  30         13.81         22.95        14.75 o
   5   4  30         93.43         86.29        37.03 o
   6   4  30        586.82        573.51        38.43 o
   7   4  30        546.50        584.70        54.79 o
   8   4  30         67.27         55.93        56.67 o
   9   4  30        168.72        183.48        41.91 o
  -9   5  30        141.00        123.07        30.22 o
  -8   5  30         78.82         30.69        28.48 o
  -7   5  30        158.85        206.67        27.68 o
  -6   5  30         31.63         16.34        26.66 o
  -5   5  30        331.26        290.60        30.19 o
  -4   5  30        460.80        457.13        34.23 o
  -3   5  30         41.53         61.64        30.08 o
  -2   5  30         46.42         52.26        14.52 o
  -1   5  30        589.74        656.97        55.80 o
   0   5  30         10.93         -4.46        25.15 o
   1   5  30       1061.80       1079.18        63.74 o
   2   5  30          0.33         -3.85        25.81 o
   3   5  30         66.25         57.44        24.66 o
   4   5  30          1.06         17.64        19.72 o
   5   5  30         89.71        119.49        18.65 o
   6   5  30         87.34        114.04        29.77 o
   7   5  30        309.96        340.59        34.32 o
   8   5  30        354.19        371.18        43.21 o
  -7   6  30        395.07        429.91        34.71 o
  -6   6  30        122.64        115.41        33.64 o
  -5   6  30        265.39        180.96        46.62 o
  -4   6  30        201.65        196.89        34.95 o
  -3   6  30         79.48         76.21        22.44 o
  -2   6  30         60.44         26.19        47.06 o
  -1   6  30        550.05        611.24        43.38 o
   0   6  30         12.60         20.49        22.43 o
   1   6  30          6.25         25.07        20.01 o
   2   6  30         62.32         61.49        34.85 o
   3   6  30        274.32        277.22        30.41 o
   4   6  30         40.22         -4.76        25.19 o
   5   6  30         41.95         45.59        38.17 o
   6   6  30         75.00         64.76        25.99 o
   7   6  30        200.71        164.77        31.33 o
  -5   7  30          0.82          9.01        30.28 o
  -4   7  30          9.01         15.76        37.50 o
  -3   7  30        104.47        106.90        33.27 o
  -2   7  30        456.27        502.10        46.58 o
  -1   7  30        206.83        208.13        28.42 o
   0   7  30        379.19        411.90        45.48 o
   1   7  30          2.21         12.26        26.44 o
   2   7  30        249.08        272.93        29.85 o
   3   7  30        452.65        591.10        51.64 o
   4   7  30        599.86        599.10        45.33 o
 -11   0  31       1158.60       1056.68       145.94 o
  -9   0  31        113.84         96.65        89.93 o
  -7   0  31       2595.96       2203.49        68.03 o
  -5   0  31       1842.35       1692.61        78.86 o
  -3   0  31       1026.18        831.78        44.60 o
  -1   0  31        439.85        412.30        45.62 o
   1   0  31        165.64        189.44        22.32 o
   3   0  31        334.26        323.92        33.03 o
   5   0  31        419.49        459.55        60.36 o
   7   0  31       1357.19       1129.87       158.22 o
   9   0  31         51.31          3.61        16.20 o
 -11   1  31         35.01         10.55        37.73 o
 -10   1  31        183.99        175.08        23.51 o
  -9   1  31        271.54        259.14        39.07 o
  -8   1  31        244.11        207.89        24.14 o
  -7   1  31        673.92        591.69        36.46 o
  -6   1  31        369.82        404.06        24.29 o
  -5   1  31          4.35         -8.49        12.21 o
  -4   1  31         96.22         99.27        26.22 o
  -3   1  31        172.97        157.98        28.94 o
  -2   1  31        485.31        637.78        42.04 o
  -1   1  31       1419.09       1423.93        38.72 o
   0   1  31       4049.08       3912.25       103.00 o
   1   1  31         54.40         91.17        20.16 o
   2   1  31       4706.23       4393.21       113.74 o
   3   1  31        296.03        229.38        14.55 o
   4   1  31          8.38        -12.45         8.36 o
   5   1  31        492.73        445.96        31.94 o
   6   1  31         18.07         26.63        18.13 o
   7   1  31         38.75         10.75        21.64 o
   8   1  31        642.42        695.76        48.97 o
   9   1  31         15.76        -21.79        47.41 o
  10   1  31        259.23        302.13        65.43 o
 -11   2  31        770.77        804.03        42.20 o
 -10   2  31         16.07         12.51        27.62 o
  -9   2  31          4.98          7.91        20.04 o
  -8   2  31        435.67        422.48        25.58 o
  -7   2  31        268.67        355.97        29.97 o
  -6   2  31         44.86         59.97        19.11 o
  -5   2  31        223.38        179.13        25.86 o
  -4   2  31         46.56         58.86        22.04 o
  -3   2  31        759.62        719.68        34.24 o
  -2   2  31         76.60         85.39        16.11 o
  -1   2  31       2489.99       2515.06        88.12 o
   0   2  31         18.50          1.49        20.40 o
   1   2  31          5.54        -23.64        19.28 o
   2   2  31         13.28         18.13        15.15 o
   3   2  31       1315.69       1322.31        47.98 o
   4   2  31        349.22        337.24        22.80 o
   5   2  31         17.18         18.88        19.10 o
   6   2  31        464.66        458.36        32.67 o
   7   2  31         88.60         76.24        24.26 o
   8   2  31         23.86         15.93        16.45 o
   9   2  31        185.04        193.62        27.13 o
  10   2  31        625.75        595.57        54.91 o
 -10   3  31        240.22        280.79        36.87 o
  -9   3  31         99.76         65.25        21.04 o
  -8   3  31         50.84         34.05        28.78 o
  -7   3  31        365.74        412.67        38.25 o
  -6   3  31        683.78        654.87        33.41 o
  -5   3  31        989.74        947.52        38.31 o
  -4   3  31        889.08        902.64        48.96 o
  -3   3  31       2025.74       1893.24        60.75 o
  -2   3  31         79.88         97.13        16.28 o
  -1   3  31       1717.40       1612.57        56.21 o
   0   3  31        465.68        524.36        33.78 o
   1   3  31         15.49         24.11        16.97 o
   2   3  31        756.34        677.98        38.04 o
   3   3  31        478.47        436.64        31.21 o
   4   3  31         71.68         70.42        26.08 o
   5   3  31          2.82         -6.74        36.02 o
   6   3  31        164.81        139.51        25.95 o
   7   3  31        551.94        536.21        34.85 o
   8   3  31         40.29          8.56        38.87 o
   9   3  31        153.77        211.98        28.32 o
  -9   4  31        179.79        193.88        27.14 o
  -8   4  31         32.95          9.78        27.78 o
  -7   4  31        285.64        300.18        27.11 o
  -6   4  31        265.66        268.74        27.50 o
  -5   4  31        612.39        594.85        49.80 o
  -4   4  31       1436.33       1404.66        48.66 o
  -3   4  31        121.28        135.70        19.57 o
  -2   4  31        217.30        226.87        30.38 o
  -1   4  31         88.81        138.72        30.45 o
   0   4  31          7.60         37.76        19.17 o
   1   4  31        776.43        753.36        42.07 o
   2   4  31         91.53         53.57        14.78 o
   3   4  31        331.68        372.18        31.70 o
   4   4  31        144.53         96.41        18.38 o
   5   4  31        114.46        112.06        20.99 o
   6   4  31        326.45        337.47        32.75 o
   7   4  31         19.85         23.18        37.29 o
   8   4  31        289.21        277.89        66.01 o
   9   4  31         95.50        123.32        31.72 o
  -8   5  31          0.01         42.91        29.21 o
  -7   5  31         43.35          1.27        26.08 o
  -6   5  31         18.66          7.78        35.26 o
  -5   5  31         82.77         72.46        21.70 o
  -4   5  31          0.53         10.35        18.00 o
  -3   5  31         53.00         31.12        30.40 o
  -2   5  31        153.33        159.98        25.10 o
  -1   5  31        106.88         86.89        19.96 o
   0   5  31        150.77        120.34        28.64 o
   1   5  31        287.18        323.83        32.61 o
   2   5  31         88.96        108.37        34.56 o
   3   5  31         45.32         49.66        22.58 o
   4   5  31        238.04        197.64        57.72 o
   5   5  31        183.27        142.74        38.23 o
   6   5  31        168.11        124.40        59.23 o
   7   5  31        388.71        404.37        36.16 o
   8   5  31         42.74         59.25        26.52 o
  -7   6  31          5.55         28.12        21.61 o
  -6   6  31        274.16        276.54        45.96 o
  -5   6  31         20.04         24.41        21.09 o
  -4   6  31        378.63        321.04        45.39 o
  -3   6  31          7.51         22.91        49.94 o
  -2   6  31         97.70         69.51        19.63 o
  -1   6  31        160.16        136.59        35.67 o
   0   6  31         60.05         68.28        26.51 o
   1   6  31          3.10         21.06        52.61 o
   2   6  31          1.50         -7.28        26.27 o
   3   6  31        136.21        105.85        42.83 o
   4   6  31          6.89          0.83        51.01 o
   5   6  31          0.87         43.05        59.57 o
   6   6  31         18.82        -13.93        23.20 o
  -5   7  31         13.98          0.26        21.54 o
  -4   7  31          2.94         34.28        24.18 o
  -3   7  31         47.53         44.36        53.05 o
  -2   7  31          1.72         17.48        41.61 o
  -1   7  31          3.95         54.69        55.70 o
   0   7  31          3.90         59.46        27.35 o
   1   7  31        273.91        217.15        42.67 o
   2   7  31        362.86        331.72        33.44 o
   3   7  31        307.55        263.77        50.57 o
   4   7  31        647.42        763.68        59.45 o
 -10   0  32         16.88        -18.92        50.98 o
  -8   0  32        609.31        674.39        80.54 o
  -6   0  32        247.72        267.88        46.00 o
  -4   0  32         20.06         17.08        32.68 o
  -2   0  32       3105.13       2949.68       122.47 o
   0   0  32       6026.48       5383.42       139.75 o
   2   0  32       2036.86       1843.83        61.62 o
   4   0  32        115.86         86.20        28.12 o
   6   0  32        331.05        384.80        48.82 o
   8   0  32        499.41        489.71        59.97 o
  10   0  32        746.73        535.76       122.39 o
 -11   1  32        460.34        488.17        36.09 o
 -10   1  32         84.72         73.45        24.69 o
  -9   1  32          6.55         17.47        31.28 o
  -8   1  32          3.27         -3.35        18.39 o
  -7   1  32        155.25        157.85        23.09 o
  -6   1  32        221.15        195.67        16.15 o
  -5   1  32         93.61         99.27        15.23 o
  -4   1  32         87.67         72.61        14.82 o
  -3   1  32       1240.49       1203.51        35.97 o
  -2   1  32       3702.99       3578.65       135.44 o
  -1   1  32      11093.73      10871.72       190.91 o
   0   1  32        752.00        841.50        30.11 o
   1   1  32        222.15        182.84        18.38 o
   2   1  32          0.05          6.81        14.94 o
   3   1  32        408.03        378.61        20.33 o
   4   1  32        199.05        110.32        25.57 o
   5   1  32         39.05         13.67        19.67 o
   6   1  32        244.35        233.59        33.03 o
   7   1  32          5.22          7.17        37.44 o
   8   1  32         76.55         68.19        30.31 o
   9   1  32        144.80        135.02        27.90 o
  10   1  32        154.35        112.27       100.99 o
 -10   2  32         48.98         46.79        22.12 o
  -9   2  32         74.50         76.35        18.71 o
  -8   2  32        283.35        312.29        44.03 o
  -7   2  32        764.45        766.39        47.01 o
  -6   2  32       1007.76        972.72        36.49 o
  -5   2  32         44.83         88.81        20.14 o
  -4   2  32        604.33        561.10        28.89 o
  -3   2  32         14.95          8.56        23.93 o
  -2   2  32        234.40        312.95        23.38 o
  -1   2  32        299.31        352.06        25.80 o
   0   2  32          6.05         11.88        21.41 o
   1   2  32         16.48         -1.48        18.56 o
   2   2  32         17.33         33.33        13.23 o
   3   2  32         18.43         23.19        13.73 o
   4   2  32         24.58         -6.22        25.23 o
   5   2  32        706.70        616.10        44.58 o
   6   2  32          4.05          5.67        36.62 o
   7   2  32         82.49         58.10        30.59 o
   8   2  32         18.60         15.53        34.89 o
   9   2  32         63.63         53.62        42.92 o
  10   2  32          7.12         14.36        17.97 o
 -10   3  32          1.24         11.04        20.15 o
  -9   3  32        168.09        140.93        24.65 o
  -8   3  32        138.25        147.74        24.48 o
  -7   3  32        669.02        726.74        37.97 o
  -6   3  32         20.74         31.38        20.11 o
  -5   3  32        135.65        147.68        15.15 o
  -4   3  32        676.31        624.88        77.15 o
  -3   3  32        925.51        926.27        36.39 o
  -2   3  32        438.44        447.91        28.08 o
  -1   3  32        133.17        155.09        24.68 o
   0   3  32          0.07          7.17        21.39 o
   1   3  32        104.84         62.05        17.91 o
   2   3  32        157.08        108.38        32.39 o
   3   3  32         32.63         26.04        13.50 o
   4   3  32          6.07         21.10        16.37 o
   5   3  32        261.72        206.24        28.87 o
   6   3  32        198.87        203.90        39.77 o
   7   3  32        111.20         76.73        35.62 o
   8   3  32         19.52        -16.60        16.26 o
   9   3  32        305.23        381.51        42.32 o
  -9   4  32        145.35        162.86        26.04 o
  -8   4  32         95.21         94.02        26.75 o
  -7   4  32        357.14        428.07        41.32 o
  -6   4  32        121.03        105.81        31.45 o
  -5   4  32          9.38          6.90        40.88 o
  -4   4  32          6.40         12.65        20.65 o
  -3   4  32          0.51          1.55        18.97 o
  -2   4  32       3005.60       2776.56       127.13 o
  -1   4  32       1431.64       1357.24        81.45 o
   0   4  32         39.56         39.04        24.86 o
   1   4  32         45.62         81.16        21.74 o
   2   4  32        105.54         84.96        22.27 o
   3   4  32        281.22        305.68        29.75 o
   4   4  32         49.34          9.81        17.60 o
   5   4  32        126.10        179.40        26.39 o
   6   4  32          0.02        -11.83        19.00 o
   7   4  32         38.46         37.42        46.97 o
   8   4  32          2.38        -31.18        20.79 o
  -8   5  32         51.24         56.52        20.42 o
  -7   5  32        406.62        389.40        34.56 o
  -6   5  32        313.17        277.77        29.04 o
  -5   5  32        133.02        114.46        47.45 o
  -4   5  32        403.41        373.34        37.16 o
  -3   5  32        501.19        540.89        66.56 o
  -2   5  32        114.58        146.92        23.18 o
  -1   5  32        155.87        107.77        30.26 o
   0   5  32        799.56        748.45        57.80 o
   1   5  32        318.65        321.98        32.99 o
   2   5  32        504.41        471.34        51.69 o
   3   5  32        215.41        190.15        31.94 o
   4   5  32          0.03         21.26        32.80 o
   5   5  32        468.68        501.73        36.11 o
   6   5  32        390.34        297.78        40.62 o
   7   5  32        200.79        161.39        22.24 o
  -7   6  32          7.34         -5.35        20.24 o
  -6   6  32          3.51         19.67        33.93 o
  -5   6  32         37.30         21.28        22.99 o
  -4   6  32          8.89        -13.08        56.03 o
  -3   6  32        118.32        105.87        34.03 o
  -2   6  32        562.12        602.39        41.88 o
  -1   6  32         39.56         12.22        47.05 o
   0   6  32        248.81        197.80        34.51 o
   1   6  32        191.83        198.51        51.39 o
   2   6  32         54.69         52.49        46.42 o
   3   6  32         27.59        -12.26        27.18 o
   4   6  32        469.73        480.37        67.27 o
   5   6  32        403.33        440.49        28.49 o
   6   6  32         70.33         69.01        25.81 o
  -4   7  32         17.26         48.63        60.60 o
  -3   7  32         14.87         13.12        56.00 o
  -2   7  32          1.97          3.12        36.27 o
  -1   7  32        233.30        287.70        56.59 o
   0   7  32        117.36        141.38        55.07 o
   1   7  32         12.09         -0.41        47.47 o
   2   7  32        114.19        142.10        33.45 o
   3   7  32        106.14         58.40        25.79 o
 -11   0  33         21.57          5.82        29.44 o
  -9   0  33         96.39        157.38        48.96 o
  -7   0  33        414.85        374.96        53.75 o
  -5   0  33         87.90         88.69        42.36 o
  -3   0  33        801.38        783.42        46.69 o
  -1   0  33         31.98          5.55        20.74 o
   1   0  33       2657.92       2479.56       120.63 o
   3   0  33       2061.40       1833.04        60.73 o
   5   0  33        314.61        377.85        47.29 o
   7   0  33         77.67         19.95        63.98 o
   9   0  33        433.46        492.28        61.63 o
 -11   1  33         29.64         54.81        23.66 o
 -10   1  33         64.19         68.70        35.51 o
  -9   1  33        245.33        263.81        27.77 o
  -8   1  33        103.60         79.24        23.92 o
  -7   1  33         89.27         70.68        14.83 o
  -6   1  33          0.14         -1.84        10.52 o
  -5   1  33        189.78        202.05        20.49 o
  -4   1  33        130.37        167.66        44.90 o
  -3   1  33       1561.29       1471.15        51.25 o
  -2   1  33         12.95         88.49        16.73 o
  -1   1  33       1635.07       1603.11        65.07 o
   0   1  33        445.28        464.11        25.67 o
   1   1  33         84.07        103.59        14.88 o
   2   1  33         33.89         28.06        16.34 o
   3   1  33        196.32        147.05        24.93 o
   4   1  33          6.09        -21.07        14.05 o
   5   1  33         33.20          7.75        28.03 o
   6   1  33         29.39         -7.89        24.18 o
   7   1  33         32.03         20.25        25.82 o
   8   1  33        308.34        335.56        40.84 o
   9   1  33          3.18          7.93        29.89 o
  10   1  33         24.57         34.49        22.15 o
 -10   2  33        115.17        113.76        28.18 o
  -9   2  33        190.54        193.56        36.21 o
  -8   2  33        410.55        404.90        56.38 o
  -7   2  33          3.85         -2.76        21.08 o
  -6   2  33       1802.74       1694.85        74.48 o
  -5   2  33        736.51        696.96        47.55 o
  -4   2  33        376.27        353.25        42.49 o
  -3   2  33        197.59        215.63        27.73 o
  -2   2  33        899.83        901.92        37.39 o
  -1   2  33         43.70         21.30        22.61 o
   0   2  33       1811.65       1646.45        72.75 o
   1   2  33        294.40        302.53        29.30 o
   2   2  33        120.71        128.96        16.67 o
   3   2  33        196.60        224.83        22.39 o
   4   2  33        154.67        121.09        21.72 o
   5   2  33        213.58        171.77        24.36 o
   6   2  33         81.96         41.83        32.27 o
   7   2  33          7.56          5.33        22.63 o
   8   2  33        100.06        145.01        36.26 o
   9   2  33        179.06        181.22        45.00 o
 -10   3  33         96.79        110.50        24.88 o
  -9   3  33         16.43         11.05        15.90 o
  -8   3  33          0.53         12.68        23.85 o
  -7   3  33          9.06          1.61        18.46 o
  -6   3  33        100.31        131.15        30.92 o
  -5   3  33        103.51        106.96        16.19 o
  -4   3  33         82.23         99.39        22.66 o
  -3   3  33         46.87         59.62        21.56 o
  -2   3  33         65.97         61.34        18.97 o
  -1   3  33        478.86        461.41        45.72 o
   0   3  33       2029.30       1763.95        62.15 o
   1   3  33         28.30         44.58        25.08 o
   2   3  33        399.93        321.09        38.25 o
   3   3  33        255.14        237.07        30.08 o
   4   3  33        254.52        227.96        28.64 o
   5   3  33       1469.40       1305.90        87.71 o
   6   3  33        939.29        848.05        45.39 o
   7   3  33         50.82         43.35        27.46 o
   8   3  33         19.06        -16.32        27.79 o
   9   3  33          0.07        -25.04        72.88 o
  -9   4  33        104.72        107.22        26.14 o
  -8   4  33          1.19         14.22        28.00 o
  -7   4  33          0.27          7.68        23.80 o
  -6   4  33        109.73         73.63        37.98 o
  -5   4  33         14.56         17.36        36.87 o
  -4   4  33        724.81        749.16        53.56 o
  -3   4  33        540.33        576.13        31.86 o
  -2   4  33         67.90         66.76        25.79 o
  -1   4  33          0.87          1.79        27.37 o
   0   4  33        118.30         93.55        29.65 o
   1   4  33          6.96         26.41        18.76 o
   2   4  33         15.57         27.58        26.47 o
   3   4  33         24.77         12.44        48.05 o
   4   4  33        265.45        266.51        29.49 o
   5   4  33         18.95        -13.47        34.99 o
   6   4  33        226.91        249.31        38.02 o
   7   4  33         26.51         25.04        23.12 o
   8   4  33        172.27        186.74        34.63 o
  -8   5  33        281.91        301.74        31.23 o
  -7   5  33        143.84        229.64        29.70 o
  -6   5  33          0.00         -8.00        21.57 o
  -5   5  33        350.68        334.87        36.92 o
  -4   5  33       1343.26       1284.08        69.10 o
  -3   5  33         39.43         43.53        26.91 o
  -2   5  33          3.16        -31.83        44.36 o
  -1   5  33          0.03         13.47        34.45 o
   0   5  33         92.29         73.92        27.99 o
   1   5  33         24.46         -0.41        35.11 o
   2   5  33         58.00         35.21        19.77 o
   3   5  33        340.93        339.59        74.40 o
   4   5  33         52.22         20.52        33.19 o
   5   5  33        397.36        449.92        39.15 o
   6   5  33         44.71         97.32        23.05 o
   7   5  33        112.62        138.62        24.87 o
  -6   6  33          4.07         25.79        47.73 o
  -5   6  33        246.91        207.18        31.70 o
  -4   6  33          1.15         21.81        35.19 o
  -3   6  33         10.96          1.94        36.98 o
  -2   6  33        279.61        335.03        33.15 o
  -1   6  33        293.09        310.39        39.56 o
   0   6  33        150.25        114.65        36.89 o
   1   6  33        421.82        479.18        56.76 o
   2   6  33          0.08         20.50        33.23 o
   3   6  33          1.46         -1.90        21.39 o
   4   6  33        483.33        471.78        39.15 o
   5   6  33        191.80        217.18        46.49 o
  -3   7  33         23.38        -12.93        30.69 o
  -2   7  33        104.34        136.73        54.80 o
  -1   7  33         30.71         61.24        64.21 o
   0   7  33          7.77         -7.51        40.05 o
   1   7  33        571.34        579.85        39.00 o
   2   7  33          7.94         20.61        24.36 o
   3   7  33        403.37        418.71        44.35 o
 -10   0  34         12.21          1.14        44.69 o
  -8   0  34        701.50        717.27        49.31 o
  -6   0  34        213.48        173.87        27.88 o
  -4   0  34          8.14         -7.78        33.14 o
  -2   0  34        291.12        318.04        31.24 o
   0   0  34       1783.55       1690.61        92.38 o
   2   0  34        372.90        370.86        43.17 o
   4   0  34       2857.09       2461.65       107.12 o
   6   0  34        181.76        280.69        53.76 o
   8   0  34        415.25        495.49        84.94 o
  10   0  34        229.62        174.97        84.54 o
 -10   1  34          0.64        -23.17        23.64 o
  -9   1  34         10.01         35.46        30.26 o
  -8   1  34          2.47        -19.63        20.48 o
  -7   1  34         30.68         33.98        15.23 o
  -6   1  34         31.47         41.97        14.18 o
  -5   1  34        230.74        174.70        20.37 o
  -4   1  34        516.41        530.16        28.75 o
  -3   1  34        683.15        662.76        39.25 o
  -2   1  34       5197.46       4846.89       128.88 o
  -1   1  34       2243.22       2075.31        81.26 o
   0   1  34        134.68        185.88        20.69 o
   1   1  34        201.86        196.95        22.78 o
   2   1  34         27.67         35.91        16.95 o
   3   1  34        254.26        260.00        25.66 o
   4   1  34        623.20        536.14        30.48 o
   5   1  34       1954.76       1012.01       265.00 o
   6   1  34         14.27         68.44       122.40 o
   7   1  34         58.61        100.58        26.14 o
   8   1  34          1.08         20.16        19.15 o
   9   1  34        266.14        247.06        42.20 o
  10   1  34        334.13        288.84        54.21 o
 -10   2  34          3.84         12.82        32.59 o
  -9   2  34        180.27        169.67        30.80 o
  -8   2  34         67.99         93.33        18.98 o
  -7   2  34         41.31         67.19        35.03 o
  -6   2  34        139.00        135.75        16.00 o
  -5   2  34         87.27        106.07        30.88 o
  -4   2  34        339.85        380.49        29.67 o
  -3   2  34       3782.32       3608.06        90.11 o
  -2   2  34        234.11        234.77        23.28 o
  -1   2  34        241.18        254.24        23.52 o
   0   2  34        147.31        159.26        29.72 o
   1   2  34         61.20         49.96        15.84 o
   2   2  34          7.50         29.87        18.92 o
   3   2  34          0.36         -3.86        13.68 o
   4   2  34         72.62         60.74        26.37 o
   5   2  34        286.91        331.36        39.28 o
   6   2  34         31.68         40.36        22.41 o
   7   2  34         30.45         -3.96        19.56 o
   8   2  34        482.27        575.63        38.32 o
   9   2  34         25.92        -27.55        31.96 o
  -9   3  34         68.55         84.07        34.40 o
  -8   3  34       1759.44       1660.22        68.99 o
  -7   3  34          0.73         -9.43        15.31 o
  -6   3  34         99.57         93.72        24.99 o
  -5   3  34          8.35         22.28        15.62 o
  -4   3  34        371.69        463.54        28.82 o
  -3   3  34       3180.39       3055.33       112.32 o
  -2   3  34         29.77         36.16        15.30 o
  -1   3  34          1.30          3.25        32.42 o
   0   3  34        327.71        318.73        30.85 o
   1   3  34        207.49        219.53        34.40 o
   2   3  34        405.20        348.79        58.55 o
   3   3  34        443.37        415.60        53.66 o
   4   3  34         23.75         31.50        23.45 o
   5   3  34         57.72         19.75        33.37 o
   6   3  34        199.71        272.17        30.06 o
   7   3  34         85.96         72.02        22.78 o
   8   3  34         49.46         25.41        23.08 o
   9   3  34         56.10         95.49        29.52 o
  -9   4  34        123.41        121.34        25.61 o
  -8   4  34         10.49        -15.52        23.63 o
  -7   4  34         24.04         18.47        19.22 o
  -6   4  34         79.63         71.92        21.52 o
  -5   4  34         79.44         87.68        28.78 o
  -4   4  34        123.38        181.76        24.32 o
  -3   4  34         67.73         70.34        21.39 o
  -2   4  34        537.81        543.84        44.47 o
  -1   4  34        273.19        324.47        23.09 o
   0   4  34         13.19        -26.89        35.19 o
   1   4  34        113.43        107.32        22.07 o
   2   4  34        110.35         82.37        32.48 o
   3   4  34          2.13          6.61        21.77 o
   4   4  34          7.74         38.10        41.76 o
   5   4  34        290.37        346.79        40.09 o
   6   4  34          2.44         36.31        30.25 o
   7   4  34       1090.57       1082.68        61.45 o
   8   4  34         32.26          7.01        24.89 o
  -7   5  34          0.17         -1.60        19.04 o
  -6   5  34         37.32         11.85        29.75 o
  -5   5  34        239.03        275.09        31.36 o
  -4   5  34         23.48         39.11        19.40 o
  -3   5  34          0.70         27.66        21.74 o
  -2   5  34        334.59        366.93        33.17 o
  -1   5  34        132.97        131.50        21.85 o
   0   5  34        157.61        144.70        34.45 o
   1   5  34         13.49         -7.45        44.93 o
   2   5  34         77.51         94.77        30.30 o
   3   5  34         74.26         55.38        67.75 o
   4   5  34         61.04         33.67        49.33 o
   5   5  34         75.74         89.50        30.01 o
   6   5  34       1398.05       1357.36        62.11 o
   7   5  34         60.36         68.77        23.29 o
  -6   6  34        122.19        105.44        30.06 o
  -5   6  34          2.22         29.31        45.56 o
  -4   6  34        142.02        132.37        38.11 o
  -3   6  34        145.48        158.12        55.44 o
  -2   6  34        101.78        134.16        43.21 o
  -1   6  34        255.83        281.22        30.91 o
   0   6  34        169.58        181.53        50.64 o
   1   6  34        100.83         67.72        69.95 o
   2   6  34         43.31         57.95        31.38 o
   3   6  34         15.02          0.46        24.90 o
   4   6  34         14.49         67.27        42.23 o
   5   6  34        248.23        301.30        29.05 o
  -3   7  34          0.49         -2.23        35.83 o
  -2   7  34         89.93         67.28        49.82 o
  -1   7  34         49.66         57.54        42.40 o
   0   7  34        135.86        188.70        42.24 o
   1   7  34         39.73         40.60        37.68 o
   2   7  34        119.89         96.08        55.67 o
  -9   0  35        794.50        855.79        54.95 o
  -7   0  35         10.96          3.53        37.23 o
  -5   0  35         17.02          0.22        26.85 o
  -3   0  35          1.59         34.10        35.44 o
  -1   0  35        570.93        565.69        64.01 o
   1   0  35        141.87        197.12        25.18 o
   3   0  35        900.53        974.38        61.03 o
   5   0  35        952.44       1035.98        75.48 o
   7   0  35        865.53        821.24       167.34 o
   9   0  35       2573.90       2932.07       199.65 o
 -10   1  35         96.89        118.50        22.82 o
  -9   1  35         57.73         49.52        26.84 o
  -8   1  35        248.74        274.78        38.17 o
  -7   1  35        306.70        315.22        29.29 o
  -6   1  35       1505.54       1411.68        54.08 o
  -5   1  35          0.04          5.59        11.35 o
  -4   1  35         27.48         15.97        25.05 o
  -3   1  35        390.22        362.55        26.52 o
  -2   1  35       3816.74       3487.73        94.70 o
  -1   1  35       2907.71       2636.44        61.48 o
   0   1  35        195.34        200.26        18.49 o
   1   1  35        111.99         88.00        15.30 o
   2   1  35       2230.72       1828.03        45.47 o
   3   1  35       1350.21       1166.29        50.49 o
   4   1  35        172.98        212.79        21.47 o
   5   1  35        161.08        210.80        39.43 o
   6   1  35        104.50         90.76        46.27 o
   7   1  35          7.03         -1.57        16.84 o
   8   1  35        234.46        224.38        52.03 o
   9   1  35        106.47         82.65        37.89 o
 -10   2  35         56.44         98.52        22.96 o
  -9   2  35        894.46        945.06        63.15 o
  -8   2  35        209.45        243.46        21.87 o
  -7   2  35        770.47        743.68        44.52 o
  -6   2  35         14.36         28.87        31.65 o
  -5   2  35          4.41        -25.05        20.25 o
  -4   2  35        541.80        620.58        33.56 o
  -3   2  35         79.35        129.97        21.28 o
  -2   2  35        218.73        242.76        23.65 o
  -1   2  35         46.42         74.33        23.24 o
   0   2  35        153.62        170.85        22.58 o
   1   2  35        334.33        340.79        29.96 o
   2   2  35        278.32        295.23        29.73 o
   3   2  35        863.73        867.96        30.56 o
   4   2  35          0.14        -40.06        36.11 o
   5   2  35        207.63        193.63        26.47 o
   6   2  35         34.13          6.59        30.07 o
   7   2  35        198.66        224.23        27.51 o
   8   2  35        282.92        282.00        54.66 o
   9   2  35          3.61        -15.31        26.83 o
  -9   3  35        195.22        191.41        22.14 o
  -8   3  35          9.77         -2.19        38.03 o
  -7   3  35          0.34        -19.35        25.98 o
  -6   3  35         52.61        110.85        33.42 o
  -5   3  35        316.52        292.28        36.71 o
  -4   3  35        750.41        803.72        69.55 o
  -3   3  35        171.82        190.49        25.88 o
  -2   3  35        375.53        398.15        27.65 o
  -1   3  35         40.88         67.76        19.41 o
   0   3  35         14.29         19.15        27.44 o
   1   3  35         52.64         38.67        19.66 o
   2   3  35          0.05         16.71        13.92 o
   3   3  35          0.01          0.16        26.17 o
   4   3  35        768.20        785.08        57.20 o
   5   3  35        136.50         81.09        35.16 o
   6   3  35        185.13        211.57        28.72 o
   7   3  35         13.22          6.21        27.37 o
   8   3  35        516.97        461.94        91.05 o
  -8   4  35          0.34          6.60        21.31 o
  -7   4  35        142.36        118.50        30.35 o
  -6   4  35        147.62        145.62        44.95 o
  -5   4  35          2.87        -12.05        46.12 o
  -4   4  35        385.00        408.89        39.14 o
  -3   4  35        580.29        652.57        36.98 o
  -2   4  35       3391.91       3325.79       155.24 o
  -1   4  35        242.11        257.63        46.67 o
   0   4  35         42.19         55.02        27.83 o
   1   4  35          3.07         23.53        38.14 o
   2   4  35         11.12         16.93        14.87 o
   3   4  35        348.26        335.65        29.77 o
   4   4  35         32.40        -22.12        58.49 o
   5   4  35        136.96        209.48        32.71 o
   6   4  35         69.35         64.30        29.98 o
   7   4  35         60.59         41.26        44.45 o
   8   4  35         22.35         41.30        25.42 o
  -7   5  35         27.13         64.58        22.95 o
  -6   5  35        307.22        245.50        27.37 o
  -5   5  35        861.11        784.67        75.84 o
  -4   5  35         38.86         50.90        34.04 o
  -3   5  35        359.20        401.82        30.71 o
  -2   5  35          0.09          5.14        20.84 o
  -1   5  35        528.65        560.89        51.35 o
   0   5  35        561.34        595.85        48.67 o
   1   5  35        201.02        164.76        37.85 o
   2   5  35          7.21        -32.40        32.22 o
   3   5  35         87.41        138.13        32.84 o
   4   5  35        198.92        153.52        27.75 o
   5   5  35         92.00        107.19        26.21 o
   6   5  35         37.76         78.33        25.93 o
  -5   6  35          8.19         67.24        27.75 o
  -4   6  35         27.46        -15.30        52.11 o
  -3   6  35         21.57          4.07        29.71 o
  -2   6  35         84.44         80.07        32.98 o
  -1   6  35         43.83         23.29        19.45 o
   0   6  35        229.90        192.20        51.18 o
   1   6  35          9.88         12.93        30.04 o
   2   6  35         42.11         33.24        21.17 o
   3   6  35         54.19         47.15        30.87 o
   4   6  35          9.01         17.71        27.59 o
  -1   7  35         26.36         -8.37        28.86 o
   0   7  35          1.26        -17.12        40.39 o
 -10   0  36         49.70         22.30        41.00 o
  -8   0  36        321.28        253.94        34.91 o
  -6   0  36       2372.64       2273.91        78.83 o
  -4   0  36       1369.76       1247.36        59.69 o
  -2   0  36       4198.75       3916.46       123.64 o
   0   0  36        132.73        112.46        32.65 o
   2   0  36        704.41        706.60        40.77 o
   4   0  36         12.23          5.33        18.31 o
   6   0  36         41.76         67.24        34.90 o
   8   0  36         12.41        -36.71        24.47 o
 -10   1  36         14.62        -13.00        18.75 o
  -9   1  36          2.08         13.83        19.76 o
  -8   1  36         18.62        -18.17        24.17 o
  -7   1  36        636.15        708.42        46.57 o
  -6   1  36          0.49         15.29        17.10 o
  -5   1  36        596.16        615.66        30.23 o
  -4   1  36        281.88        304.15        29.17 o
  -3   1  36        694.69        725.75        35.65 o
  -2   1  36        847.83        903.99        37.93 o
  -1   1  36       1421.21       1324.90        70.71 o
   0   1  36         17.64         13.01        13.20 o
   1   1  36         12.94          6.06        10.67 o
   2   1  36         24.29         14.02        22.99 o
   3   1  36          1.52        -19.16        14.68 o
   4   1  36        522.59        338.71        57.02 o
   5   1  36         73.90        -30.23        32.51 o
   6   1  36          3.50        -21.67        28.35 o
   7   1  36         33.31         11.88        17.39 o
   8   1  36         49.59         35.22        28.98 o
   9   1  36          3.49          0.60        40.98 o
  -9   2  36          0.41        -16.79        23.51 o
  -8   2  36          0.40        -32.03        27.29 o
  -7   2  36        186.76        162.01        32.95 o
  -6   2  36        759.11        835.26        32.76 o
  -5   2  36         32.05         25.12        25.41 o
  -4   2  36          0.12          2.12        16.78 o
  -3   2  36       3402.24       3221.81        95.40 o
  -2   2  36        915.11        865.75        60.52 o
  -1   2  36          0.18         -2.07        22.87 o
   0   2  36          7.13         24.25        17.58 o
   1   2  36         87.91         85.24        16.81 o
   2   2  36         17.88         31.64        27.87 o
   3   2  36          7.85         23.41        17.51 o
   4   2  36         27.18         66.16        20.64 o
   5   2  36         88.72         65.58        18.71 o
   6   2  36         20.29         10.59        18.49 o
   7   2  36        253.60        285.97        34.60 o
   8   2  36        215.23        233.05        52.13 o
   9   2  36          5.30         13.35        19.40 o
  -9   3  36         15.46          8.67        23.47 o
  -8   3  36          0.02        -27.81        34.86 o
  -7   3  36        216.00        193.56        29.00 o
  -6   3  36        189.05        190.64        29.36 o
  -5   3  36         83.94         61.60        48.51 o
  -4   3  36       1083.81       1063.44        65.96 o
  -3   3  36        639.73        633.41        53.56 o
  -2   3  36         95.52         62.05        30.95 o
  -1   3  36        942.10        939.61        42.44 o
   0   3  36       2279.51       2158.38        71.42 o
   1   3  36         20.65         12.18        14.27 o
   2   3  36        967.51        929.18        57.75 o
   3   3  36         23.28         39.27        32.46 o
   4   3  36        159.00        184.90        31.80 o
   5   3  36        346.67        273.24        48.88 o
   6   3  36          2.83        -16.34        16.80 o
   7   3  36         44.53         33.69        21.81 o
   8   3  36          8.58          5.10        20.03 o
  -8   4  36         26.85         63.84        21.99 o
  -7   4  36          1.43         33.80        53.85 o
  -6   4  36        965.19        994.26        84.20 o
  -5   4  36        259.44        230.27        46.31 o
  -4   4  36          1.04        -24.49        34.29 o
  -3   4  36        478.69        513.75        40.85 o
  -2   4  36         56.55         44.43        43.16 o
  -1   4  36          4.08         -5.43        41.19 o
   0   4  36         80.32         60.78        49.93 o
   1   4  36        779.80        751.82        81.69 o
   2   4  36        259.62        262.99        24.86 o
   3   4  36        433.29        481.51        43.29 o
   4   4  36        280.65        291.51        68.46 o
   5   4  36          8.59        -10.23        42.58 o
   6   4  36          3.18        -12.45        52.12 o
   7   4  36        313.31        341.10        38.98 o
  -7   5  36        414.47        442.96        34.33 o
  -6   5  36         97.85         74.73        29.92 o
  -5   5  36        375.62        427.86        43.89 o
  -4   5  36        513.74        549.35        69.02 o
  -3   5  36          2.46          7.40        21.46 o
  -2   5  36        614.51        645.05        37.33 o
  -1   5  36          4.48         -1.57        39.46 o
   0   5  36        110.58        107.13        59.06 o
   1   5  36        455.88        533.82        46.18 o
   2   5  36        134.35        110.30        65.97 o
   3   5  36          8.08         41.33        42.18 o
   4   5  36         88.46        111.95        34.58 o
   5   5  36         12.55         14.98        37.08 o
   6   5  36         22.11         76.15        36.26 o
  -5   6  36         27.73         38.42        28.70 o
  -4   6  36        115.36        150.93        35.97 o
  -3   6  36         25.46        -11.74        50.34 o
  -2   6  36         33.02         25.87        28.96 o
  -1   6  36         10.22         14.72        28.90 o
   0   6  36         32.51         48.33        44.22 o
   1   6  36        348.73        407.51        34.23 o
   2   6  36        300.91        410.29        45.26 o
   3   6  36          0.11        -48.30        44.62 o
   4   6  36         55.85         97.48        30.34 o
  -9   0  37        320.40        394.22        45.76 o
  -7   0  37         52.61         44.30        35.53 o
  -5   0  37        538.20        627.84        45.37 o
  -3   0  37       1716.82       1663.24        69.06 o
  -1   0  37        121.51        178.14        33.44 o
   1   0  37        744.34        734.39        45.31 o
   3   0  37         85.95         98.89        26.96 o
   5   0  37        329.01        375.37        55.86 o
   7   0  37         41.55        -14.71        56.72 o
   9   0  37        501.63        -14.83        78.62 o
  -9   1  37          0.01         -3.74        26.93 o
  -8   1  37         12.60         26.46        28.43 o
  -7   1  37          8.29         13.99        13.81 o
  -6   1  37         54.37         86.58        18.68 o
  -5   1  37         18.86          2.92        20.85 o
  -4   1  37         85.34         86.59        22.33 o
  -3   1  37        311.82        306.54        24.75 o
  -2   1  37        123.00        128.09        19.13 o
  -1   1  37        167.59        183.26        19.88 o
   0   1  37        745.52        828.17        38.92 o
   1   1  37          0.09         -3.78        14.31 o
   2   1  37         26.29         23.93        10.97 o
   3   1  37        846.92        775.26        30.84 o
   4   1  37        376.35        321.27        39.62 o
   5   1  37        187.86        131.36        41.65 o
   6   1  37        306.75        290.69        56.07 o
   7   1  37         65.23         77.03        47.16 o
   8   1  37          0.30        -11.23        22.57 o
   9   1  37        134.13         59.53        22.63 o
  -9   2  37          0.01         12.96        18.76 o
  -8   2  37         15.89         16.62        19.75 o
  -7   2  37         35.10         18.09        25.18 o
  -6   2  37         59.58         47.71        34.29 o
  -5   2  37         37.36          9.22        27.65 o
  -4   2  37         17.47          1.50        33.09 o
  -3   2  37          2.21        -14.34        27.22 o
  -2   2  37        117.17         80.59        26.16 o
  -1   2  37         39.69         49.03        23.48 o
   0   2  37        112.90        138.22        22.88 o
   1   2  37        368.06        363.12        31.67 o
   2   2  37        661.16        636.47        52.73 o
   3   2  37         66.90        102.68        43.10 o
   4   2  37        141.76        177.63        37.00 o
   5   2  37        528.86        531.06        51.08 o
   6   2  37        121.91        106.77        25.50 o
   7   2  37        375.55        428.86        49.24 o
   8   2  37         95.07         59.62        75.37 o
  -9   3  37        155.05        208.53        27.91 o
  -8   3  37        448.49        440.02        27.48 o
  -7   3  37         16.43         -1.57        25.53 o
  -6   3  37        868.54        860.66        70.69 o
  -5   3  37        161.84        166.45        35.93 o
  -4   3  37        575.87        515.20        40.43 o
  -3   3  37       3389.28       3319.34        92.92 o
  -2   3  37          4.83         22.22        25.20 o
  -1   3  37         15.09         34.61        30.69 o
   0   3  37        232.94        320.38        37.95 o
   1   3  37        493.23        470.00        48.85 o
   2   3  37       1013.88        969.67        78.68 o
   3   3  37         99.67         78.48        34.69 o
   4   3  37         75.29         25.82        19.58 o
   5   3  37        476.28        546.11        41.94 o
   6   3  37       1152.25       1182.65        99.78 o
   7   3  37         90.57         47.16        37.61 o
   8   3  37        132.52        117.66        27.69 o
  -8   4  37         21.85          1.70        21.52 o
  -7   4  37          2.28         34.25        26.24 o
  -6   4  37        156.62        139.72        49.58 o
  -5   4  37         27.03         -0.06        56.76 o
  -4   4  37         13.40          9.92        31.96 o
  -3   4  37          4.91          7.44        28.70 o
  -2   4  37          4.63          1.97        25.61 o
  -1   4  37        223.62        196.23        43.79 o
   0   4  37         65.41         52.65        41.90 o
   1   4  37         53.00         82.49        23.06 o
   2   4  37          0.47         16.44        29.12 o
   3   4  37         75.93        124.86        30.77 o
   4   4  37        496.79        516.33        40.30 o
   5   4  37        659.85        636.47        47.12 o
   6   4  37        192.60        168.22        80.98 o
   7   4  37         81.88         47.13        24.99 o
  -6   5  37        169.00        174.45        53.79 o
  -5   5  37        303.20        278.31        53.75 o
  -4   5  37        727.63        763.01        59.22 o
  -3   5  37        465.41        446.48        47.65 o
  -2   5  37        201.80        211.99        25.77 o
  -1   5  37          8.29        -10.37        22.43 o
   0   5  37         53.32         12.00        51.78 o
   1   5  37        278.07        265.49        46.36 o
   2   5  37         80.48         31.61        35.88 o
   3   5  37         58.59         57.62        27.53 o
   4   5  37         85.50        104.91        67.93 o
   5   5  37         24.20         60.53        27.26 o
  -4   6  37        171.11        151.31        32.44 o
  -3   6  37         75.23         33.08        39.05 o
  -2   6  37        224.23        203.47        66.03 o
  -1   6  37          6.99         35.07        30.86 o
   0   6  37        129.43        150.09        51.73 o
   1   6  37         11.72         19.32        20.95 o
   2   6  37         70.77         59.05        47.19 o
   3   6  37         31.33         45.83        56.26 o
  -8   0  38        184.49        192.12        55.00 o
  -6   0  38        134.74        136.26        33.02 o
  -4   0  38       1761.43       1622.11       117.86 o
  -2   0  38        112.26         96.64        25.84 o
   0   0  38       1036.78       1034.38        68.08 o
   2   0  38         26.94          1.49        14.27 o
   4   0  38        106.30        205.70        51.08 o
   6   0  38          4.72        -38.87        35.42 o
   8   0  38        314.31        427.63        59.55 o
  -9   1  38        328.76        376.17        31.16 o
  -8   1  38          2.51        -30.20        28.46 o
  -7   1  38          0.64          7.48        32.78 o
  -6   1  38         69.52         63.75        15.96 o
  -5   1  38          1.22          0.51        18.95 o
  -4   1  38         55.01         79.96        35.97 o
  -3   1  38         89.23         93.55        29.44 o
  -2   1  38        936.68        922.92        36.55 o
  -1   1  38        102.88        133.02        27.40 o
   0   1  38          0.87         15.52        13.73 o
   1   1  38         99.09         81.72        17.44 o
   2   1  38        166.64        132.43        27.15 o
   3   1  38        179.14        141.57        24.91 o
   4   1  38        214.45        142.54        31.62 o
   5   1  38        585.83        571.82        80.61 o
   6   1  38         92.28         48.43        31.35 o
   7   1  38         51.00          3.50        39.59 o
   8   1  38        379.37        425.74        42.40 o
  -9   2  38         79.23         74.61        22.66 o
  -8   2  38        196.62        157.79        32.88 o
  -7   2  38         10.20         16.63        18.66 o
  -6   2  38          0.21        -11.35        25.56 o
  -5   2  38        199.63        170.08        38.13 o
  -4   2  38        394.36        387.02        31.57 o
  -3   2  38        465.62        497.15        31.65 o
  -2   2  38          0.02        -16.66        15.14 o
  -1   2  38        356.91        379.40        27.87 o
   0   2  38          1.90         16.78        12.94 o
   1   2  38       1156.96       1087.54        72.36 o
   2   2  38          0.18          2.03        22.25 o
   3   2  38        188.01        174.79        41.16 o
   4   2  38        257.91        291.55        34.04 o
   5   2  38         85.32         39.18        25.17 o
   6   2  38        415.89        340.85        37.12 o
   7   2  38        550.35        540.88        44.58 o
   8   2  38          0.61        -20.63        20.36 o
  -8   3  38        139.08        161.84        26.25 o
  -7   3  38         15.67         31.52        27.50 o
  -6   3  38          3.05        -14.82        25.18 o
  -5   3  38          7.99          5.85        54.90 o
  -4   3  38        127.53        175.49        25.41 o
  -3   3  38       2821.14       2927.27       111.58 o
  -2   3  38        377.13        412.98        43.65 o
  -1   3  38         69.09         90.31        35.17 o
   0   3  38        169.28        231.26        27.32 o
   1   3  38        279.30        261.93        36.11 o
   2   3  38        169.26        155.51        38.18 o
   3   3  38         28.22         14.46        41.03 o
   4   3  38          3.68         -1.20        25.57 o
   5   3  38        861.08        877.06        59.01 o
   6   3  38          7.92         18.36        36.90 o
   7   3  38         61.98         10.69        31.49 o
  -7   4  38         42.87         37.43        50.64 o
  -6   4  38        180.28        194.88        50.39 o
  -5   4  38        951.99        887.97        85.68 o
  -4   4  38        428.86        454.52        34.37 o
  -3   4  38        107.17         77.40        61.05 o
  -2   4  38        102.63        129.22        69.55 o
  -1   4  38         57.33         98.47        32.07 o
   0   4  38        202.86        223.07        35.75 o
   1   4  38        267.44        309.96        66.06 o
   2   4  38          0.10         35.06        24.49 o
   3   4  38          7.12         41.28        37.99 o
   4   4  38         25.66         32.47        45.44 o
   5   4  38         37.68         52.39        24.48 o
   6   4  38        299.86        369.53        41.88 o
  -6   5  38          0.12          1.71        21.73 o
  -5   5  38         84.88         66.55        34.88 o
  -4   5  38       2305.20       2208.26       112.78 o
  -3   5  38          0.01         52.38        42.38 o
  -2   5  38        151.46        118.94        47.63 o
  -1   5  38        202.88        203.86        37.91 o
   0   5  38        164.71        225.99        33.37 o
   1   5  38        171.27        146.02        39.84 o
   2   5  38         99.49         78.59        32.12 o
   3   5  38        127.84        189.06        29.05 o
   4   5  38          1.85         21.33        29.66 o
   5   5  38         19.81         68.52        33.53 o
  -3   6  38        607.17        695.49       108.39 o
  -2   6  38          3.08          9.51        38.37 o
  -1   6  38        244.96        194.03        53.22 o
   0   6  38         43.54         38.40        52.15 o
   1   6  38        146.26        160.60        29.43 o
   2   6  38        131.50        151.63        60.37 o
  -9   0  39        368.03        414.32        45.78 o
  -7   0  39        156.83        161.66        38.55 o
  -5   0  39         74.96        101.28        40.17 o
  -3   0  39        622.25        615.12        66.23 o
  -1   0  39        102.31        107.88        42.67 o
   1   0  39       1231.14       1280.62        66.19 o
   3   0  39          5.83         10.31        20.68 o
   5   0  39        513.93        516.24        60.44 o
   7   0  39        574.18        598.13        66.85 o
  -9   1  39         15.44         27.43        23.80 o
  -8   1  39        160.64        143.28        29.24 o
  -7   1  39        373.24        415.10        39.88 o
  -6   1  39        235.60        248.58        23.42 o
  -5   1  39        151.68        135.68        32.95 o
  -4   1  39        361.00        391.13        29.36 o
  -3   1  39        159.12        206.71        26.10 o
  -2   1  39         27.55         39.09        15.94 o
  -1   1  39         77.77        102.89        21.12 o
   0   1  39         63.94         59.66        19.43 o
   1   1  39        348.96        330.77        29.38 o
   2   1  39        193.08        199.16        18.88 o
   3   1  39         34.18         11.57        12.84 o
   4   1  39          7.50          1.29        19.66 o
   5   1  39         53.72         68.86        44.91 o
   6   1  39         40.86         18.50        22.17 o
   7   1  39         92.42        119.71        26.79 o
   8   1  39       1351.36       1400.97        68.14 o
  -8   2  39         25.38         25.91        17.18 o
  -7   2  39         15.89         10.02        30.71 o
  -6   2  39          9.75         -2.92        39.50 o
  -5   2  39       1013.51       1030.94        75.42 o
  -4   2  39         95.06        103.68        23.50 o
  -3   2  39         11.86         12.79        21.00 o
  -2   2  39          0.20         11.41        33.67 o
  -1   2  39         71.22         59.92        21.13 o
   0   2  39          2.86        -21.26        28.22 o
   1   2  39          4.23         -8.82        30.00 o
   2   2  39        280.09        271.53        31.09 o
   3   2  39          3.58          0.11        22.38 o
   4   2  39        132.39         95.87        37.01 o
   5   2  39         15.56         -0.82        20.47 o
   6   2  39          2.56         -4.11        20.15 o
   7   2  39        420.36        389.69        43.11 o
   8   2  39       1158.99       1359.29        78.38 o
  -8   3  39        131.46        126.50        21.73 o
  -7   3  39        279.74        329.33        28.43 o
  -6   3  39         94.15         73.96        36.31 o
  -5   3  39        198.36        237.90        36.64 o
  -4   3  39          7.96         10.01        54.92 o
  -3   3  39       1154.03       1270.12        69.28 o
  -2   3  39        462.35        533.00        46.75 o
  -1   3  39        186.94        184.39        54.68 o
   0   3  39         59.21         29.07        43.77 o
   1   3  39        162.19        135.12        27.85 o
   2   3  39        123.70         77.43        30.03 o
   3   3  39        375.71        369.47        45.76 o
   4   3  39        448.49        567.09        53.46 o
   5   3  39         76.50         48.81        32.39 o
   6   3  39         15.12          0.23        20.41 o
   7   3  39        427.60        429.96        47.47 o
  -7   4  39          0.23          0.75        19.73 o
  -6   4  39        643.30        710.55        44.42 o
  -5   4  39         20.73         41.05        38.92 o
  -4   4  39         62.29         41.41        32.72 o
  -3   4  39         17.89        -31.28        34.80 o
  -2   4  39        745.51        812.78        43.19 o
  -1   4  39         53.41         67.55        50.98 o
   0   4  39        138.21        145.73        44.21 o
   1   4  39        117.85        205.25        23.06 o
   2   4  39        457.92        448.78        53.84 o
   3   4  39         49.68         85.43        35.43 o
   4   4  39         40.99         13.56        59.14 o
   5   4  39         54.47         58.92        26.67 o
   6   4  39        326.71        417.23        38.85 o
  -5   5  39         14.26         15.04        39.78 o
  -4   5  39        573.35        577.70        54.67 o
  -3   5  39         27.70         43.82        30.12 o
  -2   5  39        300.71        279.90        42.86 o
  -1   5  39        134.94        171.73        24.71 o
   0   5  39        759.35        867.18        67.22 o
   1   5  39          0.22          7.38        33.21 o
   2   5  39        386.83        387.49        58.90 o
   3   5  39        661.96        720.18        47.41 o
   4   5  39        192.16        229.94        54.88 o
  -2   6  39        456.86        482.73        40.23 o
  -1   6  39          0.20          3.31        20.19 o
   0   6  39        194.20        207.19        27.81 o
   1   6  39          1.51        -13.42        39.52 o
  -8   0  40         33.95         70.94        45.26 o
  -6   0  40        537.04        543.27        59.97 o
  -4   0  40       2367.47       2353.77        91.38 o
  -2   0  40          4.84         17.36        32.90 o
   0   0  40          0.19         32.67        21.56 o
   2   0  40          3.41          0.92        73.09 o
   4   0  40        232.72        186.74        55.32 o
   6   0  40         94.38         83.21        26.44 o
   8   0  40        348.07        418.97        61.02 o
  -8   1  40          0.12         -4.93        35.26 o
  -7   1  40        660.02        705.07        36.42 o
  -6   1  40        175.29        149.18        22.28 o
  -5   1  40        272.60        314.16        41.18 o
  -4   1  40         24.25         12.87        29.70 o
  -3   1  40         17.50          9.75        30.35 o
  -2   1  40        154.56        142.03        48.95 o
  -1   1  40        898.28        854.16        59.15 o
   0   1  40         55.10         70.50        21.23 o
   1   1  40        422.89        481.43        33.74 o
   2   1  40        157.67        142.35        30.16 o
   3   1  40         59.60         63.61        20.57 o
   4   1  40          7.96        -29.93        30.04 o
   5   1  40          3.88        -21.50        21.46 o
   6   1  40         91.01        107.07        26.92 o
   7   1  40        338.54        334.50        38.60 o
   8   1  40          4.71        -10.80        21.81 o
  -8   2  40          7.02        -16.27        17.15 o
  -7   2  40          8.20        -11.45        25.95 o
  -6   2  40        402.62        449.93        31.77 o
  -5   2  40          2.49         -9.93        15.71 o
  -4   2  40          0.06        -17.93        30.67 o
  -3   2  40          2.85          4.84        22.95 o
  -2   2  40        765.50        857.25        56.89 o
  -1   2  40         24.14         10.67        24.36 o
   0   2  40        213.16        217.14        35.73 o
   1   2  40        197.67        172.30        36.19 o
   2   2  40         92.75         89.13        19.67 o
   3   2  40        102.94         91.54        17.89 o
   4   2  40         21.14         14.34        27.40 o
   5   2  40          3.57          6.02        19.01 o
   6   2  40        395.85        433.86        69.60 o
   7   2  40         66.30         48.51        23.54 o
  -7   3  40         74.29        126.75        39.07 o
  -6   3  40       1307.91       1309.05       109.82 o
  -5   3  40        246.30        278.41        66.69 o
  -4   3  40        129.86        144.84        35.67 o
  -3   3  40        202.80        259.97        31.43 o
  -2   3  40         96.33         96.31        32.08 o
  -1   3  40        487.83        491.37        51.14 o
   0   3  40        701.70        652.30        55.61 o
   1   3  40        631.06        660.29        33.35 o
   2   3  40        182.08        159.50        42.65 o
   3   3  40          0.07        -18.63        35.62 o
   4   3  40         32.15         47.05        36.63 o
   5   3  40          0.27         47.64        22.90 o
   6   3  40        122.24        141.67        47.28 o
   7   3  40         41.96          0.93        23.86 o
  -6   4  40          0.83         21.99        50.27 o
  -5   4  40        843.14        840.36        75.74 o
  -4   4  40        453.72        463.02        50.61 o
  -3   4  40        298.94        201.57        71.95 o
  -2   4  40          4.87        -20.95        33.74 o
  -1   4  40          0.06         34.98        34.85 o
   0   4  40        584.84        681.98        51.71 o
   1   4  40         39.87         62.88        21.04 o
   2   4  40        110.45        131.16        32.29 o
   3   4  40        164.33        190.98        30.41 o
   4   4  40        205.26        227.33        36.16 o
   5   4  40          0.66         -9.79        19.85 o
  -5   5  40         56.59         -2.35        52.79 o
  -4   5  40       1203.03       1284.56        95.15 o
  -3   5  40         11.99         26.80        19.36 o
  -2   5  40        509.73        533.29        56.99 o
  -1   5  40        120.80         94.87        48.84 o
   0   5  40        122.39        161.78        61.67 o
   1   5  40        530.41        533.36        43.97 o
   2   5  40        147.32        154.84        66.10 o
   3   5  40          4.04         71.16        33.78 o
   4   5  40        101.17         91.10        25.69 o
  -7   0  41          3.11        -42.38        72.71 o
  -5   0  41         23.88         29.68        24.58 o
  -3   0  41         29.04         -4.91        77.09 o
  -1   0  41        741.44        823.46        52.81 o
   1   0  41        614.39        815.25       100.72 o
   3   0  41         38.81         39.54        26.15 o
   5   0  41        339.61        416.48        56.31 o
   7   0  41         63.65         90.36        31.61 o
  -8   1  41         64.05         90.54        20.09 o
  -7   1  41         95.80        105.13        38.62 o
  -6   1  41         50.25         84.97        24.40 o
  -5   1  41         49.45         39.56        18.07 o
  -4   1  41        268.90        275.22        44.37 o
  -3   1  41          6.61         17.87        19.52 o
  -2   1  41        272.57        288.71        25.67 o
  -1   1  41         20.42         20.91        22.84 o
   0   1  41       1046.60       1069.39        65.54 o
   1   1  41         41.30         48.25        18.37 o
   2   1  41        291.30        284.82        25.88 o
   3   1  41          4.91         -1.05        24.03 o
   4   1  41         59.36         40.19        30.47 o
   5   1  41        132.85        131.33        61.84 o
   6   1  41       2563.70       2345.01        92.71 o
   7   1  41        127.33        133.93        31.05 o
  -8   2  41          4.20         11.58        18.13 o
  -7   2  41         38.27         30.47        18.73 o
  -6   2  41        160.69        159.45        37.05 o
  -5   2  41         72.69         79.15        43.88 o
  -4   2  41        457.71        426.67        46.89 o
  -3   2  41          6.91          2.48        18.76 o
  -2   2  41        207.09        278.06        49.11 o
  -1   2  41         28.09         -5.15        26.02 o
   0   2  41        191.14        223.35        45.06 o
   1   2  41        205.72        194.70        22.44 o
   2   2  41        189.81        176.98        29.50 o
   3   2  41        340.70        367.62        38.70 o
   4   2  41        296.16        335.15        28.58 o
   5   2  41       1217.93       1201.04        79.55 o
   6   2  41        138.50        130.72        55.80 o
   7   2  41          7.35          1.82        22.18 o
  -7   3  41       1035.52       1073.16        41.28 o
  -6   3  41         42.45         34.94        61.01 o
  -5   3  41         24.51         61.39        21.67 o
  -4   3  41        325.79        229.12        80.37 o
  -3   3  41        189.60        190.54        27.26 o
  -2   3  41         42.42         49.32        32.69 o
  -1   3  41        577.89        611.49        85.49 o
   0   3  41        347.49        370.00        41.50 o
   1   3  41         25.43         43.75        34.28 o
   2   3  41         28.91          2.76        33.57 o
   3   3  41         56.70         67.03        20.82 o
   4   3  41          9.75         33.16        40.29 o
   5   3  41         89.16         94.37        26.01 o
   6   3  41        116.24        118.10        26.76 o
  -6   4  41         20.46         37.89        24.76 o
  -5   4  41         15.36         21.23        19.86 o
  -4   4  41         24.83         26.73        51.82 o
  -3   4  41         86.42         80.13        54.52 o
  -2   4  41          1.73         -0.51        37.65 o
  -1   4  41          2.04         -8.73        27.36 o
   0   4  41          5.65         18.92        45.10 o
   1   4  41         22.07         11.15        47.33 o
   2   4  41        139.09        131.42        24.68 o
   3   4  41          2.98         76.03        43.10 o
   4   4  41         53.52         91.43        24.91 o
   5   4  41        790.35        903.56        57.41 o
  -4   5  41        357.39        325.33        78.86 o
  -3   5  41        544.46        581.89        46.22 o
  -2   5  41        542.08        543.91        53.39 o
  -1   5  41         28.09         43.73        21.89 o
   0   5  41        259.50        217.05        52.76 o
   1   5  41         27.01         40.33        36.76 o
   2   5  41        406.58        548.58        64.93 o
   3   5  41        113.21        159.80        52.46 o
  -8   0  42        441.87        500.91        40.02 o
  -6   0  42         54.92        128.19        29.40 o
  -4   0  42        719.79        755.16        73.75 o
  -2   0  42         43.68         22.45        58.83 o
   0   0  42        455.00        509.42        50.21 o
   2   0  42          0.62          6.95        26.65 o
   4   0  42       1700.64       1792.19        98.66 o
   6   0  42        482.39        434.36        60.95 o
  -8   1  42         24.55         38.13        20.70 o
  -7   1  42         85.25        100.52        42.92 o
  -6   1  42        138.17        129.08        38.41 o
  -5   1  42        218.47        262.97        25.25 o
  -4   1  42          6.40        -13.05        35.01 o
  -3   1  42        471.35        526.77        71.73 o
  -2   1  42        146.71        160.17        28.86 o
  -1   1  42        409.77        457.93        37.52 o
   0   1  42        119.69        106.01        22.40 o
   1   1  42        451.55        492.68        37.11 o
   2   1  42         71.99         67.35        39.71 o
   3   1  42         36.61         11.86        31.14 o
   4   1  42         81.10         66.54        21.27 o
   5   1  42        776.90        788.86        55.14 o
   6   1  42         23.56         17.26        20.64 o
   7   1  42        315.18        359.60        40.17 o
  -7   2  42         79.90        115.96        20.94 o
  -6   2  42         81.76         62.31        26.26 o
  -5   2  42         91.64        103.21        33.21 o
  -4   2  42        249.05        272.64        27.47 o
  -3   2  42        130.54        123.61        28.30 o
  -2   2  42         91.56         93.00        37.39 o
  -1   2  42        677.49        687.14        51.57 o
   0   2  42         56.93         47.62        20.60 o
   1   2  42        415.88        422.84        50.67 o
   2   2  42         37.30         22.59        32.31 o
   3   2  42         17.17        -14.69        27.25 o
   4   2  42          9.57         15.40        20.04 o
   5   2  42        227.22        193.84        59.56 o
   6   2  42        450.03        498.07        44.80 o
  -7   3  42         38.31         36.06        18.09 o
  -6   3  42         12.23         56.95        22.83 o
  -5   3  42        266.56        280.48        40.22 o
  -4   3  42        993.90       1074.94        71.47 o
  -3   3  42        737.38        864.12        46.08 o
  -2   3  42          3.98         -2.34        24.57 o
  -1   3  42          9.99          3.89        27.26 o
   0   3  42          4.09        -13.01        37.95 o
   1   3  42          0.01         -3.87        42.95 o
   2   3  42         27.44         21.50        21.84 o
   3   3  42         19.40         19.69        16.65 o
   4   3  42        342.12        450.89        66.52 o
   5   3  42        567.69        710.73        54.32 o
   6   3  42        140.79        163.94        33.73 o
  -5   4  42          0.08          4.56        44.57 o
  -4   4  42        664.65        803.75       105.62 o
  -3   4  42        186.52        203.14        49.58 o
  -2   4  42         60.56         57.56        38.17 o
  -1   4  42         10.54         34.06        35.68 o
   0   4  42         10.18         21.11        63.39 o
   1   4  42        309.13        258.14        69.19 o
   2   4  42        230.08        279.58        26.17 o
   3   4  42        432.61        473.44        47.10 o
   4   4  42        101.10        147.22        32.71 o
  -3   5  42        240.26        207.86        71.76 o
  -2   5  42         10.47          7.94        22.09 o
  -1   5  42         21.42         31.40        21.31 o
   0   5  42        410.76        452.99        63.46 o
   1   5  42        727.05        693.91        81.06 o
   2   5  42        603.62        761.21        48.22 o
  -7   0  43         12.79         12.62        40.03 o
  -5   0  43        456.84        481.22       112.37 o
  -3   0  43         49.67         31.37        51.13 o
  -1   0  43        584.66        686.95       103.41 o
   1   0  43       1882.87       1755.19       126.77 o
   3   0  43        217.59        185.96        54.10 o
   5   0  43        321.68        348.00        58.80 o
  -7   1  43          0.40         -0.67        17.01 o
  -6   1  43        173.21        192.77        40.50 o
  -5   1  43         38.48         74.84        39.77 o
  -4   1  43        367.25        473.43        56.21 o
  -3   1  43          0.10        -26.74        37.97 o
  -2   1  43         38.20         25.98        19.00 o
  -1   1  43         63.86        104.14        22.72 o
   0   1  43         16.70        -20.58        25.66 o
   1   1  43          1.54         -7.08        18.38 o
   2   1  43        171.60        194.44        37.94 o
   3   1  43         43.46         68.20        23.72 o
   4   1  43         33.08         67.30        21.77 o
   5   1  43         10.60         20.47        48.08 o
   6   1  43        525.39        580.01        48.82 o
  -7   2  43         76.86        105.08        23.78 o
  -6   2  43         11.33         14.01        24.37 o
  -5   2  43          0.20        -22.09        36.83 o
  -4   2  43          1.00         44.92        35.16 o
  -3   2  43        655.67        621.83        59.18 o
  -2   2  43         56.04         60.38        36.41 o
  -1   2  43        109.02        121.14        36.68 o
   0   2  43         14.87         28.13        38.82 o
   1   2  43        351.32        322.65        38.35 o
   2   2  43         31.60         46.67        20.22 o
   3   2  43          1.23        -22.81        20.26 o
   4   2  43        811.95        721.56        53.17 o
   5   2  43         99.25        140.48        33.93 o
   6   2  43        299.96        324.07        39.36 o
  -6   3  43          0.82         -5.78        18.49 o
  -5   3  43        433.66        429.97        33.22 o
  -4   3  43         19.93         35.03        49.85 o
  -3   3  43        254.91        275.53        55.02 o
  -2   3  43         49.89         20.03        22.05 o
  -1   3  43        142.73        163.69        24.25 o
   0   3  43        161.74        217.05        36.23 o
   1   3  43        157.15        172.33        26.40 o
   2   3  43       1473.00       1453.56        50.86 o
   3   3  43          2.37        -17.71        41.52 o
   4   3  43         23.46         22.49        55.94 o
   5   3  43         21.46         41.45        24.39 o
  -5   4  43        401.99        380.44        44.61 o
  -4   4  43        373.53        421.61        57.52 o
  -3   4  43        237.89        245.38        60.60 o
  -2   4  43         22.69         39.20        53.66 o
[truncated: 11,699 more chars]
